# Supplementary material for: Fractional Chern insulators in magic-angle twisted bilayer graphene
Source: Nature. 2021 Dec 15;600(7889):439–43. doi: 10.1038/s41586-021-04002-3 (PMC8674130; doi:10.1038/s41586-021-04002-3)
Supplement: Supplementary file 2 — Source Data Fig. 1 [file 41586_2021_4002_MOESM2_ESM.xlsx]

## Sheet: Fig. 1a
dμ/dn (mV cm2)
𝜈	-4.20021	-4.19915	-4.19808	-4.19702	-4.19595	-4.19488	-4.19382	-4.19275	-4.19169	-4.19062	-4.18956	-4.18849	-4.18742	-4.18636	-4.18529	-4.18423	-4.18316	-4.1821	-4.18103	-4.17997	-4.1789	-4.17783	-4.17677	-4.1757	-4.17464	-4.17357	-4.17251	-4.17144	-4.17037	-4.16931	-4.16824	-4.16718	-4.16611	-4.16505	-4.16398	-4.16291	-4.16185	-4.16078	-4.15972	-4.15865	-4.15759	-4.15652	-4.15545	-4.15439	-4.15332	-4.15226	-4.15119	-4.15013	-4.14906
B (T)
0	3.86937	3.93707	4.0034	4.07253	4.13937	4.20804	4.27608	4.34491	4.40875	4.47438	4.54166	4.60632	4.67647	4.74662	4.82089	4.9019	4.98543	5.0755	5.16948	5.26572	5.36001	5.45395	5.54929	5.63618	5.72055	5.80838	5.89393	5.98137	6.07249	6.16787	6.27186	6.38271	6.49665	6.62237	6.75155	6.88907	7.03885	7.19729	7.35971	7.53381	7.71382	7.89902	8.09436	8.28921	8.49982	8.71242	8.93283	9.15412	9.38457
0.05	3.84857	3.87335	3.91321	3.95652	4.00309	4.06817	4.13948	4.23076	4.31864	4.4132	4.50715	4.58936	4.68441	4.76411	4.84191	4.92109	4.98481	5.04151	5.09131	5.15	5.21541	5.28545	5.36599	5.46297	5.56385	5.65854	5.7541	5.84195	5.92764	6.01564	6.1087	6.21197	6.31441	6.4211	6.54041	6.65803	6.76875	6.8803	6.98722	7.08597	7.17821	7.26595	7.36856	7.45848	7.56524	7.66119	7.76402	7.86376	7.9658
0.1	3.82269	3.85503	3.88853	3.92643	3.95895	3.99586	4.03398	4.07419	4.10889	4.14986	4.19266	4.23657	4.2865	4.34232	4.40342	4.46423	4.52477	4.59357	4.65628	4.73156	4.80947	4.89017	4.97237	5.06499	5.15795	5.26038	5.36343	5.46882	5.5879	5.70854	5.83666	5.97025	6.10861	6.24771	6.39159	6.53333	6.67494	6.82057	6.96356	7.1108	7.26023	7.41447	7.57207	7.72925	7.89531	8.07092	8.24834	8.43646	8.63849
0.15	4.49155	4.53063	4.55989	4.58123	4.59661	4.6123	4.62584	4.63305	4.64981	4.67175	4.69653	4.72602	4.76489	4.80764	4.85162	4.90141	4.95673	5.02185	5.0931	5.16847	5.25434	5.33441	5.42528	5.5147	5.60906	5.70197	5.80171	5.89712	5.9924	6.08023	6.16312	6.24092	6.3201	6.40798	6.51053	6.61532	6.72661	6.84715	6.97749	7.11733	7.26838	7.43785	7.59489	7.75564	7.895	8.02429	8.12682	8.20849	8.25929
0.2	3.3678	3.39596	3.42772	3.45795	3.49261	3.53623	3.57714	3.62116	3.66535	3.71186	3.75135	3.79002	3.82442	3.85787	3.89156	3.92215	3.96172	4.00194	4.04867	4.09607	4.14601	4.20244	4.25875	4.31506	4.37444	4.42932	4.49072	4.5442	4.60161	4.66429	4.72505	4.78691	4.85182	4.91981	4.9853	5.06139	5.13583	5.21962	5.30586	5.40079	5.50274	5.61003	5.72147	5.83609	5.95321	6.06787	6.18594	6.30286	6.42602
0.25	3.20383	3.23365	3.26659	3.30328	3.33948	3.37641	3.41101	3.44645	3.48039	3.51408	3.54258	3.57527	3.60466	3.63812	3.67241	3.71553	3.75913	3.80322	3.84672	3.89076	3.92922	3.96918	4.00606	4.04772	4.08987	4.13535	4.18316	4.22414	4.26637	4.30975	4.35325	4.39392	4.44458	4.49592	4.55596	4.62289	4.69934	4.78413	4.87431	4.96756	5.07218	5.17722	5.29128	5.41025	5.5305	5.65196	5.78141	5.91026	6.05303
0.3	3.59801	3.60852	3.62211	3.63885	3.65723	3.67356	3.69692	3.72046	3.75281	3.77843	3.80799	3.83778	3.87498	3.90704	3.9376	3.9666	3.98847	4.01418	4.03633	4.06226	4.0845	4.10299	4.13809	4.16931	4.21147	4.26644	4.32124	4.37588	4.4399	4.4963	4.5526	4.61847	4.6755	4.73474	4.7963	4.84595	4.89686	4.94793	4.99591	5.04495	5.0941	5.14651	5.19969	5.26393	5.33673	5.40938	5.48699	5.57274	5.67523
0.35	3.33567	3.35634	3.37011	3.38064	3.40157	3.41547	3.43298	3.44334	3.4537	3.4708	3.48116	3.50186	3.52992	3.54399	3.56847	3.6034	3.62799	3.65922	3.69045	3.73209	3.76982	3.81786	3.86182	3.9016	3.95148	4.00108	4.05041	4.09947	4.14224	4.17887	4.22563	4.2664	4.30285	4.3334	4.36976	4.38572	4.42196	4.44799	4.49425	4.54043	4.59765	4.66923	4.75601	4.85236	4.95301	5.0533	5.16821	5.27804	5.39828
0.4	3.39048	3.39048	3.38264	3.38264	3.38264	3.37088	3.37479	3.38657	3.3905	3.3905	3.40229	3.41408	3.41012	3.4219	3.4297	3.44147	3.46099	3.4845	3.49222	3.5157	3.53918	3.56266	3.5744	3.59788	3.62136	3.64484	3.68006	3.71528	3.73877	3.78573	3.80485	3.84737	3.87809	3.9132	3.95552	3.99059	4.03736	4.1075	4.16125	4.22655	4.29656	4.36165	4.44324	4.52482	4.60641	4.68799	4.78658	4.87369	4.97267
0.45	4.28542	4.33645	4.37429	4.4202	4.45837	4.47753	4.49673	4.51807	4.53936	4.55685	4.57417	4.5932	4.61946	4.62095	4.6353	4.66212	4.67577	4.70164	4.72555	4.7614	4.77771	4.81018	4.83456	4.84558	4.85433	4.85642	4.86421	4.87901	4.88135	4.89069	4.91895	4.93674	4.96764	5.01265	5.05852	5.12403	5.1897	5.26132	5.34488	5.42111	5.49632	5.58301	5.65614	5.72907	5.80227	5.86953	5.94463	5.98982	6.0492
0.5	4.01947	4.06337	4.10203	4.1188	4.14394	4.18065	4.21192	4.23757	4.26336	4.30339	4.30935	4.33761	4.35985	4.39613	4.40415	4.43419	4.45006	4.45978	4.48332	4.5189	4.55595	4.59272	4.64917	4.68537	4.72131	4.78419	4.82586	4.86733	4.92854	4.96261	5.02356	5.05743	5.11131	5.15172	5.21237	5.23266	5.28692	5.32093	5.36202	5.41693	5.45845	5.48575	5.54123	5.58326	5.6255	5.67423	5.72308	5.77206	5.84269
0.55	4.22545	4.29021	4.34953	4.40872	4.4751	4.51711	4.56999	4.61128	4.65789	4.68582	4.72492	4.75126	4.79583	4.82192	4.85956	4.87879	4.91639	4.94805	4.96652	4.99758	5.01615	5.04733	5.0721	5.09698	5.14085	5.18502	5.22313	5.26783	5.31917	5.3579	5.42255	5.4746	5.53302	5.59158	5.65723	5.71018	5.76928	5.82852	5.8879	5.94742	6.00707	6.06686	6.11922	6.17703	6.2424	6.3	6.34442	6.40963	6.46181
0.6	3.2228	3.22591	3.23811	3.2361	3.24119	3.25335	3.25842	3.27056	3.27562	3.28773	3.29983	3.31191	3.32603	3.33809	3.35719	3.37129	3.39035	3.41149	3.43263	3.46082	3.4841	3.51664	3.55414	3.58461	3.62444	3.66437	3.7021	3.73278	3.78005	3.81084	3.84167	3.87723	3.90569	3.93169	3.97187	4.01199	4.04955	4.10372	4.15974	4.22261	4.29055	4.37413	4.45741	4.553	4.6456	4.75492	4.8611	4.97707	5.09604
0.65	3.34963	3.35928	3.36214	3.36304	3.36589	3.362	3.36679	3.37157	3.37829	3.38502	3.39174	3.40043	3.40716	3.41389	3.43408	3.44554	3.45699	3.47314	3.48456	3.50533	3.52602	3.56203	3.58923	3.6184	3.65625	3.69194	3.72754	3.77184	3.81391	3.84704	3.88897	3.92643	3.96159	3.99894	4.03625	4.08011	4.11733	4.16347	4.212	4.26719	4.32245	4.38688	4.46065	4.53609	4.62357	4.71528	4.81387	4.91651	5.03176
0.7	3.41042	3.41226	3.42039	3.42408	3.43409	3.4378	3.44598	3.44598	3.46048	3.47312	3.47944	3.49018	3.50913	3.51985	3.53687	3.55194	3.57521	3.59216	3.62167	3.64054	3.67199	3.69915	3.73038	3.76803	3.80156	3.83948	3.8839	3.92431	3.9649	4.0079	4.04441	4.08101	4.12183	4.15809	4.20072	4.24972	4.29867	4.35396	4.4156	4.48357	4.55147	4.62824	4.71141	4.80098	4.88686	4.98842	5.08664	5.19452	5.3158
0.75	3.4958	3.50018	3.50891	3.50713	3.50357	3.50793	3.51228	3.51841	3.51841	3.52813	3.53786	3.55196	3.55377	3.57222	3.58453	3.595	3.6073	3.6239	3.63619	3.66077	3.67921	3.71183	3.74067	3.77561	3.80857	3.84563	3.88256	3.91738	3.95412	3.99265	4.03294	4.06895	4.1128	4.15642	4.20013	4.254	4.30021	4.3509	4.41229	4.47031	4.53947	4.61304	4.68968	4.77691	4.86602	4.96811	5.07711	5.19033	5.30418
0.8	2.88009	2.89006	2.90291	2.92147	2.93434	2.95294	2.9688	2.99044	3.01215	3.03544	3.06306	3.09075	3.11854	3.1506	3.18434	3.22815	3.27205	3.31605	3.37005	3.42411	3.48404	3.54223	3.61206	3.68001	3.74981	3.82347	3.89903	3.9746	4.04436	4.11993	4.19764	4.27325	4.34886	4.43028	4.5082	4.59548	4.68517	4.7725	4.86814	4.96135	5.05455	5.15358	5.2526	5.36328	5.47094	5.58741	5.69826	5.82094	5.93802
0.85	4.3835	4.39248	4.39566	4.41937	4.42268	4.41732	4.42065	4.41794	4.40037	4.41249	4.41858	4.41858	4.40366	4.40366	4.40366	4.40974	4.41584	4.42196	4.41922	4.43152	4.45898	4.4866	4.51436	4.55109	4.60962	4.64663	4.7143	4.76686	4.83488	4.88775	4.95612	5.0164	5.07702	5.12248	5.15265	5.19789	5.22039	5.24307	5.2583	5.27362	5.27314	5.27314	5.27314	5.27314	5.28902	5.32079	5.35257	5.40022	5.47175
0.9	4.0864	4.15971	4.21743	4.29328	4.36053	4.43668	4.51476	4.5769	4.64875	4.73108	4.78019	4.82188	4.83653	4.82472	4.77577	4.73721	4.66215	4.60675	4.53512	4.44557	4.38682	4.3368	4.30592	4.27545	4.24538	4.24124	4.26262	4.28388	4.31995	4.31995	4.35311	4.40185	4.45124	4.51727	4.56593	4.62394	4.68334	4.75299	4.83369	4.89694	4.98263	5.06118	5.17337	5.26805	5.36562	5.46587	5.55718	5.63869	5.75486
0.95	3.51219	3.51759	3.52302	3.5388	3.56557	3.59805	3.62518	3.65815	3.70748	3.73523	3.78525	3.83571	3.87434	3.90913	3.94422	4.0025	4.02177	4.071	4.1076	4.14114	4.17851	4.19914	4.213	4.22695	4.24098	4.24803	4.25509	4.26219	4.25906	4.27335	4.28772	4.327	4.34166	4.37407	4.42442	4.45731	4.52608	4.5517	4.64699	4.72517	4.81391	4.89353	5.00178	5.08358	5.16565	5.26632	5.34949	5.45206	5.52809
1	4.20062	4.21065	4.23071	4.23466	4.25263	4.26667	4.28475	4.30289	4.32516	4.3495	4.3577	4.39043	4.41915	4.44975	4.48885	4.51952	4.5545	4.59542	4.62611	4.66703	4.6875	4.72266	4.75789	4.78746	4.82173	4.87116	4.90588	4.95595	4.99675	5.05302	5.08372	5.13055	5.17748	5.22448	5.26139	5.3087	5.35593	5.39787	5.42922	5.47086	5.50723	5.54884	5.59044	5.63744	5.69495	5.75809	5.82146	5.88507	5.96991
1.05	4.28085	4.2993	4.30853	4.32698	4.35465	4.36387	4.3731	4.39155	4.40077	4.41922	4.42845	4.43767	4.4469	4.46534	4.48379	4.49302	4.52069	4.54837	4.56681	4.59449	4.62216	4.65906	4.67751	4.72753	4.75522	4.80534	4.8463	4.88733	4.9336	4.97576	5.00862	5.05988	5.10184	5.13527	5.16854	5.21507	5.23887	5.26684	5.30335	5.33073	5.36724	5.40342	5.44888	5.48532	5.52653	5.57696	5.63222	5.68767	5.75254
1.1	4.26648	4.27518	4.29259	4.31	4.33078	4.33949	4.3516	4.36032	4.37245	4.3793	4.39148	4.40713	4.41936	4.44038	4.47373	4.50363	4.53001	4.56518	4.6143	4.64579	4.69108	4.72748	4.76877	4.80491	4.84094	4.87685	4.90779	4.93001	4.96471	4.99463	5.0372	5.06724	5.11002	5.13146	5.1785	5.22575	5.26495	5.30376	5.34735	5.37801	5.43065	5.46577	5.51434	5.55414	5.59399	5.65614	5.71849	5.78993	5.86161
1.15	4.39297	4.41213	4.43457	4.44316	4.46372	4.47908	4.4979	4.50473	4.52368	4.5219	4.53227	4.5514	4.55489	4.56362	4.58107	4.60371	4.61408	4.63825	4.66231	4.68778	4.69941	4.72813	4.7531	4.77651	4.80833	4.83874	4.8691	4.91156	4.94074	4.9907	5.02754	5.06074	5.09788	5.14377	5.16875	5.21103	5.23619	5.2747	5.30059	5.33511	5.36556	5.40458	5.45215	5.49548	5.55146	5.60735	5.68461	5.75329	5.83914
1.2	4.39355	4.4149	4.42383	4.44523	4.45771	4.47561	4.48812	4.49529	4.50785	4.51682	4.51682	4.52941	4.54738	4.56899	4.58165	4.60863	4.63934	4.65734	4.6806	4.70383	4.72701	4.75396	4.77708	4.80401	4.82196	4.85785	4.8797	4.9235	4.95445	4.98946	5.02956	5.0607	5.10504	5.14952	5.18088	5.23045	5.25768	5.30306	5.33029	5.36659	5.39854	5.43481	5.47109	5.50292	5.54823	5.59805	5.65246	5.72056	5.79786
1.25	4.4501	4.45531	4.46572	4.4709	4.47951	4.48812	4.49156	4.49501	4.49328	4.49155	4.49327	4.50021	4.50369	4.51937	4.53509	4.55606	4.56832	4.59292	4.62635	4.65111	4.6723	4.70598	4.73096	4.76111	4.79636	4.8316	4.86685	4.90706	4.94228	4.9775	5.02153	5.05675	5.10078	5.13121	5.17051	5.20988	5.23636	5.2758	5.3023	5.34183	5.37258	5.41681	5.43907	5.48327	5.53196	5.57612	5.63795	5.69978	5.77928
1.3	4.49216	4.50991	4.51348	4.53842	4.55454	4.5707	4.57963	4.58692	4.59424	4.60158	4.60526	4.60526	4.60526	4.60526	4.61054	4.61583	4.6211	4.63531	4.6532	4.66737	4.67631	4.70313	4.72101	4.72995	4.74783	4.77845	4.80017	4.83088	4.86164	4.89245	4.92835	4.96425	5.00415	5.04008	5.07601	5.12502	5.16098	5.19693	5.24608	5.28683	5.32278	5.37672	5.41733	5.45787	5.50732	5.55669	5.6194	5.68191	5.74879
1.35	4.4341	4.42861	4.43581	4.43941	4.43941	4.43941	4.43941	4.43581	4.4413	4.4377	4.44318	4.43958	4.44866	4.45773	4.46681	4.48496	4.50311	4.53033	4.5448	4.57201	4.59921	4.62267	4.64609	4.67475	4.70332	4.74462	4.773	4.80129	4.85133	4.89231	4.94219	4.99199	5.03679	5.09462	5.13459	5.17877	5.23151	5.26224	5.31985	5.36009	5.39581	5.42761	5.46392	5.50951	5.54616	5.59198	5.64697	5.69729	5.77054
1.4	4.51734	4.51914	4.52498	4.5169	4.52272	4.52853	4.53433	4.5303	4.53609	4.54186	4.54186	4.54186	4.55166	4.55571	4.57364	4.57771	4.60148	4.60558	4.63355	4.67151	4.69549	4.71383	4.75209	4.7905	4.81473	4.84897	4.88768	4.92762	4.97205	5.01202	5.06199	5.10197	5.15194	5.20191	5.24188	5.29663	5.33146	5.37636	5.40642	5.45144	5.48143	5.51657	5.55683	5.59214	5.62752	5.68316	5.72356	5.77934	5.84001
1.45	4.49816	4.50889	4.51514	4.52586	4.53208	4.5276	4.5383	4.53381	4.5445	4.55519	4.55519	4.55519	4.56588	4.56588	4.57657	4.5918	4.6025	4.6132	4.6499	4.68667	4.70811	4.74497	4.77116	4.8189	4.85597	4.90389	4.94112	4.98921	5.02659	5.08566	5.12321	5.17733	5.2098	5.25834	5.30696	5.35034	5.39911	5.43168	5.48057	5.51316	5.55108	5.58893	5.63753	5.67522	5.69637	5.74409	5.77575	5.82376	5.87662
1.5	4.52384	4.53965	4.53965	4.54438	4.55548	4.57766	4.59354	4.61575	4.62685	4.63795	4.64906	4.67126	4.69347	4.71567	4.73788	4.76008	4.78229	4.8156	4.8489	4.88221	4.91552	4.94883	4.98213	5.01544	5.04875	5.08206	5.11536	5.15402	5.19276	5.23158	5.27047	5.32614	5.36524	5.43248	5.46609	5.51666	5.56151	5.61223	5.64591	5.69081	5.7185	5.76336	5.80821	5.83577	5.89178	5.93041	5.98637	6.05841	6.11913
1.55	3.04626	3.04626	3.04626	3.07322	3.07322	3.0804	3.0804	3.10027	3.12013	3.14	3.16722	3.18712	3.20702	3.22692	3.24682	3.26672	3.28663	3.30653	3.34633	3.36623	3.38613	3.40603	3.42593	3.46574	3.48564	3.50554	3.53346	3.55339	3.59327	3.63314	3.63314	3.6813	3.72125	3.74122	3.78117	3.82111	3.86105	3.92972	3.96974	4.03872	4.10795	4.18827	4.23777	4.33835	4.3987	4.47916	4.5395	4.61996	4.70043
1.6	3.0862	3.10533	3.12445	3.12445	3.14358	3.14358	3.1627	3.18183	3.20095	3.22008	3.2392	3.27746	3.27746	3.29658	3.31571	3.35396	3.37308	3.41133	3.41133	3.45702	3.47617	3.51449	3.53365	3.53365	3.57196	3.59112	3.60259	3.62171	3.65996	3.65996	3.69821	3.71734	3.75559	3.79384	3.81297	3.85122	3.88947	3.9195	3.97678	4.03405	4.09133	4.15909	4.21627	4.32045	4.37773	4.4541	4.54956	4.63536	4.73098
1.65	3.17608	3.16933	3.18796	3.1998	3.2184	3.23017	3.24874	3.2419	3.26044	3.27898	3.29751	3.31605	3.34157	3.36014	3.37871	3.39727	3.41584	3.43441	3.47154	3.48287	3.51995	3.53848	3.55702	3.59409	3.62371	3.64222	3.66072	3.69773	3.72713	3.76408	3.75643	3.79332	3.82247	3.8593	3.87771	3.90667	3.96183	3.99859	4.03536	4.1089	4.15393	4.20917	4.27289	4.35528	4.42918	4.51198	4.586	4.67853	4.7804
1.7	2.91688	2.95304	2.97113	2.99557	3.01368	3.03179	3.06802	3.08613	3.12236	3.14047	3.1767	3.20622	3.23564	3.2537	3.283	3.3302	3.3482	3.37725	3.42415	3.46003	3.47091	3.52464	3.56046	3.57837	3.6321	3.66792	3.70374	3.73956	3.77539	3.81121	3.84703	3.88285	3.94439	3.98027	4.03409	4.09597	4.13191	4.20378	4.23971	4.32002	4.37401	4.446	4.49999	4.57198	4.62597	4.71595	4.78794	4.84193	4.93191
1.75	3.59837	3.6158	3.62278	3.64023	3.66475	3.66475	3.68223	3.71719	3.73468	3.75216	3.78712	3.77987	3.81478	3.83224	3.84236	3.87721	3.89464	3.91207	3.92205	3.95685	3.97425	3.99165	4.01663	4.03406	4.05149	4.07661	4.11928	4.15425	4.17173	4.21462	4.25765	4.30081	4.32651	4.36991	4.41346	4.45713	4.47481	4.51016	4.55406	4.58946	4.60717	4.65129	4.70448	4.72221	4.76649	4.8196	4.86366	4.91668	4.96971
1.8	3.70498	3.70498	3.72796	3.74438	3.74438	3.76745	3.79059	3.79059	3.8138	3.8138	3.83029	3.84679	3.84679	3.87978	3.88942	3.92236	3.9553	3.96482	3.98127	4.00715	4.04	4.05642	4.07284	4.10569	4.12211	4.15496	4.17138	4.20423	4.24615	4.27158	4.30433	4.32963	4.37868	4.38751	4.43649	4.46915	4.48548	4.53446	4.5749	4.59908	4.63973	4.69692	4.72977	4.76262	4.82008	4.85297	4.91064	4.97653	5.02594
1.85	3.76163	3.79409	3.81031	3.81998	3.81998	3.83619	3.83619	3.859	3.87522	3.88187	3.89812	3.92109	3.92109	3.93736	3.95364	3.95364	3.98619	4.01874	4.03501	4.06064	4.06996	4.09546	4.12787	4.15325	4.16239	4.18765	4.22895	4.24506	4.28621	4.32725	4.35212	4.40025	4.43233	4.46442	4.52003	4.55216	4.59188	4.63173	4.66395	4.70395	4.73622	4.79254	4.82486	4.8653	4.9137	4.9621	5.02664	5.05891	5.13958
1.9	3.86339	3.86339	3.87886	3.8851	3.8851	3.90059	3.90059	3.90687	3.90687	3.92238	3.93789	3.9534	3.98442	3.99994	4.01545	4.04647	4.07749	4.10851	4.12402	4.15504	4.18606	4.21708	4.23259	4.27912	4.31014	4.34116	4.38769	4.42722	4.45819	4.50466	4.53564	4.56662	4.61308	4.64406	4.66771	4.71411	4.73763	4.76852	4.81486	4.84575	4.8612	4.90754	4.95388	4.99253	5.03893	5.06986	5.13173	5.18617	5.24813
1.95	4.06283	4.06283	4.05694	4.05107	4.04521	4.04521	4.04521	4.05951	4.05951	4.05951	4.05951	4.07382	4.07382	4.08813	4.10243	4.12269	4.13702	4.15734	4.17772	4.21254	4.2413	4.27006	4.30503	4.3401	4.38335	4.41218	4.46186	4.49073	4.53404	4.5984	4.62731	4.68512	4.72081	4.76423	4.80765	4.85107	4.89448	4.93084	4.9742	4.99597	5.02484	5.06093	5.08977	5.13302	5.19068	5.21212	5.26971	5.32731	5.3705
2	4.53041	4.53041	4.53041	4.5427	4.55499	4.56728	4.56193	4.5742	4.59876	4.61103	4.63559	4.65331	4.67789	4.69018	4.72029	4.73259	4.7572	4.78181	4.81205	4.82437	4.849	4.87363	4.89827	4.91058	4.941	4.95333	4.98383	5.00203	5.02028	5.02618	5.0445	5.0693	5.08169	5.09409	5.11889	5.13129	5.17456	5.19939	5.22421	5.24904	5.28627	5.32351	5.36075	5.39798	5.46645	5.50969	5.55934	5.63381	5.70829
2.05	4.34307	4.36418	4.37757	4.39097	4.39861	4.40623	4.40049	4.41384	4.44053	4.46142	4.48809	4.51475	4.54142	4.58142	4.62142	4.66141	4.70141	4.74756	4.77425	4.82054	4.86063	4.88031	4.92684	4.95363	4.98688	5.03364	5.08051	5.1074	5.14774	5.17463	5.20827	5.24865	5.26874	5.29563	5.31564	5.32907	5.34902	5.35553	5.38232	5.41554	5.42892	5.46906	5.52968	5.55648	5.61006	5.65025	5.71116	5.77222	5.84687
2.1	4.56521	4.56296	4.56073	4.54603	4.54392	4.5472	4.54511	4.54835	4.54627	4.55474	4.5579	4.55422	4.56258	4.57612	4.58436	4.60446	4.62303	4.63631	4.65612	4.68634	4.70469	4.72948	4.74241	4.76702	4.79687	4.80959	4.83393	4.86356	4.89854	4.92807	4.96302	4.99797	5.03849	5.07909	5.12545	5.16602	5.21861	5.26561	5.29519	5.34889	5.41514	5.45801	5.51346	5.58168	5.64493	5.72703	5.79089	5.87463	5.93281
2.15	4.51285	4.52523	4.54291	4.5553	4.57472	4.59946	4.61184	4.62962	4.65439	4.67917	4.71633	4.72871	4.75349	4.79625	4.80303	4.84019	4.87735	4.90213	4.94505	4.96985	5.01946	5.03838	5.06316	5.09439	5.11913	5.1315	5.16862	5.19337	5.21812	5.24286	5.27998	5.30473	5.34805	5.39147	5.42257	5.46617	5.50986	5.52874	5.55365	5.57856	5.59102	5.60347	5.62184	5.65916	5.67744	5.72051	5.74442	5.78727	5.82439
2.2	4.52884	4.55345	4.58504	4.60963	4.64651	4.66568	4.70252	4.72709	4.75165	4.77622	4.81306	4.82534	4.84991	4.87447	4.91132	4.92931	4.9539	4.99658	5.00889	5.05168	5.09455	5.11923	5.16223	5.20532	5.23005	5.26714	5.30423	5.34132	5.37841	5.40314	5.44023	5.46495	5.48968	5.50802	5.53272	5.53866	5.56333	5.57567	5.58155	5.59387	5.60619	5.61852	5.62501	5.63084	5.65548	5.68013	5.70477	5.72942	5.77871
2.25	4.8125	4.8542	4.86629	4.89045	4.9267	4.95087	4.97504	4.99921	5.04116	5.05326	5.07745	5.09531	5.11953	5.13746	5.13746	5.15543	5.18558	5.19773	5.22797	5.24609	5.25827	5.27044	5.30082	5.33127	5.34956	5.38013	5.41076	5.44146	5.45995	5.49676	5.5213	5.55218	5.57084	5.59543	5.62647	5.63878	5.65109	5.6699	5.68222	5.69454	5.71919	5.72494	5.73725	5.73068	5.75528	5.77987	5.79782	5.82239	5.85255
2.3	4.68679	4.71449	4.74218	4.76987	4.79756	4.81141	4.8391	4.86679	4.89449	4.89449	4.90833	4.92218	4.93602	4.97034	4.99753	5.01814	5.02486	5.05232	5.0731	5.10079	5.1217	5.14961	5.17067	5.18476	5.18476	5.20588	5.22703	5.2552	5.28338	5.31156	5.34662	5.35348	5.38159	5.3884	5.40243	5.40243	5.41647	5.42375	5.4097	5.41698	5.40291	5.41019	5.41019	5.41019	5.42428	5.45981	5.47392	5.50214	5.55194
2.35	4.60554	4.61471	4.60662	4.60662	4.59856	4.59052	4.59966	4.59966	4.59966	4.58251	4.58251	4.58251	4.57452	4.59164	4.59164	4.59164	4.60075	4.63495	4.66914	4.70334	4.71226	4.7464	4.77229	4.78934	4.80639	4.82343	4.85752	4.87457	4.89162	4.90005	4.91712	4.91712	4.92561	4.92561	4.92561	4.92561	4.92561	4.92561	4.92561	4.93412	4.95123	4.94262	4.95121	4.96847	5.00318	5.01193	5.04693	5.07324	5.13457
2.4	4.49437	4.48593	4.49525	4.48683	4.50454	4.50454	4.50454	4.48683	4.48683	4.46912	4.46912	4.46912	4.47751	4.47658	4.47564	4.49172	4.49939	4.50715	4.52449	4.52449	4.53321	4.55143	4.55143	4.55143	4.54269	4.56089	4.57032	4.57971	4.58908	4.57161	4.56292	4.57225	4.57225	4.55425	4.57161	4.58033	4.59785	4.59729	4.58789	4.5873	4.5867	4.6045	4.6045	4.63189	4.65033	4.67783	4.70543	4.74243	4.78871
2.45	4.89243	4.87457	4.86563	4.84387	4.82602	4.79925	4.77756	4.74699	4.72025	4.68976	4.66304	4.63633	4.60071	4.5829	4.55254	4.53111	4.50972	4.48836	4.47061	4.45817	4.4493	4.42802	4.4103	4.39258	4.38371	4.36599	4.35713	4.34827	4.34827	4.34827	4.36251	4.38371	4.39258	4.43156	4.46174	4.50612	4.55414	4.60744	4.66447	4.73559	4.81056	4.88174	4.96181	5.04593	5.13497	5.2282	5.32158	5.42404	5.52222
2.5	4.51174	4.48829	4.47924	4.47018	4.45575	4.44668	4.44668	4.43762	4.44129	4.44129	4.45036	4.45943	4.46851	4.48665	4.50479	4.53201	4.563	4.59024	4.62656	4.66288	4.70308	4.74852	4.79395	4.83939	4.88482	4.94843	5.00295	5.04838	5.1029	5.15742	5.21194	5.27555	5.33007	5.39368	5.45728	5.52089	5.58911	5.66186	5.73462	5.81646	5.89831	5.98925	6.08521	6.19443	6.30365	6.41816	6.54197	6.66048	6.78459
2.55	5.5995	5.58737	5.58337	5.57128	5.56317	5.5511	5.53509	5.52307	5.50299	5.48709	5.47097	5.45515	5.43519	5.41525	5.40721	5.39918	5.37928	5.37506	5.36702	5.35898	5.35095	5.34291	5.33487	5.32683	5.31502	5.31075	5.31075	5.31452	5.32635	5.32635	5.33013	5.33393	5.33772	5.34153	5.34533	5.35296	5.36489	5.36489	5.37682	5.38493	5.39303	5.40499	5.42509	5.46146	5.49369	5.53416	5.58303	5.64815	5.70935
2.6	5.63049	5.62265	5.62652	5.61083	5.599	5.58715	5.57144	5.55957	5.53598	5.53194	5.50834	5.48474	5.4731	5.44951	5.43005	5.41433	5.39862	5.38291	5.35935	5.34364	5.31641	5.30071	5.28501	5.26508	5.25723	5.25723	5.25299	5.25662	5.25662	5.26812	5.26812	5.26812	5.26812	5.27599	5.27964	5.28752	5.28386	5.29961	5.31168	5.31222	5.32059	5.34829	5.36811	5.39945	5.43861	5.47778	5.52478	5.58345	5.65005
2.65	5.61967	5.61172	5.5919	5.57601	5.55216	5.52832	5.50448	5.47269	5.44885	5.41706	5.38527	5.36142	5.32963	5.30579	5.28195	5.25811	5.24587	5.23362	5.20974	5.20542	5.19312	5.17718	5.16124	5.16124	5.15327	5.1453	5.1453	5.1453	5.15327	5.15327	5.16124	5.16124	5.16485	5.17283	5.17283	5.18443	5.18878	5.20473	5.22068	5.24094	5.27282	5.29673	5.33285	5.38064	5.42842	5.49214	5.55585	5.62753	5.70718
2.7	5.51659	5.49336	5.4661	5.4351	5.40411	5.36173	5.33076	5.28487	5.25039	5.22367	5.18156	5.15493	5.12063	5.09833	5.07183	5.05305	5.03768	5.01126	4.9959	4.97719	4.95852	4.94318	4.93551	4.92784	4.93115	4.94214	4.94982	4.96084	4.97956	4.9983	5.00167	5.02045	5.03926	5.0581	5.06924	5.08812	5.11823	5.14493	5.17941	5.21041	5.25271	5.29924	5.35351	5.40778	5.47757	5.5551	5.62488	5.70242	5.79165
2.75	5.47304	5.44953	5.40663	5.36749	5.32884	5.2783	5.23564	5.19304	5.15403	5.11502	5.08381	5.05607	5.02484	5.00141	4.9858	4.97018	4.95457	4.94676	4.93115	4.92334	4.91553	4.91109	4.91446	4.91446	4.92566	4.93348	4.95253	4.96478	4.98043	5.00046	5.01266	5.0361	5.05607	5.07168	5.0951	5.11072	5.13414	5.1611	5.17673	5.20798	5.23501	5.28193	5.32468	5.37532	5.43795	5.49654	5.56305	5.64535	5.72381
2.8	5.3269	5.29915	5.26351	5.23568	5.20421	5.15345	5.11847	5.08354	5.04082	5.00255	4.97121	4.94092	4.90626	4.88392	4.85385	4.83047	4.81937	4.80379	4.79273	4.78494	4.77716	4.76937	4.76937	4.78042	4.78821	4.81158	4.82387	4.84391	4.86393	4.88392	4.91164	4.93157	4.9626	4.98588	5.00915	5.03242	5.0557	5.0859	5.11269	5.15083	5.17772	5.21245	5.25922	5.30963	5.37204	5.42665	5.49686	5.57487	5.65287
2.85	5.16138	5.1271	5.08944	5.05932	5.0259	4.99253	4.95921	4.91521	4.8895	4.86067	4.8394	4.8213	4.80324	4.78519	4.77463	4.76717	4.75971	4.75225	4.75533	4.75841	4.75841	4.76897	4.78703	4.80511	4.82757	4.85318	4.88315	4.91631	4.94952	4.97952	5.01279	5.03531	5.05783	5.07285	5.09537	5.11789	5.14041	5.17043	5.19295	5.22639	5.26395	5.30902	5.35759	5.4102	5.47392	5.53772	5.60546	5.66939	5.74848
2.9	5.07786	5.04807	5.015	4.98522	4.95545	4.93312	4.8991	4.87248	4.84583	4.816	4.7893	4.77437	4.74452	4.7265	4.71159	4.69667	4.68921	4.68175	4.68175	4.67429	4.68481	4.68481	4.69534	4.71336	4.73578	4.76567	4.79871	4.82862	4.8692	4.90984	4.95053	4.99127	5.02456	5.06541	5.08794	5.12885	5.15479	5.18486	5.2259	5.256	5.29711	5.33828	5.3795	5.43227	5.48504	5.55656	5.62818	5.69235	5.77555
2.95	4.98878	4.96655	4.93691	4.91468	4.88819	4.86595	4.8437	4.82145	4.79921	4.78438	4.75905	4.74423	4.73682	4.72941	4.73247	4.73988	4.75037	4.76829	4.78624	4.79677	4.81908	4.84766	4.86571	4.89869	4.93493	4.97549	5.00537	5.03853	5.0867	5.11662	5.15401	5.19141	5.22881	5.26277	5.29267	5.33404	5.35296	5.37931	5.41308	5.43191	5.4656	5.49181	5.52541	5.57002	5.61463	5.66668	5.72616	5.77821	5.85256
3	5.09184	5.05722	5.04599	5.027	5.0158	5.00463	5.00463	5.01239	5.02016	5.0357	5.04346	5.059	5.08576	5.1013	5.12462	5.14367	5.16274	5.18609	5.20166	5.22079	5.24415	5.26332	5.27891	5.28671	5.3023	5.31372	5.32152	5.33296	5.34857	5.36786	5.38348	5.39498	5.41843	5.44596	5.46158	5.49687	5.52432	5.55172	5.59849	5.64525	5.69981	5.75438	5.80894	5.87129	5.94144	6.02718	6.10095	6.18663	6.2801
3.05	4.56164	4.53846	4.51528	4.4921	4.46892	4.45346	4.43028	4.4178	4.41304	4.4053	4.39757	4.39757	4.4053	4.41304	4.41304	4.42852	4.45474	4.47022	4.48571	4.51199	4.52748	4.55381	4.58793	4.61433	4.63763	4.6828	4.72488	4.77027	4.8203	4.8626	4.91276	4.95518	4.99766	5.04803	5.08715	5.12978	5.17247	5.21165	5.25443	5.28579	5.33284	5.37204	5.41496	5.46204	5.50533	5.56022	5.62295	5.68567	5.75624
3.1	4.51001	4.49921	4.48842	4.47765	4.4669	4.45615	4.44841	4.44067	4.43591	4.43591	4.43889	4.44188	4.44487	4.44487	4.4634	4.47721	4.4958	4.51442	4.53306	4.55645	4.57204	4.59543	4.61569	4.63906	4.66706	4.70281	4.73392	4.77282	4.82728	4.86617	4.91285	4.9551	5.00181	5.0451	5.08399	5.12289	5.15829	5.20141	5.24025	5.27553	5.31434	5.36092	5.4075	5.46554	5.51215	5.57031	5.62473	5.69078	5.74914
3.15	4.41998	4.41231	4.40464	4.40464	4.40758	4.40758	4.40758	4.40758	4.40758	4.41525	4.42293	4.43827	4.44595	4.4613	4.47664	4.49199	4.50434	4.52734	4.54571	4.56873	4.59482	4.62554	4.65937	4.70548	4.74707	4.78873	4.82397	4.87011	4.91296	4.95138	4.98981	5.02823	5.06326	5.09398	5.13237	5.17424	5.20497	5.23571	5.26645	5.30074	5.34278	5.38849	5.43067	5.48835	5.53838	5.60015	5.66957	5.74304	5.82042
3.2	4.51103	4.48268	4.45169	4.42854	4.4085	4.38582	4.36337	4.34393	4.33015	4.31373	4.30286	4.29474	4.29204	4.29932	4.31202	4.33021	4.35581	4.38713	4.42151	4.46649	4.5074	4.56087	4.60436	4.66036	4.70611	4.7459	4.80112	4.84249	4.88509	4.92437	4.96355	4.99274	5.02174	5.03971	5.05753	5.07193	5.08203	5.09206	5.10938	5.12576	5.13799	5.16483	5.19085	5.2308	5.2815	5.33575	5.4045	5.4737	5.55438
3.25	4.39691	4.40171	4.40946	4.4172	4.42198	4.42198	4.42972	4.42675	4.43449	4.43449	4.44698	4.4577	4.47318	4.49167	4.50715	4.53343	4.55505	4.58141	4.6047	4.62023	4.64353	4.66997	4.70422	4.73532	4.77742	4.81959	4.8663	4.90855	4.9553	5.00205	5.04442	5.08686	5.11807	5.15708	5.18048	5.21169	5.2273	5.25427	5.2777	5.29331	5.32035	5.34379	5.38286	5.42562	5.46471	5.5232	5.57797	5.64056	5.72271
3.3	4.32167	4.32455	4.31684	4.312	4.312	4.31488	4.30716	4.31004	4.31776	4.31776	4.32549	4.33322	4.34094	4.3564	4.37185	4.37958	4.40276	4.41821	4.43366	4.45684	4.48002	4.51093	4.53411	4.57274	4.61138	4.65001	4.68864	4.74273	4.78457	4.83096	4.87289	4.91158	4.958	4.98895	5.01653	5.05519	5.0827	5.11361	5.13679	5.17195	5.19163	5.21899	5.26526	5.30026	5.35419	5.40813	5.46978	5.53513	5.60829
3.35	4.24565	4.25345	4.26125	4.26905	4.27396	4.27108	4.27887	4.27599	4.28377	4.28867	4.28867	4.30423	4.31688	4.33242	4.34312	4.36646	4.38497	4.4035	4.42986	4.46405	4.49049	4.52477	4.56383	4.606	4.64509	4.68735	4.7421	4.78903	4.83925	4.87839	4.91753	4.96449	4.9958	5.02369	5.05498	5.07845	5.09844	5.12189	5.13753	5.16098	5.17661	5.20788	5.24271	5.28964	5.33238	5.38301	5.43372	5.48859	5.55913
3.4	4.08405	4.08986	4.08986	4.09565	4.10144	4.10144	4.10721	4.11625	4.12201	4.13104	4.13679	4.16386	4.1819	4.19995	4.23604	4.25409	4.29359	4.31509	4.3547	4.38533	4.43413	4.46487	4.51381	4.55011	4.59548	4.64457	4.68998	4.72631	4.77172	4.80804	4.83917	4.87162	4.89886	4.92611	4.95335	4.97152	4.99876	5.02601	5.04822	5.08865	5.11594	5.15647	5.19706	5.24683	5.29669	5.34232	5.39708	5.45623	5.5293
3.45	3.97233	3.97233	3.97233	3.98634	3.99007	4.00787	4.01163	4.02573	4.04366	4.05128	4.06933	4.09398	4.12258	4.14736	4.17218	4.19705	4.22196	4.25336	4.28882	4.32025	4.36215	4.39357	4.43969	4.48162	4.52356	4.55935	4.60132	4.6433	4.67478	4.71676	4.75276	4.78882	4.83548	4.87634	4.90797	4.94432	4.98074	5.01722	5.06436	5.08553	5.14337	5.17515	5.22252	5.26494	5.30735	5.36551	5.41858	5.48226	5.56717
3.5	3.98689	3.98689	3.97897	3.97897	3.97897	3.97897	3.97897	3.99141	3.99141	4.00385	4.02872	4.0536	4.07386	4.08629	4.11114	4.14841	4.17326	4.20578	4.24301	4.29266	4.3423	4.40435	4.45903	4.50873	4.5812	4.64151	4.70925	4.76464	4.80762	4.85771	4.89527	4.94536	4.97727	4.98412	5.00911	5.0216	5.0216	5.0341	5.03981	5.05232	5.05806	5.07058	5.09562	5.12737	5.15238	5.20241	5.24589	5.31453	5.38332
3.55	3.24927	3.29587	3.34246	3.39682	3.45119	3.49778	3.55214	3.59874	3.6531	3.6997	3.75667	3.81107	3.86547	3.91987	3.98204	4.04702	4.10146	4.17145	4.24922	4.31921	4.3892	4.47785	4.54789	4.63672	4.71788	4.80695	4.88833	4.97765	5.05574	5.15304	5.23484	5.32458	5.41445	5.50444	5.59456	5.67695	5.77112	5.8496	5.94008	6.0307	6.11714	6.2158	6.30231	6.40117	6.4956	6.61042	6.70492	6.8073	6.90666
3.6	4.03898	4.05838	4.08504	4.0946	4.11391	4.12341	4.14014	4.15683	4.17348	4.20453	4.22107	4.24735	4.29063	4.32406	4.3601	4.39346	4.43398	4.46006	4.4933	4.52924	4.54804	4.57678	4.6127	4.64427	4.68307	4.71039	4.745	4.76525	4.79867	4.82204	4.84121	4.85748	4.87987	4.89934	4.91464	4.93742	4.95411	4.974	4.98028	5.00887	5.03753	5.07051	5.10353	5.14732	5.19122	5.24273	5.29364	5.35234	5.4224
3.65	3.96779	3.97924	3.99753	4.00895	4.02035	4.0272	4.04089	4.0591	4.07278	4.10015	4.12067	4.15725	4.18463	4.2257	4.25993	4.301	4.35141	4.3925	4.4293	4.46613	4.50301	4.53994	4.57956	4.60706	4.65099	4.6881	4.71837	4.7528	4.78313	4.81069	4.83137	4.86176	4.87555	4.90313	4.91692	4.94049	4.95429	4.98189	5.00259	5.03019	5.05778	5.09228	5.1169	5.15137	5.19275	5.23412	5.28239	5.33755	5.39961
3.7	3.97822	3.9919	4.00559	4.01244	4.02613	4.04434	4.05118	4.0762	4.09671	4.12406	4.14902	4.19001	4.22417	4.25833	4.29003	4.32417	4.35148	4.37879	4.41547	4.44536	4.47528	4.50525	4.53262	4.56949	4.59954	4.62964	4.65977	4.68035	4.7174	4.73799	4.76545	4.78605	4.81072	4.83535	4.85996	4.88737	4.91193	4.93932	4.97068	4.99805	5.03912	5.0665	5.10072	5.14478	5.1889	5.23992	5.29787	5.35902	5.43777
3.75	3.96092	3.98353	3.99711	4.0039	4.01975	4.03334	4.04693	4.06282	4.09002	4.11275	4.14676	4.17634	4.21038	4.24683	4.2877	4.32175	4.35332	4.38055	4.41206	4.43674	4.46138	4.48856	4.51574	4.5565	4.58368	4.61765	4.65429	4.68148	4.71137	4.74811	4.77126	4.80126	4.82448	4.85455	4.88064	4.9108	4.93131	4.96152	4.98204	5.01624	5.0436	5.07096	5.11199	5.14619	5.19024	5.2313	5.28228	5.33706	5.40184
3.8	4.03164	4.03848	4.05899	4.07267	4.08634	4.10919	4.12972	4.15025	4.18446	4.21182	4.24603	4.28024	4.32129	4.36918	4.40339	4.44445	4.47609	4.51028	4.53763	4.55553	4.58024	4.5981	4.61593	4.64056	4.66101	4.68828	4.70873	4.736	4.75645	4.7769	4.79735	4.82056	4.8438	4.86708	4.89037	4.91088	4.93422	4.95473	4.98495	5.00548	5.03284	5.06998	5.10421	5.13844	5.18251	5.23046	5.28147	5.3394	5.40799
3.85	4.03565	4.0563	4.07696	4.09073	4.11139	4.13204	4.1527	4.17783	4.20535	4.23043	4.26482	4.29232	4.31734	4.3517	4.37919	4.40668	4.43417	4.45479	4.478	4.49863	4.51238	4.53564	4.55628	4.5727	4.59602	4.61669	4.64695	4.66763	4.6952	4.71863	4.73933	4.76002	4.77381	4.78761	4.80141	4.8083	4.8152	4.829	4.84969	4.85659	4.87444	4.89512	4.9227	4.95716	4.98872	5.03006	5.07828	5.12651	5.18163
3.9	4.07791	4.09865	4.12177	4.14252	4.16327	4.19336	4.21412	4.24872	4.27641	4.30409	4.33869	4.36637	4.39405	4.42173	4.44941	4.47709	4.49785	4.51861	4.53245	4.54895	4.56972	4.58357	4.60011	4.62089	4.6444	4.67213	4.69986	4.73453	4.76505	4.78586	4.82055	4.84136	4.86911	4.88299	4.90092	4.92172	4.93269	4.95347	4.96442	4.98227	5.00995	5.03071	5.05839	5.08607	5.12368	5.16134	5.20597	5.2576	5.30616
3.95	4.17791	4.1919	4.22237	4.23887	4.26941	4.29298	4.32103	4.33763	4.3657	4.38676	4.40781	4.42887	4.44992	4.47363	4.4947	4.52279	4.53415	4.56222	4.58328	4.59731	4.61837	4.63516	4.65197	4.67305	4.69413	4.72224	4.74333	4.77846	4.80657	4.83468	4.86279	4.8909	4.92195	4.94304	4.96414	4.98117	5.00228	5.02339	5.03746	5.05456	5.07568	5.09281	5.11394	5.14521	5.18356	5.22197	5.26432	5.30667	5.35608
4	4.53674	4.55878	4.58082	4.6102	4.63958	4.66897	4.69835	4.72773	4.75712	4.77916	4.80854	4.83058	4.85261	4.86731	4.882	4.90403	4.91873	4.93342	4.94811	4.9628	4.97015	4.97749	4.98484	4.99219	4.99953	5.00688	5.00371	5.01105	5.01522	5.01522	5.01938	5.03404	5.0487	5.06337	5.0707	5.08536	5.11059	5.11792	5.14319	5.16521	5.19052	5.21991	5.24194	5.28202	5.32613	5.37364	5.42122	5.4836	5.53868
4.05	4.25409	4.27573	4.31181	4.32624	4.35776	4.37942	4.39386	4.4083	4.42274	4.4444	4.46606	4.4805	4.50938	4.52381	4.55991	4.58157	4.61045	4.62926	4.65812	4.67255	4.6942	4.72306	4.73749	4.76635	4.78799	4.82407	4.85293	4.889	4.92508	4.95393	4.97558	4.99722	5.02608	5.0333	5.05494	5.06937	5.07659	5.09102	5.11266	5.11988	5.14874	5.17038	5.19924	5.2281	5.27139	5.30747	5.35076	5.4046	5.45514
4.1	4.15251	4.18282	4.22346	4.24621	4.27654	4.3021	4.32486	4.34287	4.3609	4.38183	4.39993	4.41043	4.42857	4.44673	4.45729	4.46786	4.49374	4.512	4.5273	4.5426	4.5579	4.58085	4.59615	4.6191	4.64205	4.67265	4.70326	4.73074	4.76896	4.78874	4.82376	4.84347	4.86636	4.87841	4.89366	4.9089	4.92415	4.93178	4.9394	4.95465	4.96228	4.97752	4.98515	5.00802	5.03089	5.0571	5.09098	5.1249	5.16651
4.15	4.25531	4.29226	4.31443	4.3366	4.35138	4.35877	4.37631	4.3911	4.39849	4.41328	4.42347	4.43827	4.46047	4.47244	4.49463	4.50658	4.52875	4.55379	4.56858	4.59366	4.61138	4.6217	4.63652	4.6617	4.67949	4.71216	4.73744	4.76716	4.79249	4.81479	4.82966	4.84453	4.85505	4.86249	4.86993	4.86993	4.87737	4.87737	4.88481	4.89536	4.90281	4.91025	4.92514	4.94003	4.96236	4.98469	5.01127	5.04525	5.08242
4.2	4.26503	4.29446	4.3065	4.32856	4.35062	4.35797	4.37539	4.38548	4.4002	4.41031	4.41768	4.43241	4.44992	4.47482	4.48958	4.51453	4.53212	4.55428	4.57644	4.59121	4.61337	4.63105	4.65322	4.68572	4.70791	4.73452	4.75371	4.78026	4.80241	4.82455	4.83496	4.84235	4.84235	4.84235	4.84974	4.8467	4.8467	4.84974	4.85712	4.85712	4.86146	4.86884	4.88054	4.8953	4.91743	4.94266	4.99008	5.03756	5.0893
4.25	4.24103	4.24851	4.25796	4.27014	4.27209	4.27679	4.27679	4.27954	4.2823	4.28783	4.29337	4.30832	4.32607	4.34103	4.356	4.37561	4.39056	4.40267	4.42794	4.45037	4.45785	4.48608	4.50398	4.52939	4.55937	4.5714	4.59089	4.61036	4.62981	4.65223	4.66719	4.68214	4.70014	4.71067	4.72122	4.72872	4.72565	4.72258	4.71952	4.71646	4.71646	4.71952	4.727	4.74062	4.76617	4.78737	4.82802	4.86555	4.9149
4.3	4.242	4.24959	4.25717	4.26476	4.26476	4.27234	4.27234	4.27234	4.27993	4.28751	4.30268	4.32544	4.3406	4.36336	4.37853	4.40887	4.43162	4.44679	4.45908	4.47136	4.47605	4.4883	4.50343	4.51856	4.52903	4.5471	4.57277	4.5909	4.60607	4.62882	4.6394	4.65458	4.67278	4.68038	4.69101	4.69101	4.69405	4.68948	4.68491	4.68033	4.67575	4.67116	4.6742	4.68488	4.70323	4.72617	4.75221	4.7936	4.83954
4.35	4.21118	4.2216	4.2216	4.22435	4.23203	4.23971	4.25016	4.25784	4.2732	4.29624	4.31443	4.34033	4.3634	4.37878	4.40475	4.42784	4.43553	4.45385	4.46155	4.46925	4.47696	4.47696	4.48171	4.48941	4.49416	4.50954	4.52492	4.53261	4.54031	4.55569	4.56338	4.57107	4.58177	4.59249	4.59551	4.59854	4.60157	4.59385	4.58916	4.58143	4.58143	4.59688	4.6046	4.63856	4.66174	4.70811	4.76221	4.81632	4.8936
4.4	4.24906	4.24906	4.24383	4.24688	4.24164	4.24164	4.24469	4.24469	4.24469	4.24994	4.25823	4.27483	4.28313	4.29452	4.30282	4.32254	4.33085	4.3423	4.35376	4.36208	4.36208	4.36208	4.3704	4.37872	4.39537	4.41201	4.42034	4.42866	4.43698	4.44209	4.44209	4.44209	4.43889	4.43889	4.43058	4.42227	4.41714	4.41201	4.40369	4.39537	4.39855	4.40173	4.4216	4.4415	4.46654	4.51155	4.55332	4.61179	4.69038
4.45	4.18196	4.18787	4.19377	4.20308	4.2124	4.21828	4.2369	4.2369	4.24621	4.25552	4.27415	4.28346	4.29627	4.29627	4.30208	4.30208	4.30208	4.29857	4.29857	4.30436	4.31366	4.32295	4.34155	4.35084	4.36014	4.37873	4.39161	4.40091	4.4045	4.4045	4.39519	4.38588	4.37657	4.36369	4.34509	4.32295	4.31366	4.30436	4.30436	4.32295	4.34509	4.36369	4.4045	4.44538	4.50129	4.56094	4.63935	4.72177	4.81923
4.5	4.22048	4.21562	4.23325	4.23325	4.23813	4.22534	4.23022	4.23511	4.22229	4.22718	4.22718	4.22718	4.22718	4.22718	4.23207	4.23698	4.2419	4.24683	4.24683	4.26965	4.27463	4.28463	4.30766	4.31778	4.34101	4.36434	4.36434	4.37466	4.37188	4.38227	4.36108	4.36108	4.34788	4.32149	4.31342	4.30021	4.30021	4.30021	4.31342	4.33985	4.36108	4.38748	4.435	4.47709	4.52434	4.59229	4.66542	4.74396	4.8225
4.55	3.43033	3.416	3.42586	3.4016	3.37735	3.37735	3.38714	3.38714	3.38714	3.38714	3.38714	3.39699	3.38246	3.38246	3.42677	3.43678	3.4961	3.52073	3.55568	3.58036	3.59078	3.61176	3.62232	3.63293	3.64358	3.65428	3.66503	3.65064	3.63619	3.62168	3.59638	3.59638	3.59638	3.59638	3.58571	3.58571	3.58571	3.56047	3.56047	3.56047	3.54991	3.57509	3.58965	3.61478	3.62921	3.65428	3.66859	3.71862	3.76865
4.6	4.28587	4.29303	4.29303	4.30018	4.30018	4.29759	4.29759	4.29759	4.29759	4.29759	4.30018	4.30018	4.29303	4.28587	4.27872	4.27414	4.25983	4.24552	4.23375	4.23375	4.21943	4.21943	4.20974	4.21689	4.22151	4.22612	4.22612	4.23073	4.23533	4.23533	4.22566	4.22566	4.22819	4.22819	4.23073	4.23327	4.24042	4.24756	4.26442	4.2813	4.29819	4.32944	4.36337	4.39472	4.43779	4.49076	4.56094	4.62568	4.70766
4.65	4.26546	4.26546	4.26546	4.25845	4.25845	4.25845	4.26095	4.25393	4.24691	4.23988	4.23286	4.22832	4.22378	4.21675	4.21675	4.20972	4.20269	4.19813	4.19109	4.18652	4.17948	4.1749	4.17736	4.17983	4.17983	4.18936	4.1989	4.20596	4.21303	4.22715	4.23422	4.23422	4.23422	4.24128	4.24834	4.25289	4.267	4.27153	4.27606	4.28762	4.30622	4.3203	4.3555	4.38366	4.41887	4.46111	4.5104	4.56943	4.64264
4.7	4.3365	4.3365	4.3365	4.3365	4.32941	4.32233	4.30815	4.29398	4.2798	4.26563	4.25146	4.23728	4.2206	4.20643	4.18978	4.1827	4.16607	4.15899	4.14239	4.13287	4.1258	4.12336	4.12336	4.12336	4.1258	4.13287	4.147	4.16113	4.17773	4.1848	4.19894	4.21308	4.22722	4.22973	4.24388	4.25802	4.27471	4.28179	4.29595	4.3101	4.32426	4.34549	4.3712	4.39949	4.43486	4.47997	4.53931	4.59597	4.66959
4.75	4.31775	4.31775	4.30807	4.30096	4.29129	4.27708	4.26287	4.25577	4.23445	4.22024	4.20854	4.19682	4.18259	4.16836	4.15661	4.14237	4.12814	4.12102	4.10678	4.09255	4.07831	4.07119	4.06407	4.06407	4.06649	4.07362	4.08074	4.10211	4.12348	4.1306	4.15197	4.17334	4.18046	4.20183	4.21607	4.23032	4.24203	4.25627	4.2705	4.28474	4.30867	4.33004	4.35853	4.38965	4.42529	4.47073	4.52065	4.57058	4.6419
4.8	4.28845	4.291	4.291	4.28652	4.27499	4.26092	4.24937	4.23076	4.21213	4.19804	4.17937	4.16527	4.15821	4.14411	4.13	4.10884	4.10179	4.08063	4.05946	4.04536	4.0242	4.00771	4.00066	3.98657	3.98421	3.99125	3.99829	4.01238	4.02647	4.04761	4.06411	4.08525	4.09935	4.11589	4.13705	4.15116	4.15821	4.17232	4.18892	4.20303	4.21715	4.23832	4.26203	4.29735	4.33524	4.38471	4.4439	4.51024	4.58807
4.85	4.29021	4.27612	4.26457	4.23638	4.21774	4.18953	4.16837	4.14722	4.12606	4.11657	4.10248	4.08838	4.07429	4.06724	4.06019	4.05314	4.03666	4.01553	4.00612	3.98501	3.96859	3.96155	3.94748	3.94045	3.94045	3.94981	3.96389	3.98032	4.00381	4.01791	4.0461	4.06965	4.09786	4.11657	4.13771	4.15886	4.1659	4.18704	4.20114	4.21774	4.2273	4.24847	4.27218	4.31004	4.35055	4.4027	4.462	4.52845	4.6135
4.9	4.22487	4.21081	4.18972	4.1616	4.14052	4.1124	4.09131	4.06782	4.04675	4.02567	4.01162	4.00459	3.99054	3.98352	3.97649	3.96011	3.95309	3.93905	3.92501	3.91097	3.90395	3.89693	3.88991	3.88991	3.89922	3.91327	3.93666	3.96477	3.98586	4.01398	4.04448	4.07262	4.10076	4.12889	4.15703	4.17566	4.19675	4.21784	4.23893	4.26002	4.27408	4.30474	4.33545	4.37323	4.41811	4.47715	4.54061	4.61388	4.6943
4.95	4.24219	4.22809	4.20694	4.18579	4.16465	4.14595	4.12479	4.10363	4.08247	4.06131	4.04015	4.03072	4.00957	3.99312	3.97903	3.9579	3.93677	3.92972	3.91563	3.90154	3.8945	3.88746	3.89679	3.90384	3.92499	3.9414	3.96961	3.99783	4.03309	4.06131	4.08952	4.12479	4.14595	4.16957	4.19075	4.21192	4.22603	4.24266	4.25931	4.27598	4.29012	4.32097	4.3422	4.37757	4.41295	4.46514	4.5147	4.58115	4.65478
5	4.35648	4.34911	4.33438	4.31693	4.29484	4.28748	4.26538	4.24329	4.22592	4.19648	4.17916	4.16445	4.1398	4.13245	4.11775	4.1104	4.10305	4.0957	4.09826	4.09826	4.10081	4.10817	4.12289	4.14019	4.16229	4.19436	4.21647	4.24595	4.28547	4.3076	4.34719	4.36933	4.4016	4.42375	4.45609	4.47825	4.50042	4.52259	4.54475	4.55953	4.58908	4.60835	4.64526	4.67924	4.71613	4.75741	4.80902	4.87232	4.94601
5.05	3.75225	3.7384	3.72456	3.7086	3.70168	3.68092	3.66916	3.66224	3.64839	3.62761	3.62274	3.60889	3.60196	3.59503	3.59503	3.604	3.61787	3.6248	3.6456	3.67543	3.69624	3.71917	3.73999	3.76082	3.76991	3.79075	3.80464	3.81635	3.83024	3.85106	3.86494	3.88577	3.90436	3.92517	3.95292	3.97839	4.01305	4.05698	4.0986	4.14955	4.20751	4.27697	4.35589	4.45577	4.57665	4.69495	4.84674	4.98901	5.14843
5.1	3.7384	3.72232	3.70141	3.68747	3.66656	3.65263	3.64077	3.62682	3.60797	3.59401	3.58703	3.58006	3.57308	3.56406	3.57104	3.57801	3.58991	3.59687	3.61985	3.64077	3.66379	3.6917	3.70778	3.72873	3.73786	3.75881	3.7658	3.77977	3.78676	3.80073	3.81471	3.83567	3.84742	3.87535	3.8963	3.93121	3.96612	4.00801	4.0499	4.10813	4.17343	4.23635	4.32024	4.40669	4.50725	4.61494	4.72	4.85177	4.98093
5.15	3.6783	3.66427	3.64322	3.62919	3.61516	3.59619	3.58917	3.57513	3.56811	3.56109	3.55407	3.55407	3.55407	3.56109	3.57306	3.58709	3.59203	3.61306	3.632	3.639	3.65791	3.67192	3.68379	3.69079	3.69565	3.70964	3.72363	3.72846	3.74943	3.7704	3.79137	3.81933	3.84729	3.88224	3.91719	3.96612	4.01505	4.06398	4.1293	4.19925	4.27869	4.36523	4.4729	4.58772	4.7097	4.84587	4.98222	5.13584	5.29689
5.2	3.62794	3.62084	3.59749	3.58331	3.56914	3.56205	3.54583	3.53671	3.52963	3.52052	3.5185	3.52557	3.52354	3.53767	3.54976	3.55682	3.57801	3.59712	3.60418	3.62534	3.63946	3.65357	3.66768	3.6818	3.70297	3.71002	3.72629	3.74747	3.76159	3.78277	3.80396	3.8322	3.8675	3.90281	3.94517	4.00399	4.05344	4.11943	4.18551	4.25166	4.33461	4.41966	4.52421	4.6334	4.75694	4.89064	5.02582	5.17832	5.33813
5.25	3.57794	3.55677	3.54266	3.52854	3.52854	3.52148	3.51443	3.51647	3.51647	3.51851	3.51851	3.52762	3.53469	3.54382	3.55797	3.58128	3.58836	3.61171	3.62588	3.64004	3.65421	3.66838	3.68255	3.68963	3.71089	3.72288	3.73704	3.75827	3.7773	3.79853	3.82459	3.85062	3.88595	3.92605	3.96842	4.01785	4.06729	4.13084	4.19687	4.26753	4.36196	4.46359	4.56806	4.69557	4.83593	4.99085	5.16038	5.32714	5.51167
5.3	3.53595	3.51974	3.51265	3.50557	3.49849	3.48939	3.48231	3.47523	3.47523	3.47322	3.48231	3.48939	3.49647	3.50354	3.5177	3.54098	3.55515	3.56932	3.58348	3.59765	3.61181	3.62598	3.64014	3.65431	3.66847	3.6805	3.70174	3.71373	3.74203	3.76325	3.79375	3.83622	3.87869	3.93054	3.99428	4.05094	4.12177	4.19506	4.28011	4.37224	4.4812	4.59738	4.72512	4.86573	5.01793	5.17744	5.34427	5.51462	5.69255
5.35	3.5084	3.49226	3.47614	3.46908	3.46004	3.46004	3.45298	3.44593	3.44593	3.44593	3.44593	3.44396	3.45101	3.45806	3.47415	3.49531	3.51143	3.52555	3.54877	3.56699	3.56905	3.57819	3.58527	3.59442	3.60359	3.61068	3.62695	3.63405	3.64824	3.67662	3.70005	3.72844	3.77814	3.82296	3.87494	3.93181	4.00523	4.07636	4.16416	4.25919	4.35889	4.47549	4.59936	4.73053	4.88328	5.03322	5.19652	5.36417	5.53919
5.4	3.49231	3.47632	3.46736	3.46036	3.45336	3.44442	3.44442	3.44442	3.44637	3.44637	3.44637	3.44832	3.45532	3.47129	3.49231	3.49932	3.52033	3.54135	3.54836	3.56937	3.57435	3.58835	3.59535	3.6003	3.6143	3.63036	3.64436	3.65136	3.67237	3.70037	3.73538	3.77255	3.81458	3.86362	3.92192	3.98501	4.05745	4.13462	4.23527	4.33354	4.44141	4.5608	4.69699	4.83335	4.98395	5.14482	5.31	5.47539	5.64805
5.45	3.48888	3.48194	3.48387	3.48387	3.48387	3.48387	3.48387	3.48387	3.48387	3.48387	3.48194	3.48194	3.48888	3.49582	3.50471	3.5186	3.52555	3.53944	3.55531	3.56921	3.56921	3.58312	3.59702	3.60397	3.61788	3.61788	3.63873	3.65263	3.66654	3.6964	3.72423	3.75901	3.80287	3.85159	3.90727	3.97215	4.04179	4.1184	4.20198	4.29495	4.40199	4.51872	4.64972	4.78529	4.93088	5.09086	5.25123	5.4331	5.60839
5.5	3.45432	3.4418	3.43993	3.42747	3.42377	3.41321	3.41137	3.41639	3.41639	3.42509	3.42879	3.43752	3.44998	3.4694	3.48699	3.4977	3.51537	3.53115	3.54501	3.55194	3.55692	3.5619	3.56492	3.57485	3.58474	3.59462	3.61134	3.62116	3.65551	3.68299	3.72422	3.77437	3.82669	3.89505	3.9662	4.04882	4.13174	4.22649	4.32841	4.43059	4.54438	4.66958	4.79478	4.93389	5.07011	5.22304	5.37597	5.53903	5.70925
5.55	3.47338	3.46645	3.45952	3.45445	3.45445	3.45445	3.44937	3.44937	3.45632	3.45632	3.46326	3.4702	3.48408	3.48408	3.49797	3.51185	3.52574	3.53268	3.54464	3.55851	3.57239	3.57933	3.59516	3.60904	3.63185	3.64773	3.67754	3.70043	3.73522	3.77209	3.81597	3.86475	3.92265	3.98064	4.0504	4.12944	4.21321	4.30638	4.40664	4.51848	4.63293	4.76852	4.89727	5.04308	5.19329	5.35072	5.51536	5.67647	5.84163
5.6	3.49085	3.49085	3.49085	3.49085	3.49274	3.49274	3.49274	3.49971	3.5016	3.50857	3.51555	3.52062	3.52062	3.53456	3.5485	3.55355	3.56748	3.56748	3.58141	3.58644	3.60036	3.61428	3.61929	3.64016	3.66103	3.6819	3.70973	3.74452	3.78627	3.83497	3.88579	3.95062	4.01331	4.09916	4.17815	4.26421	4.36435	4.4691	4.5834	4.70219	4.83769	4.98035	5.13019	5.29023	5.46472	5.6364	5.82571	6.00846	6.19166
5.65	3.57918	3.57723	3.57723	3.57723	3.57723	3.57723	3.58433	3.58629	3.5934	3.59537	3.60446	3.61356	3.62267	3.62979	3.62979	3.63892	3.64605	3.65831	3.66544	3.67767	3.68277	3.69497	3.70717	3.72139	3.74066	3.76701	3.79332	3.8267	3.86216	3.91181	3.96145	4.02042	4.08656	4.15989	4.23332	4.31153	4.39933	4.49436	4.60375	4.71329	4.84713	4.97846	5.12424	5.28042	5.441	5.61938	5.79823	5.98472	6.17169
5.7	3.56545	3.56545	3.56545	3.56545	3.56545	3.57476	3.57476	3.57476	3.58207	3.58207	3.58207	3.58207	3.59139	3.59139	3.59871	3.60603	3.60603	3.61335	3.61537	3.6227	3.62473	3.63939	3.6561	3.6781	3.70009	3.73153	3.76822	3.81441	3.86581	3.91721	3.98329	4.04203	4.11546	4.18888	4.277	4.35777	4.44588	4.54133	4.64413	4.75705	4.87461	5.00981	5.14519	5.30283	5.4713	5.63685	5.82475	6.00552	6.19766
5.75	3.64074	3.64074	3.64074	3.63256	3.63256	3.62439	3.61848	3.61848	3.61029	3.61256	3.62075	3.62075	3.63713	3.64532	3.65581	3.66401	3.68272	3.69912	3.71318	3.72957	3.75179	3.76817	3.79852	3.82066	3.8591	3.89749	3.93582	3.9741	4.02862	4.08566	4.14269	4.19973	4.26492	4.33825	4.41159	4.49307	4.59085	4.68863	4.80582	4.93135	5.05376	5.20406	5.35458	5.51802	5.69341	5.86906	6.05315	6.23751	6.41827
5.8	3.62884	3.61804	3.61804	3.61804	3.60723	3.61037	3.59956	3.59187	3.58417	3.5873	3.5873	3.59044	3.59044	3.60445	3.61532	3.62302	3.63388	3.64474	3.66324	3.68494	3.70664	3.72834	3.75758	3.77926	3.81591	3.84836	3.89218	3.9392	3.99679	4.05061	4.1077	4.1789	4.24626	4.32778	4.413	4.50888	4.5941	4.71544	4.82633	4.95441	5.087	5.2152	5.36955	5.5242	5.69547	5.86673	6.02187	6.19808	6.3797
5.85	3.40011	3.39264	3.39466	3.39466	3.38922	3.38922	3.38174	3.38174	3.38174	3.38174	3.37972	3.37972	3.38517	3.40011	3.41504	3.42046	3.44284	3.45777	3.47061	3.50044	3.52281	3.55263	3.58246	3.61228	3.64737	3.67718	3.72933	3.77177	3.81645	3.87602	3.93559	3.98771	4.05718	4.1317	4.19876	4.29079	4.3728	4.47247	4.57974	4.69462	4.82461	4.96225	5.10756	5.27133	5.44305	5.63026	5.8143	6.00612	6.20966
5.9	3.50601	3.50784	3.50784	3.50968	3.50278	3.49588	3.49588	3.48898	3.48208	3.48208	3.4839	3.49081	3.49771	3.51336	3.52026	3.54098	3.56171	3.57552	3.60315	3.62387	3.6515	3.67222	3.69985	3.72748	3.75511	3.79655	3.83799	3.87943	3.92988	3.97826	4.03572	4.09324	4.16244	4.23393	4.30317	4.38865	4.46486	4.55493	4.65448	4.7654	4.87633	5.00805	5.14263	5.28831	5.4509	5.62381	5.8041	5.99878	6.19393
5.95	3.40727	3.40727	3.40545	3.40545	3.39852	3.39852	3.39159	3.39159	3.39159	3.40033	3.40727	3.41603	3.43174	3.45441	3.47017	3.49985	3.52072	3.54853	3.5694	3.60417	3.63199	3.66676	3.69952	3.73427	3.77597	3.81559	3.86421	3.91283	3.97057	4.03312	4.08872	4.15127	4.22772	4.2996	4.3761	4.45955	4.5525	4.64992	4.75696	4.87533	5.00631	5.14168	5.29419	5.46107	5.62191	5.80341	5.99237	6.18883	6.38206
6	4.18906	4.20151	4.21395	4.23129	4.24367	4.26352	4.28593	4.30573	4.33297	4.36281	4.39745	4.43742	4.49238	4.54741	4.59971	4.67266	4.75038	4.83117	4.91363	4.99917	5.08168	5.17919	5.2692	5.37005	5.46012	5.55019	5.64777	5.73391	5.81653	5.89915	5.97801	6.06069	6.13585	6.22604	6.32021	6.42203	6.54318	6.67553	6.82747	6.99495	7.16288	7.34356	7.53256	7.70478	7.88742	8.05794	8.22892	8.37961	8.54372
6.05	4.21167	4.23451	4.26496	4.28779	4.32585	4.3563	4.39436	4.42966	4.4753	4.52854	4.58179	4.64265	4.70646	4.77496	4.85108	4.91198	4.99125	5.06742	5.14685	5.23401	5.31366	5.40106	5.49208	5.56856	5.65631	5.73254	5.80918	5.88193	5.95479	6.02774	6.11616	6.19302	6.29699	6.41297	6.54043	6.68349	6.84219	7.00882	7.18643	7.3737	7.55652	7.7396	7.92816	8.10411	8.27025	8.43686	8.59614	8.74222	8.89259
6.1	4.19998	4.22616	4.24964	4.27587	4.30719	4.32286	4.36202	4.38551	4.42182	4.4659	4.51282	4.55681	4.61933	4.68186	4.74131	4.80379	4.88189	4.95219	5.01922	5.10507	5.17975	5.26554	5.35133	5.43712	5.52711	5.61284	5.7023	5.78029	5.86994	5.94408	6.01833	6.10453	6.18688	6.27718	6.37968	6.48601	6.62048	6.75081	6.90496	7.07195	7.25519	7.44687	7.62878	7.81334	7.98507	8.16258	8.33493	8.49162	8.65443
6.15	4.04266	4.06336	4.08403	4.12286	4.15124	4.19004	4.22884	4.28594	4.3403	4.38689	4.44413	4.5063	4.56367	4.63668	4.702	4.78301	4.84535	4.9265	5.00448	5.078	5.16724	5.24879	5.3461	5.43571	5.52545	5.61942	5.71718	5.80725	5.89743	5.9799	6.07033	6.15303	6.24371	6.3224	6.42114	6.52351	6.63823	6.76098	6.90293	7.04963	7.22023	7.39108	7.57798	7.76251	7.94756	8.13314	8.31354	8.50588	8.68507
6.2	4.05679	4.09593	4.13507	4.17421	4.21061	4.25754	4.29386	4.33793	4.3848	4.43167	4.48343	4.53807	4.58972	4.64908	4.70837	4.77069	4.8408	4.89991	4.96672	5.04451	5.11117	5.19668	5.26664	5.35993	5.43766	5.53095	5.62016	5.70949	5.79895	5.88464	5.97428	6.06807	6.16212	6.26426	6.36669	6.47725	6.60042	6.73533	6.87526	7.03475	7.20749	7.38891	7.56872	7.75939	7.96136	8.15592	8.34304	8.53282	8.71287
6.25	4.04169	4.07358	4.11868	4.15575	4.20072	4.24563	4.30128	4.34609	4.3879	4.44048	4.49299	4.54541	4.60083	4.66106	4.72435	4.79556	4.87467	4.94588	5.02836	5.10753	5.19018	5.28088	5.35584	5.44679	5.53786	5.62111	5.71244	5.79593	5.87557	5.96342	6.0394	6.11548	6.19968	6.284	6.37208	6.48063	6.59734	6.73028	6.8667	7.02886	7.19953	7.37876	7.56657	7.75492	7.94937	8.12515	8.30702	8.48128	8.65604
6.3	4.07416	4.12658	4.17643	4.23698	4.30275	4.36074	4.4267	4.49275	4.551	4.61723	4.69146	4.75789	4.81329	4.88777	4.96235	5.03704	5.10842	5.1798	5.25119	5.32257	5.40189	5.4812	5.56425	5.64362	5.74272	5.82215	5.9135	5.99299	6.08452	6.15611	6.2436	6.32314	6.41064	6.50609	6.61397	6.72998	6.87474	7.01513	7.1766	7.35958	7.54335	7.73062	7.92391	8.12047	8.30721	8.48884	8.66288	8.83743	9.01248
6.35	4.06114	4.0953	4.14253	4.18189	4.22124	4.26342	4.31068	4.36871	4.42682	4.48501	4.54027	4.59858	4.66489	4.73128	4.80247	4.87367	4.94817	5.03863	5.10992	5.20055	5.27982	5.36341	5.44262	5.53768	5.62482	5.71195	5.80301	5.88228	5.96155	6.04082	6.10424	6.17558	6.25485	6.3262	6.41775	6.51738	6.6296	6.76141	6.90285	7.07199	7.23663	7.42773	7.6224	7.81762	8.01341	8.21781	8.40667	8.60415	8.79219
6.4	4.14121	4.20472	4.27112	4.33468	4.40122	4.45688	4.51253	4.57925	4.63809	4.69702	4.75604	4.81513	4.89029	4.96554	5.03746	5.10488	5.18484	5.26841	5.34843	5.43219	5.51226	5.6042	5.68024	5.77244	5.85268	5.93704	6.01348	6.09003	6.17473	6.25151	6.33645	6.42959	6.53443	6.65664	6.79061	6.95392	7.1208	7.31224	7.51207	7.71763	7.92632	8.13293	8.34237	8.52161	8.70702	8.88639	9.05589	9.22564	9.39416
6.45	4.16617	4.2178	4.26137	4.31018	4.36199	4.41594	4.47288	4.52169	4.57863	4.63064	4.69577	4.75275	4.82456	4.88501	4.96534	5.05056	5.12772	5.21319	5.29878	5.39269	5.47854	5.58093	5.66306	5.76566	5.8602	5.94244	6.02894	6.11124	6.18146	6.26826	6.34245	6.42943	6.52841	6.63211	6.75248	6.88956	7.03837	7.20885	7.39615	7.592	7.79375	7.99864	8.20383	8.40708	8.61093	8.81344	8.99539	9.1826	9.37906
6.5	4.21638	4.26577	4.31818	4.36761	4.41189	4.46136	4.51399	4.55524	4.59649	4.64599	4.6988	4.75659	4.82604	4.89214	4.97001	5.03616	5.11885	5.20522	5.28796	5.3828	5.46949	5.56894	5.66412	5.74705	5.84244	5.92543	6.00013	6.08312	6.14951	6.22866	6.30341	6.39104	6.47415	6.57861	6.70469	6.85618	7.01647	7.18876	7.39714	7.60646	7.81672	8.03637	8.25094	8.46393	8.68638	8.87967	9.07146	9.25533	9.44126
6.55	4.10586	4.15716	4.22014	4.28002	4.33459	4.38596	4.44589	4.50246	4.56235	4.62223	4.68718	4.74702	4.81181	4.88505	4.97041	5.03869	5.12876	5.20552	5.28687	5.38062	5.46584	5.55959	5.64904	5.74715	5.82833	5.92674	6.00818	6.09831	6.18	6.2704	6.35615	6.44675	6.55467	6.67134	6.80194	6.96742	7.128	7.32029	7.52756	7.73265	7.94413	8.14757	8.35165	8.54978	8.74623	8.93455	9.1147	9.28823	9.45913
6.6	4.36311	4.41515	4.46718	4.52788	4.58859	4.64929	4.71	4.77937	4.84509	4.91441	4.98373	5.05305	5.12238	5.20036	5.28235	5.3604	5.44712	5.54671	5.63778	5.73768	5.84643	5.94247	6.04292	6.13949	6.2451	6.33353	6.4173	6.52376	6.61297	6.72889	6.83988	6.96868	7.11203	7.28238	7.46213	7.66021	7.86781	8.08498	8.30283	8.52138	8.74753	8.95162	9.17226	9.37562	9.57964	9.76752	9.9546	10.1423	10.3125
6.65	4.52333	4.57356	4.62379	4.67401	4.73261	4.79958	4.85818	4.93712	5.00414	5.07953	5.15493	5.2387	5.32247	5.41859	5.50646	5.60285	5.70779	5.81289	5.92657	6.03644	6.15054	6.27324	6.37925	6.47216	6.56994	6.67137	6.76436	6.86579	6.97896	7.09721	7.23773	7.38988	7.57302	7.77916	8.00288	8.22729	8.47575	8.72534	8.96931	9.21242	9.45807	9.69464	9.92367	10.146	10.3597	10.5576	10.7469	10.9285	11.1023
6.7	4.50066	4.55317	4.60877	4.65323	4.70085	4.74521	4.78951	4.83707	4.89255	4.94803	5.01143	5.08626	5.16119	5.22829	5.31933	5.40254	5.49383	5.59709	5.70064	5.80845	5.9244	6.03251	6.14879	6.25722	6.36136	6.462	6.5582	6.66708	6.76334	6.86442	6.97367	7.09611	7.23797	7.38523	7.56522	7.7619	7.98101	8.20562	8.45883	8.72129	8.97846	9.24965	9.50872	9.7756	10.0272	10.2874	10.5331	10.7712	10.9944
6.75	4.6309	4.67879	4.73795	4.78257	4.83845	4.89433	4.95475	5.01857	5.07886	5.1506	5.22234	5.29409	5.37753	5.44933	5.54505	5.62482	5.72453	5.8283	5.93621	6.04805	6.16788	6.29209	6.42898	6.56166	6.69923	6.83239	6.96261	7.10626	7.23222	7.3555	7.48722	7.63551	7.7706	7.93586	8.11785	8.31446	8.50788	8.72415	8.94748	9.16677	9.39316	9.6202	9.84682	10.0598	10.2641	10.4849	10.6828	10.8885	11.0871
6.8	4.5072	4.54732	4.59866	4.65008	4.70962	4.7659	4.81751	4.88187	4.95429	5.02218	5.10269	5.17879	5.25937	5.33564	5.42433	5.51303	5.60172	5.69848	5.79524	5.90006	6.01294	6.13389	6.25484	6.38836	6.50939	6.6432	6.77719	6.91138	7.04267	7.17734	7.3122	7.45258	7.60149	7.75898	7.92756	8.11036	8.31004	8.52667	8.76667	9.01425	9.25807	9.50953	9.74672	9.99921	10.2374	10.4766	10.7164	10.9412	11.1669
6.85	4.61249	4.66869	4.72489	4.78912	4.85335	4.91759	4.99333	5.05761	5.12188	5.20587	5.27823	5.35864	5.43904	5.51945	5.60789	5.6883	5.7808	5.8854	5.99421	6.10317	6.21598	6.34131	6.46227	6.604	6.74595	6.87515	7.02547	7.173	7.31576	7.45063	7.60191	7.75081	7.89764	8.0499	8.22458	8.41397	8.60618	8.83629	9.0612	9.29534	9.55399	9.79873	10.0602	10.2998	10.5478	10.7807	11.0056	11.2232	11.4331
6.9	4.65614	4.70819	4.76844	4.82878	4.8857	4.95431	5.01127	5.08002	5.14517	5.21846	5.28361	5.37319	5.44648	5.54022	5.63379	5.73151	5.83738	5.94324	6.05347	6.18016	6.29887	6.42593	6.55661	6.68394	6.80654	6.92414	7.03848	7.14766	7.26192	7.37618	7.49044	7.61837	7.75465	7.90503	8.07459	8.25638	8.46365	8.68833	8.9288	9.17379	9.44865	9.71118	9.98227	10.239	10.5131	10.7724	11.0242	11.2775	11.5152
6.95	4.55287	4.60198	4.6544	4.71174	4.76089	4.81004	4.86392	4.92122	4.97852	5.0394	5.11312	5.19054	5.26808	5.34572	5.43992	5.52602	5.62871	5.72332	5.82631	5.94196	6.06185	6.19018	6.3187	6.45569	6.60116	6.74685	6.87616	7.01396	7.13847	7.25468	7.35429	7.46763	7.57562	7.68361	7.80821	7.93028	8.07991	8.2499	8.43089	8.6435	8.85674	9.08735	9.33391	9.57451	9.81697	10.0672	10.3259	10.5695	10.8303
7	4.41906	4.46133	4.50692	4.54923	4.60677	4.66105	4.70693	4.76137	4.81233	4.87539	4.94339	5.01139	5.08789	5.15589	5.22852	5.31346	5.39839	5.49182	5.58525	5.68718	5.8019	5.9124	6.03589	6.15956	6.28343	6.40748	6.5366	6.64761	6.77222	6.88847	7.0049	7.11294	7.23829	7.37241	7.50966	7.66984	7.84745	8.04861	8.25276	8.4895	8.72898	8.99114	9.24745	9.49729	9.76245	10.0201	10.2711	10.5223	10.7658
7.05	4.04724	4.08836	4.12421	4.15713	4.19006	4.22298	4.2559	4.28882	4.31864	4.36799	4.40595	4.45526	4.50134	4.55882	4.61631	4.67379	4.73128	4.78876	4.84625	4.90373	4.96122	5.02691	5.10082	5.17023	5.25241	5.3346	5.41678	5.51539	5.61806	5.7291	5.84031	5.95168	6.07146	6.19142	6.31613	6.45777	6.60812	6.76229	6.91994	7.08792	7.25942	7.43949	7.61709	7.79782	7.98718	8.17682	8.38127	8.58	8.79389
7.1	4.07679	4.10954	4.14229	4.17504	4.21598	4.25173	4.2845	4.32853	4.36441	4.40544	4.44647	4.4875	4.53673	4.58597	4.64341	4.70085	4.76167	4.83079	4.89653	4.96934	5.03877	5.10006	5.16968	5.23941	5.3175	5.40011	5.48664	5.58584	5.67677	5.78011	5.88785	6.0042	6.12921	6.25912	6.38961	6.53741	6.70265	6.8552	7.02503	7.20378	7.37764	7.5602	7.72888	7.91443	8.09753	8.28935	8.48146	8.68232	8.87501
7.15	4.04697	4.07147	4.09068	4.10992	4.13738	4.16487	4.19836	4.22898	4.27615	4.3183	4.36891	4.42995	4.48603	4.54729	4.60865	4.66674	4.73654	4.79467	4.86941	4.93585	5.00229	5.07703	5.13975	5.21444	5.2936	5.36436	5.4638	5.55094	5.6503	5.75379	5.86962	5.98941	6.1217	6.25773	6.38531	6.5292	6.68937	6.85094	7.00768	7.17786	7.34829	7.52723	7.70644	7.89165	8.07741	8.27202	8.46103	8.67133	8.88256
7.2	4.0655	4.09852	4.14276	4.18706	4.23143	4.28108	4.33073	4.38038	4.43513	4.48154	4.53613	4.58568	4.64016	4.68631	4.74402	4.80174	4.86293	4.92421	4.98557	5.05066	5.11594	5.17767	5.2478	5.3142	5.3972	5.48849	5.57149	5.67108	5.77898	5.89113	6.01572	6.15307	6.29894	6.44503	6.60799	6.77954	6.95968	7.14009	7.33449	7.52947	7.72503	7.92374	8.12034	8.32594	8.52585	8.72606	8.92475	9.12572	9.34238
7.25	4.02985	4.06056	4.08579	4.12484	4.15543	4.19436	4.23017	4.26896	4.29933	4.34637	4.37664	4.41841	4.46018	4.50195	4.54372	4.59051	4.63225	4.67894	4.72556	4.76866	4.81163	4.8698	4.92086	4.98365	5.05828	5.1412	5.23241	5.33577	5.43929	5.55127	5.66761	5.79237	5.92152	6.0592	6.2016	6.36115	6.52118	6.69499	6.87292	7.06502	7.24954	7.44889	7.64375	7.8395	8.04467	8.25312	8.46638	8.67643	8.88525
7.3	3.93768	3.97834	4.00274	4.03526	4.05966	4.09219	4.10846	4.14099	4.17352	4.21418	4.24671	4.28737	4.32497	4.37876	4.42436	4.478	4.52836	4.5899	4.64327	4.7094	4.7787	4.85131	4.91932	5.00358	5.09156	5.16804	5.26455	5.36566	5.46268	5.57228	5.68204	5.80011	5.9265	6.06557	6.20876	6.35216	6.50863	6.68194	6.84755	7.01681	7.19973	7.37785	7.56171	7.74874	7.92779	8.11537	8.30099	8.48717	8.67389
7.35	3.95772	3.98518	4.01807	4.0456	4.07851	4.1032	4.13611	4.1608	4.19371	4.23486	4.26475	4.30587	4.34698	4.39631	4.44565	4.49817	4.55577	4.61338	4.67098	4.72858	4.78618	4.85201	4.9131	4.98721	5.05309	5.13086	5.21699	5.3115	5.41441	5.51747	5.61665	5.7241	5.84401	5.96409	6.07997	6.21689	6.36229	6.51621	6.67035	6.84134	7.0075	7.18718	7.36712	7.56117	7.75579	7.95353	8.15514	8.36604	8.57158
7.4	3.60886	3.62864	3.65098	3.67328	3.69556	3.73439	3.75659	3.78703	3.82571	3.85606	3.89742	3.92224	3.95533	3.99668	4.02977	4.07113	4.10422	4.14855	4.18467	4.23437	4.27887	4.32861	4.3898	4.45617	4.52254	4.60052	4.68355	4.77002	4.8531	4.9445	5.04055	5.13188	5.22772	5.34387	5.46002	5.57617	5.70474	5.84182	5.98742	6.14603	6.30051	6.46828	6.65327	6.84718	7.05005	7.26729	7.48285	7.71857	7.95789
7.45	3.77879	3.81501	3.84845	3.87353	3.91822	3.95169	3.98809	4.02752	4.06407	4.1037	4.14345	4.18332	4.22861	4.2687	4.32583	4.38314	4.42882	4.48306	4.54927	4.61223	4.6838	4.7519	4.82852	4.90514	4.99879	5.08392	5.17756	5.27576	5.3823	5.48868	5.5949	5.70945	5.82818	5.94691	6.07869	6.21915	6.35133	6.50923	6.65034	6.80871	6.96404	7.13155	7.29628	7.46443	7.6356	7.81269	8.00471	8.19108	8.37773
7.5	3.63045	3.67034	3.7044	3.7357	3.77824	3.81228	3.84632	3.88036	3.90879	3.94578	3.97431	4.00287	4.04002	4.06565	4.09982	4.12852	4.16583	4.19777	4.22664	4.27271	4.31886	4.3618	4.42523	4.48539	4.55415	4.6229	4.69671	4.774	4.85988	4.94948	5.03542	5.13383	5.24495	5.35237	5.46409	5.57633	5.70586	5.84001	5.96981	6.10427	6.25627	6.39494	6.55595	6.71722	6.88215	7.06116	7.25784	7.46926	7.67543
7.55	3.77568	3.80934	3.83459	3.87111	3.89637	3.9414	3.98354	4.02023	4.07386	4.11912	4.16135	4.21204	4.26589	4.31661	4.37579	4.42651	4.48903	4.53979	4.59901	4.64977	4.7125	4.77176	4.8395	4.90723	4.98343	5.07188	5.1566	5.24981	5.34301	5.45283	5.56299	5.67348	5.79302	5.92594	6.05488	6.18811	6.33013	6.46746	6.61338	6.75929	6.90521	7.05435	7.21731	7.37168	7.53464	7.71202	7.88968	8.08235	8.27562
7.6	3.56636	3.59714	3.64218	3.67314	3.71833	3.74662	3.79484	3.8432	3.87724	3.9258	3.98	4.03427	4.08009	4.13453	4.18583	4.23714	4.28845	4.33975	4.39106	4.43722	4.48001	4.53483	4.59831	4.66189	4.73415	4.8237	4.91338	5.02514	5.14087	5.26132	5.39037	5.51082	5.64848	5.79474	5.93697	6.10528	6.25659	6.43036	6.59956	6.76037	6.92143	7.0969	7.24124	7.40317	7.55666	7.71909	7.87564	8.04088	8.22122
7.65	3.67999	3.72249	3.75368	3.80465	3.83863	3.88668	3.92912	3.98005	4.03644	4.09581	4.1436	4.19445	4.25377	4.30462	4.34375	4.39127	4.44205	4.48947	4.54526	4.60441	4.65164	4.71918	4.77828	4.84582	4.92548	5.00998	5.09828	5.19517	5.31312	5.4233	5.5461	5.67335	5.80512	5.9456	6.0863	6.23102	6.37204	6.51688	6.64969	6.77759	6.90217	7.02694	7.15732	7.29113	7.43079	7.58523	7.74308	7.92471	8.12446
7.7	3.3236	3.3381	3.36955	3.395	3.42638	3.4603	3.49422	3.52813	3.5732	3.61834	3.65505	3.69754	3.73433	3.77118	3.80809	3.84216	3.87915	3.91325	3.94734	3.99297	4.02709	4.07589	4.11861	4.17302	4.23071	4.29716	4.35192	4.42394	4.48747	4.55971	4.63205	4.71313	4.79433	4.87937	4.97437	5.0646	5.17227	5.27144	5.37944	5.50049	5.62628	5.74784	5.87391	6.01351	6.17098	6.32894	6.50354	6.68849	6.88278
7.75	3.35015	3.3871	3.41206	3.44898	3.47667	3.51076	3.53557	3.56956	3.60349	3.62817	3.66494	3.69576	3.72948	3.76314	3.79674	3.83336	3.86998	3.90659	3.94637	3.99218	4.03799	4.08708	4.13292	4.18794	4.24637	4.31407	4.37836	4.45543	4.51977	4.60249	4.6982	4.781	4.88614	4.97821	5.09281	5.19417	5.30474	5.43815	5.57178	5.70099	5.84419	5.99686	6.13553	6.27932	6.43261	6.60081	6.76028	6.92028	7.10181
7.8	3.71014	3.7473	3.78742	3.81612	3.85348	3.89089	3.93138	3.96894	4.0152	4.06153	4.10476	4.15119	4.19123	4.23447	4.27441	4.32292	4.35939	4.41634	4.45599	4.50418	4.55229	4.60386	4.65542	4.71558	4.788	4.85681	4.93043	5.00778	5.08124	5.17174	5.25353	5.34377	5.44658	5.55372	5.67791	5.80643	5.93949	6.0899	6.24533	6.38773	6.54756	6.70417	6.87853	7.04478	7.21463	7.39046	7.5755	7.77584	7.98215
7.85	3.76034	3.8031	3.84299	3.88572	3.9199	3.97118	4.01391	4.05664	4.09937	4.15064	4.19652	4.23928	4.28204	4.33336	4.38467	4.42744	4.47539	4.52328	4.57451	4.63082	4.69055	4.75881	4.8307	4.91124	4.99191	5.08125	5.16684	5.26036	5.35869	5.47849	5.59442	5.72773	5.86125	5.99904	6.15405	6.30045	6.45546	6.61047	6.77409	6.93771	7.10995	7.2791	7.46009	7.63827	7.83399	8.03001	8.23262	8.44453	8.66577
7.9	3.68274	3.7054	3.72813	3.75671	3.78249	3.82261	3.85133	3.90595	3.94906	3.99517	4.05863	4.11043	4.17402	4.24315	4.31554	4.38804	4.45537	4.52815	4.59236	4.66536	4.73486	4.80436	4.88255	4.96074	5.03893	5.13449	5.21268	5.31693	5.41249	5.51674	5.62968	5.74692	5.86845	6.00276	6.14155	6.27166	6.42403	6.56795	6.70695	6.85989	7.02716	7.19814	7.36633	7.5467	7.73333	7.92929	8.11958	8.32772	8.54497
7.95	3.69017	3.73433	3.76671	3.80786	3.84894	3.88115	3.92211	3.95992	3.99505	4.03269	4.07337	4.11398	4.14579	4.18629	4.22672	4.25836	4.3074	4.33893	4.37912	4.41925	4.45932	4.51149	4.55496	4.61583	4.68539	4.75495	4.83694	4.91526	5.01873	5.10984	5.21386	5.30534	5.40991	5.52357	5.6376	5.743	5.87934	6.01999	6.16943	6.32766	6.50347	6.67929	6.86389	7.05177	7.24501	7.44406	7.62866	7.82818	8.03681
8	3.42951	3.45696	3.46896	3.49643	3.53596	3.56345	3.60307	3.64892	3.69173	3.72838	3.78025	3.81687	3.8535	3.90843	3.94505	3.99083	4.04576	4.1007	4.16479	4.21972	4.28029	4.34433	4.40475	4.47788	4.54727	4.62947	4.71167	4.78082	4.86295	4.95827	5.04047	5.12687	5.21827	5.30489	5.40995	5.52435	5.63894	5.7629	5.89139	6.03899	6.19118	6.33441	6.49246	6.62706	6.76552	6.90399	7.05168	7.20533	7.37773
8.05	3.43432	3.46078	3.47842	3.50487	3.53133	3.55779	3.58146	3.61952	3.64598	3.67529	3.71059	3.7429	3.7812	3.81957	3.858	3.90535	3.94969	3.98516	4.03837	4.07384	4.11818	4.16577	4.21015	4.24565	4.29002	4.33439	4.37877	4.42314	4.46751	4.52964	4.58288	4.6325	4.69457	4.76551	4.83645	4.929	5.02662	5.12826	5.23007	5.34094	5.46978	5.58542	5.69692	5.81753	5.93833	6.07308	6.21229	6.36576	6.50934
8.1	3.54268	3.56941	3.60176	3.6403	3.66997	3.71154	3.74134	3.77717	3.816	3.8549	3.89976	3.93875	3.98365	4.02854	4.07344	4.11833	4.16891	4.22275	4.2732	4.32358	4.36492	4.41167	4.45285	4.50826	4.54926	4.5991	4.64886	4.69854	4.75186	4.81406	4.87627	4.93346	4.99571	5.07084	5.15499	5.2434	5.34103	5.45257	5.5866	5.71653	5.85563	6.01292	6.17046	6.34625	6.51331	6.68965	6.87175	7.06347	7.24677
8.15	3.6598	3.69805	3.72751	3.77178	3.80132	3.83676	3.8722	3.90185	3.93732	3.97279	4.01713	4.0526	4.09694	4.15014	4.20335	4.25655	4.30976	4.35954	4.42156	4.47473	4.53675	4.60764	4.66966	4.73169	4.79371	4.8646	4.93548	5.00637	5.07238	5.15219	5.23612	5.32437	5.42643	5.52411	5.63103	5.73812	5.84984	5.97068	6.10066	6.2358	6.36124	6.50599	6.65488	6.80944	6.95893	7.11768	7.27085	7.45398	7.63157
8.2	3.77493	3.80133	3.83652	3.88052	3.91879	3.96281	3.99804	4.04524	4.09252	4.14544	4.20166	4.26345	4.31981	4.39394	4.45582	4.52127	4.59567	4.65765	4.72336	4.79297	4.85895	4.93391	5.009	5.09311	5.17324	5.24864	5.33774	5.42684	5.52486	5.62287	5.72979	5.82318	5.93002	6.03686	6.1615	6.28615	6.4146	6.55694	6.70817	6.85051	7.01064	7.16757	7.33673	7.52675	7.72909	7.93807	8.16562	8.3939	8.64781
8.25	3.98428	4.02587	4.06438	4.10295	4.14715	4.18251	4.22671	4.27091	4.32395	4.37354	4.43537	4.49721	4.55544	4.6297	4.69154	4.7622	4.82403	4.89856	4.96436	5.02629	5.08822	5.16308	5.24277	5.3136	5.39329	5.47298	5.56152	5.6412	5.752	5.84947	5.95581	6.07581	6.20487	6.33414	6.4814	6.62889	6.77661	6.93347	7.09951	7.25688	7.42936	7.6203	7.80559	8.00657	8.21717	8.44646	8.67648	8.93434	9.19304
8.3	3.91518	3.95935	4.00669	4.04206	4.09511	4.13606	4.18024	4.22442	4.27743	4.33044	4.38345	4.43647	4.49302	4.55492	4.60797	4.66987	4.73177	4.78482	4.84672	4.91249	4.97836	5.04434	5.12335	5.20261	5.27374	5.36227	5.45108	5.55362	5.64738	5.75918	5.88435	6.00538	6.13555	6.26988	6.41829	6.56694	6.71943	6.87191	7.0244	7.19482	7.36216	7.52375	7.70946	7.90446	8.09977	8.31107	8.548	8.77898	9.04521
8.35	3.83997	3.86959	3.90223	3.94375	3.97628	4.02088	4.06548	4.13122	4.18812	4.25747	4.32357	4.3933	4.46325	4.54609	4.61284	4.69252	4.77244	4.85775	4.93414	5.01065	5.09142	5.16825	5.25429	5.34047	5.41797	5.50891	5.58621	5.67693	5.77203	5.8851	5.99378	6.10657	6.22925	6.35605	6.4919	6.64218	6.80178	6.96164	7.14573	7.33042	7.50958	7.69532	7.89994	8.09861	8.3044	8.52923	8.7548	8.97372	9.21901
8.4	3.85222	3.89723	3.92424	3.97251	4.00854	4.05691	4.11101	4.16853	4.23517	4.29839	4.36519	4.42845	4.49541	4.56248	4.62585	4.69307	4.76041	4.82785	4.89541	4.95898	5.03579	5.1085	5.1903	5.26301	5.33573	5.422	5.5084	5.60407	5.69988	5.80498	5.91025	6.01985	6.13452	6.27287	6.40635	6.55297	6.7143	6.8759	7.04696	7.23068	7.41439	7.61361	7.81315	8.01302	8.22243	8.42997	8.64948	8.86936	9.09717
8.45	3.81232	3.84805	3.89272	3.91952	3.96419	3.98776	4.02347	4.06481	4.10941	4.15065	4.20074	4.25075	4.31303	4.37532	4.43761	4.49099	4.55328	4.60667	4.66896	4.73505	4.80511	4.88434	4.96381	5.03051	5.12353	5.21276	5.29798	5.38333	5.47338	5.56795	5.6761	5.76623	5.87915	6.00129	6.11864	6.24106	6.38177	6.5227	6.67653	6.84498	7.03184	7.21899	7.41553	7.6186	7.82504	8.04092	8.27304	8.49679	8.73238
8.5	3.85438	3.89317	3.92886	3.96774	4.00347	4.04243	4.06925	4.11394	4.14075	4.18545	4.21226	4.26037	4.29961	4.34787	4.39975	4.46439	4.52567	4.59991	4.6745	4.73267	4.80783	4.88847	4.9562	5.03315	5.10111	5.1783	5.2739	5.3605	5.45192	5.55704	5.66684	5.76749	5.87728	5.99623	6.11517	6.23924	6.35828	6.48648	6.61468	6.7465	6.88374	7.01524	7.16479	7.32322	7.49052	7.68204	7.87356	8.09243	8.32723
8.55	3.49028	3.51743	3.53553	3.56269	3.5869	3.61403	3.64116	3.68035	3.7075	3.7437	3.77394	3.81329	3.84955	3.89807	3.93436	3.97647	4.0218	4.06712	4.12152	4.17933	4.23376	4.2882	4.34619	4.40975	4.47331	4.54968	4.62238	4.70416	4.78987	4.86662	4.9526	5.04784	5.13833	5.22481	5.32058	5.4029	5.50351	5.59498	5.69559	5.79621	5.91998	6.04396	6.17731	6.33446	6.50132	6.66691	6.85302	7.06743	7.28575
8.6	3.68035	3.71693	3.74436	3.78409	3.8207	3.86052	3.888	3.92137	3.95798	3.99459	4.04614	4.08847	4.13986	4.19116	4.24238	4.28997	4.35008	4.40646	4.4754	4.53517	4.59861	4.67112	4.74363	4.80707	4.87958	4.95616	5.02791	5.11389	5.20858	5.29498	5.38597	5.49102	5.59172	5.69247	5.79803	5.91293	6.02802	6.16168	6.29556	6.42966	6.56398	6.70774	6.87019	7.02367	7.19914	7.38075	7.57191	7.76617	7.99224
8.65	3.70377	3.72903	3.7575	3.7889	3.81403	3.8358	3.86082	3.89189	3.9168	3.95108	3.97932	4.02637	4.06751	4.10518	4.1617	4.19937	4.25589	4.30298	4.3595	4.41601	4.45929	4.51576	4.57772	4.64354	4.70534	4.78051	4.85567	4.92663	5.00173	5.08622	5.1801	5.26907	5.37242	5.47103	5.57922	5.6876	5.815	5.94263	6.07991	6.21742	6.37408	6.54608	6.70916	6.89182	7.08118	7.28107	7.48509	7.70606	7.93091
8.7	3.7155	3.73461	3.76648	3.79518	3.83344	3.86213	3.90039	3.92574	3.96397	3.98924	4.03698	4.07518	4.11337	4.16111	4.20885	4.25298	4.31022	4.35423	4.39815	4.44577	4.49339	4.55054	4.59816	4.6553	4.72197	4.78864	4.86071	4.92732	5.00872	5.08478	5.16084	5.25592	5.351	5.4507	5.56008	5.68872	5.81297	5.94721	6.0915	6.23095	6.38569	6.54097	6.71605	6.89174	7.08381	7.28029	7.48717	7.70449	7.92256
8.75	3.55339	3.59394	3.61752	3.66146	3.69531	3.71905	3.74957	3.78357	3.81412	3.84114	3.88184	3.90877	3.95597	3.98279	4.02983	4.07038	4.11093	4.16161	4.20216	4.24271	4.30747	4.35203	4.39265	4.4475	4.49832	4.54498	4.60592	4.66685	4.72347	4.79011	4.86107	4.93203	5.01313	5.07946	5.17061	5.26656	5.36793	5.45916	5.57575	5.68759	5.8047	5.93764	6.06551	6.1936	6.33215	6.48118	6.64683	6.82733	7.00817
8.8	3.43785	3.4757	3.50709	3.53549	3.56696	3.60487	3.63642	3.67752	3.70919	3.75669	3.78845	3.836	3.88355	3.93109	3.97864	4.02273	4.07023	4.11421	4.16168	4.21502	4.26245	4.30987	4.3573	4.41799	4.45597	4.50343	4.5509	4.60786	4.65932	4.72582	4.79644	4.86718	4.94757	5.02377	5.12343	5.2283	5.32821	5.44739	5.56678	5.68637	5.81573	5.94532	6.08472	6.22974	6.38488	6.5502	6.72574	6.91156	7.1139
8.85	3.47409	3.50193	3.54198	3.5728	3.60998	3.65019	3.69046	3.7277	3.76494	3.80534	3.83942	3.87666	3.92321	3.96045	4.00367	4.05018	4.0933	4.13634	4.19206	4.24427	4.29994	4.35201	4.41327	4.46885	4.52443	4.58928	4.65413	4.72288	4.80102	4.87929	4.95359	5.02276	5.11065	5.19437	5.29178	5.37557	5.48253	5.59433	5.70174	5.8329	5.96449	6.11103	6.25305	6.40498	6.58575	6.76338	6.9586	7.16627	7.38453
8.9	3.42821	3.45296	3.47768	3.49609	3.52371	3.55133	3.57594	3.60354	3.6526	3.68022	3.72625	3.75387	3.7999	3.83672	3.87355	3.92287	3.97227	4.02176	4.0679	4.13598	4.18568	4.24471	4.31311	4.36866	4.43721	4.4966	4.57466	4.63963	4.71389	4.79219	4.86651	4.945	5.02868	5.12166	5.20534	5.29832	5.4006	5.51218	5.62375	5.74946	5.88469	6.01508	6.15997	6.31975	6.48942	6.65966	6.83406	7.01813	7.21802
8.95	3.56984	3.60715	3.62888	3.65998	3.68801	3.71605	3.7566	3.78466	3.82531	3.85339	3.89082	3.93762	3.98442	4.02186	4.08737	4.13417	4.18097	4.23354	4.27668	4.33476	4.37771	4.41687	4.46339	4.51543	4.56737	4.6324	4.68421	4.74918	4.8194	4.89359	4.98123	5.06477	5.16192	5.27294	5.3753	5.48686	5.61747	5.74851	5.87504	6.01114	6.15266	6.31881	6.46538	6.63667	6.81799	7.01535	7.20142	7.41309	7.62549
9	3.66302	3.69179	3.72381	3.75589	3.78472	3.82315	3.85197	3.86781	3.9028	3.92198	3.96034	3.98564	4.02048	4.04568	4.09351	4.12819	4.16282	4.21646	4.26048	4.30815	4.35206	4.40161	4.44532	4.50233	4.54593	4.60289	4.66533	4.73173	4.80762	4.87402	4.96365	5.0396	5.12505	5.21497	5.31455	5.40965	5.519	5.61902	5.73827	5.84314	5.96268	6.09198	6.246	6.41013	6.56914	6.75721	6.95163	7.16598	7.38107
9.05	3.52869	3.54627	3.56385	3.59022	3.6138	3.64893	3.66367	3.69592	3.72223	3.75731	3.78362	3.81575	3.84204	3.88586	3.92091	3.95596	4.00854	4.05235	4.09933	4.14318	4.20457	4.26048	4.32526	4.38674	4.45167	4.51671	4.58709	4.66988	4.75793	4.83716	4.93401	5.02596	5.13569	5.23268	5.33384	5.44398	5.54979	5.66037	5.78451	5.90864	6.03337	6.16739	6.31468	6.4673	6.63302	6.81872	6.99975	7.19931	7.4054
9.1	3.35884	3.39529	3.41352	3.44713	3.4716	3.49316	3.50845	3.54185	3.56614	3.59332	3.61755	3.64174	3.67493	3.71108	3.74419	3.78626	3.83138	3.8765	3.93065	3.9848	4.03894	4.09641	4.15963	4.21725	4.28052	4.34733	4.41065	4.47762	4.55375	4.63001	4.70639	4.79198	4.88679	4.97267	5.06778	5.16306	5.28105	5.38114	5.49987	5.62354	5.75214	5.89036	6.03824	6.1866	6.34996	6.52725	6.69584	6.88932	7.08716
9.15	3.34391	3.37031	3.38791	3.42311	3.44951	3.4847	3.51385	3.54907	3.58711	3.62236	3.65761	3.69576	3.73104	3.7575	3.8016	3.8457	3.88098	3.9339	3.978	4.02211	4.07503	4.12795	4.18087	4.23379	4.29007	4.35186	4.41712	4.49132	4.56564	4.63122	4.71835	4.80704	4.89072	4.98341	5.08514	5.19114	5.3064	5.4088	5.54255	5.67231	5.80702	5.95593	6.09653	6.2599	6.42379	6.59728	6.78041	6.97322	7.17576
9.2	3.41517	3.44186	3.47129	3.50967	3.53641	3.57207	3.60164	3.64625	3.67301	3.69977	3.74437	3.77411	3.81875	3.8575	3.89632	3.9352	3.97099	4.01574	4.04579	4.09057	4.11744	4.15326	4.19241	4.22826	4.26411	4.30893	4.35375	4.40753	4.46131	4.52405	4.59576	4.67643	4.7571	4.84673	4.93636	5.03896	5.14661	5.24528	5.36616	5.48288	5.60404	5.74339	5.89196	6.04077	6.19883	6.36617	6.53378	6.72511	6.91707
9.25	3.32133	3.34848	3.36658	3.40278	3.42993	3.45987	3.48704	3.53233	3.56525	3.61061	3.64985	3.69824	3.74367	3.80127	3.85583	3.9013	3.94677	3.98901	4.04354	4.08897	4.12532	4.17984	4.22527	4.27071	4.31614	4.37066	4.42518	4.4797	4.53422	4.58874	4.65235	4.72887	4.80163	4.87833	4.96935	5.06447	5.16467	5.26487	5.36942	5.48773	5.60186	5.73447	5.86293	6.00034	6.15697	6.3233	6.49018	6.65589	6.85126
9.3	3.39099	3.41751	3.44135	3.46785	3.49163	3.52694	3.55065	3.57711	3.61239	3.64767	3.68295	3.72705	3.76232	3.80346	3.84753	3.9004	3.95328	4.00616	4.06219	4.12393	4.1801	4.2452	4.3104	4.37912	4.44807	4.51901	4.58829	4.66301	4.73785	4.81281	4.87898	4.96309	5.04335	5.13658	5.22996	5.33242	5.45295	5.56471	5.68561	5.81568	5.95966	6.10897	6.26303	6.42661	6.59601	6.77893	6.97367	7.17301	7.38246
9.35	3.41563	3.43627	3.46311	3.48101	3.50785	3.53469	3.55259	3.59126	3.60917	3.64499	3.67186	3.7047	3.73155	3.77629	3.81208	3.84787	3.90156	3.9463	3.99998	4.05692	4.11065	4.17334	4.23942	4.30561	4.3684	4.43118	4.49758	4.56939	4.63596	4.71162	4.79639	4.87623	4.95233	5.0466	5.14103	5.23984	5.34804	5.46124	5.57461	5.69726	5.8201	5.95224	6.08875	6.23435	6.37086	6.53466	6.69482	6.87697	7.07064
9.4	3.49484	3.51583	3.53396	3.56407	3.57315	3.60036	3.62758	3.6548	3.68202	3.71831	3.74553	3.79089	3.82718	3.87254	3.9179	3.96327	4.0177	4.07214	4.12657	4.19008	4.25359	4.31357	4.38968	4.46226	4.54391	4.62557	4.70722	4.80187	4.89267	4.99663	5.09659	5.2099	5.30084	5.41441	5.52363	5.62836	5.74237	5.8657	5.98431	6.11295	6.25116	6.40427	6.56191	6.74405	6.91213	7.10514	7.30839	7.52497	7.75521
9.45	3.55158	3.59294	3.61658	3.64629	3.67306	3.70591	3.73887	3.77193	3.81722	3.84739	3.89567	3.93499	3.98016	4.02533	4.08857	4.14277	4.19355	4.25326	4.30738	4.3634	4.43183	4.50015	4.55938	4.63271	4.7224	4.79923	4.88489	4.97535	5.06067	5.14585	5.23982	5.33793	5.44495	5.55645	5.67705	5.80252	5.93319	6.06855	6.21839	6.36378	6.52397	6.67588	6.85019	7.03081	7.22143	7.42517	7.63585	7.85028	8.08795
9.5	3.6784	3.70239	3.71735	3.74126	3.76514	3.79205	3.82793	3.85484	3.89387	3.95093	3.9901	4.04162	4.09898	4.1508	4.21182	4.26399	4.32185	4.3853	4.43968	4.50313	4.57564	4.64815	4.72066	4.80224	4.88381	4.97445	5.06509	5.15573	5.25065	5.3595	5.46375	5.57724	5.70002	5.81823	5.9504	6.08278	6.21029	6.35211	6.48884	6.63469	6.79522	6.956	7.12619	7.31494	7.51316	7.71804	7.92624	8.15988	8.39428
9.55	3.60182	3.61092	3.6291	3.64427	3.66244	3.66849	3.68665	3.71387	3.73203	3.75616	3.78337	3.82871	3.85592	3.89805	3.94336	3.98867	4.03729	4.10077	4.16768	4.22909	4.30537	4.37266	4.44917	4.52581	4.62083	4.71076	4.80616	4.90172	5.01576	5.11658	5.23089	5.34539	5.45089	5.56114	5.68058	5.79564	5.90598	6.02552	6.14506	6.27379	6.41704	6.56973	6.71709	6.90354	7.08136	7.27828	7.47585	7.69909	7.91411
9.6	3.59266	3.62411	3.65561	3.6777	3.69983	3.72824	3.74718	3.78505	3.81346	3.85134	3.87638	3.92369	3.95811	4.00191	4.05858	4.1117	4.17776	4.24382	4.30988	4.37594	4.442	4.50806	4.5875	4.67653	4.75216	4.84558	4.92557	5.02468	5.12395	5.21388	5.32299	5.43229	5.53224	5.65633	5.77582	5.88597	6.02066	6.14622	6.2722	6.40267	6.55831	6.70864	6.87487	7.04519	7.23514	7.42224	7.64581	7.8539	8.08933
9.65	3.59714	3.61689	3.63663	3.6465	3.67612	3.6992	3.70908	3.73221	3.76188	3.78166	3.82121	3.85088	3.89044	3.93355	3.98304	4.02263	4.06222	4.12161	4.1612	4.20079	4.26403	4.31356	4.37695	4.43644	4.49999	4.57939	4.64886	4.73252	4.82628	4.9003	4.98985	5.084	5.17832	5.2728	5.38743	5.49226	5.60729	5.72252	5.84268	5.97826	6.11409	6.26021	6.40076	6.55731	6.70804	6.88513	7.05611	7.24373	7.435
9.7	3.36471	3.39355	3.40621	3.42546	3.45432	3.47668	3.49594	3.52799	3.54726	3.57618	3.61797	3.64691	3.6888	3.71776	3.75975	3.80806	3.85638	3.90819	3.95655	4.02785	4.09561	4.15369	4.23112	4.29888	4.36664	4.44011	4.52715	4.61419	4.69156	4.78286	4.884	4.98532	5.09652	5.1982	5.3195	5.42643	5.54803	5.66984	5.81655	5.94868	6.07561	6.22762	6.3799	6.51683	6.68907	6.86162	7.05057	7.23371	7.44349
9.75	3.43306	3.4609	3.47946	3.50099	3.52886	3.54743	3.5753	3.60316	3.63102	3.66818	3.68363	3.73003	3.75787	3.79179	3.82888	3.86271	3.90903	3.94609	3.9798	4.02269	4.06894	4.11173	4.16718	4.23188	4.29657	4.36127	4.42596	4.51293	4.58693	4.68336	4.76141	4.85407	4.95087	5.03433	5.14065	5.23345	5.33554	5.4469	5.55826	5.66963	5.79027	5.92517	6.0552	6.19043	6.32987	6.49335	6.64779	6.82112	7.00407
9.8	3.3111	3.32931	3.35664	3.38396	3.41128	3.43861	3.45682	3.49325	3.51147	3.5479	3.57523	3.61166	3.65109	3.69667	3.73313	3.77871	3.82428	3.86986	3.90311	3.94865	3.99419	4.03973	4.07616	4.1308	4.17978	4.23447	4.28916	4.35297	4.42041	4.48427	4.561	4.63786	4.71484	4.79195	4.87835	4.96488	5.05656	5.14331	5.24857	5.34481	5.4459	5.56997	5.69425	5.81392	5.94771	6.10017	6.24364	6.42039	6.59773
9.85	3.16841	3.19616	3.21739	3.24517	3.26646	3.30352	3.33131	3.37124	3.39906	3.43615	3.46691	3.5163	3.55345	3.60296	3.64324	3.68976	3.73014	3.7767	3.80463	3.85119	3.87583	3.91902	3.9469	3.98071	4.02715	4.07014	4.11655	4.17223	4.22791	4.2836	4.34856	4.41726	4.49156	4.56973	4.65733	4.74508	4.83297	4.93034	5.02787	5.12991	5.2372	5.34923	5.45234	5.57429	5.70121	5.8333	5.97527	6.12193	6.2742
9.9	3.3635	3.37932	3.39795	3.41659	3.42591	3.44743	3.46609	3.48474	3.49406	3.51566	3.54366	3.55935	3.59665	3.61531	3.65261	3.68992	3.73034	3.76768	3.80502	3.85492	3.90163	3.93899	3.99504	4.04175	4.08846	4.14451	4.20056	4.25661	4.31628	4.38173	4.45091	4.51641	4.59512	4.6646	4.74895	4.82394	4.91242	5.00106	5.08044	5.15996	5.24902	5.33823	5.4276	5.51245	5.60673	5.71527	5.83343	5.96125	6.11338
9.95	3.51371	3.52652	3.54227	3.56098	3.56733	3.5984	3.61711	3.63887	3.66696	3.70753	3.72941	3.76072	3.79207	3.82348	3.85494	3.88645	3.91471	3.94296	3.984	4.00889	4.04656	4.07481	4.11596	4.13481	4.17605	4.20435	4.24208	4.27038	4.31755	4.36472	4.42132	4.48172	4.53837	4.60836	4.67451	4.74468	4.81088	4.89069	4.95694	5.0232	5.10326	5.18345	5.2593	5.34918	5.44407	5.5389	5.65309	5.76275	5.88716
10	4.15926	4.1748	4.20365	4.21915	4.24421	4.28261	4.3114	4.34979	4.37473	4.41698	4.44578	4.48417	4.51695	4.54978	4.57304	4.60598	4.62933	4.65273	4.68582	4.69547	4.70513	4.72863	4.73829	4.75762	4.76728	4.77272	4.80169	4.83066	4.84997	4.88427	4.92286	4.9711	5.00527	5.05347	5.11582	5.1737	5.24124	5.31346	5.39071	5.47278	5.555	5.64704	5.73924	5.8413	5.94353	6.06001	6.18195	6.30824	6.44023
10.05	3.64794	3.67739	3.70684	3.7461	3.77555	3.805	3.84427	3.8639	3.89335	3.91298	3.94243	3.97544	3.99509	4.02457	4.05404	4.09334	4.13264	4.17194	4.21502	4.25435	4.29368	4.33691	4.38612	4.42548	4.46485	4.51406	4.56327	4.60835	4.66735	4.71651	4.77979	4.829	4.88805	4.95154	5.01514	5.08415	5.15779	5.20713	5.27106	5.32522	5.38453	5.44385	5.518	5.60218	5.68651	5.78091	5.88012	6.00997	6.14028
10.1	3.60812	3.63905	3.64936	3.68029	3.70091	3.72153	3.74216	3.77309	3.79371	3.81069	3.8416	3.8519	3.8828	3.9137	3.94836	3.9896	4.02054	4.06178	4.10302	4.13395	4.1855	4.21643	4.25767	4.28861	4.32985	4.37524	4.42684	4.47844	4.53434	4.58599	4.64797	4.72475	4.78679	4.86377	4.92586	5.00305	5.08038	5.14259	5.20974	5.28238	5.34972	5.41719	5.48479	5.55763	5.63583	5.73503	5.83998	5.94443	6.07556
10.15	3.69102	3.70978	3.7211	3.73981	3.75847	3.78108	3.79968	3.83355	3.85613	3.89	3.91258	3.94232	3.98743	4.00999	4.04806	4.08193	4.12011	4.15401	4.1923	4.22624	4.26465	4.29862	4.32127	4.37114	4.40977	4.45984	4.51	4.57165	4.63343	4.68393	4.74594	4.81951	4.88179	4.95043	5.02436	5.09306	5.16721	5.24745	5.32184	5.40786	5.48827	5.56867	5.66056	5.75852	5.8735	5.98848	6.11496	6.25293	6.39764
10.2	3.53487	3.55644	3.57801	3.61408	3.63941	3.67183	3.70806	3.74436	3.77684	3.81324	3.84575	3.87825	3.91076	3.94327	3.97578	4.01913	4.0558	4.11003	4.14257	4.19026	4.23369	4.27712	4.33584	4.37293	4.42552	4.47371	4.51107	4.57037	4.62979	4.67836	4.74896	4.80873	4.8796	4.93961	5.01074	5.07678	5.13181	5.19219	5.24727	5.31885	5.37953	5.43472	5.50663	5.58973	5.68407	5.78968	5.90659	6.03484	6.18083
10.25	3.66872	3.69784	3.72696	3.75608	3.7852	3.81432	3.84345	3.87257	3.89816	3.91756	3.94666	3.97217	3.99155	4.017	4.04604	4.07142	4.11012	4.14881	4.17783	4.2262	4.2649	4.31327	4.36555	4.41396	4.46638	4.52452	4.58678	4.64497	4.70739	4.77963	4.85199	4.92448	5.0016	5.07441	5.14271	5.22041	5.2936	5.37176	5.44528	5.51892	5.60252	5.68157	5.77538	5.87468	5.97338	6.11275	6.23704	6.38717	6.5418
10.3	3.71144	3.72751	3.75657	3.78227	3.79825	3.82726	3.8466	3.87562	3.90463	3.92746	3.96618	3.98908	4.02784	4.05081	4.09929	4.12838	4.18058	4.23287	4.27553	4.33772	4.38637	4.42923	4.47793	4.51688	4.55178	4.60043	4.64908	4.69773	4.74638	4.80476	4.86314	4.93125	5.00909	5.07269	5.15046	5.22824	5.29629	5.37882	5.44693	5.52967	5.60758	5.69053	5.77363	5.87639	5.97934	6.10203	6.23047	6.37332	6.52622
10.35	3.30752	3.32939	3.34836	3.37977	3.39875	3.43973	3.46823	3.4998	3.53783	3.56636	3.60755	3.6361	3.67416	3.72175	3.75981	3.79788	3.85835	3.90597	3.9536	4.00472	4.06192	4.10958	4.15724	4.20858	4.27537	4.32307	4.38415	4.43965	4.51055	4.5856	4.65681	4.73775	4.81882	4.90004	4.97702	5.054	5.12136	5.19378	5.2707	5.33333	5.41018	5.47263	5.54941	5.6262	5.71757	5.81872	5.92966	6.05573	6.20154
10.4	3.5194	3.5511	3.5733	3.59553	3.61781	3.64012	3.66247	3.67526	3.68485	3.70404	3.73609	3.7553	3.78742	3.81625	3.8547	3.89315	3.9316	3.97966	4.01811	4.07578	4.11423	4.15268	4.21035	4.2451	4.28351	4.33153	4.37375	4.41605	4.47768	4.53373	4.59561	4.65353	4.72111	4.79834	4.87983	4.95279	5.03002	5.10725	5.1896	5.27181	5.34891	5.426	5.51273	5.61399	5.71044	5.82161	5.93745	6.07352	6.21433
10.45	3.52773	3.54695	3.56617	3.57263	3.60143	3.62063	3.63983	3.65903	3.68783	3.70703	3.73913	3.77127	3.80974	3.84198	3.89353	3.93554	3.98375	4.03551	4.07411	4.12236	4.16096	4.19956	4.25747	4.29607	4.33467	4.39257	4.44082	4.49302	4.55097	4.60892	4.66687	4.73448	4.81175	4.89332	4.97503	5.05688	5.14857	5.23071	5.31801	5.41979	5.51203	5.62864	5.72581	5.84757	5.97927	6.11661	6.2642	6.41639	6.56489
10.5	3.34426	3.38051	3.40993	3.44609	3.48219	3.51822	3.5542	3.57057	3.60644	3.63249	3.66174	3.68772	3.71694	3.7559	3.78847	3.82747	3.86013	3.90261	3.94517	3.97802	4.02072	4.0537	4.0831	4.11615	4.14558	4.18481	4.21424	4.26708	4.30634	4.35931	4.4222	4.4852	4.5541	4.62712	4.71579	4.79888	4.87776	4.9665	5.04539	5.13871	5.22753	5.32109	5.4346	5.54335	5.66704	5.81076	5.95473	6.09896	6.26331
10.55	3.2919	3.31109	3.33989	3.34949	3.35612	3.37233	3.38851	3.40765	3.42379	3.44945	3.46249	3.49758	3.5231	3.55809	3.58663	3.62154	3.65006	3.6881	3.71338	3.74812	3.7766	3.81125	3.83637	3.87428	3.90879	3.95613	3.994	4.04485	4.09933	4.16939	4.23374	4.29084	4.36504	4.4413	4.52149	4.59782	4.67961	4.77494	4.8512	4.94223	5.03311	5.12827	5.23295	5.33763	5.44231	5.55651	5.69466	5.83809	5.98201
10.6	3.21763	3.23736	3.25708	3.26695	3.27681	3.29654	3.31626	3.333	3.34286	3.36257	3.38228	3.39895	3.42848	3.45802	3.48756	3.52695	3.56633	3.60894	3.64836	3.68778	3.75026	3.7931	3.83946	3.8924	3.93552	3.97872	4.03822	4.0878	4.14109	4.20064	4.26402	4.34348	4.41302	4.50242	4.58189	4.67129	4.74082	4.83022	4.92404	5.01352	5.09763	5.19185	5.29145	5.3959	5.50556	5.63024	5.74997	5.87968	6.0148
10.65	3.35982	3.37305	3.38318	3.40658	3.41672	3.42371	3.43384	3.45092	3.46104	3.47808	3.49831	3.51853	3.55214	3.56226	3.59593	3.61619	3.6398	3.67361	3.71421	3.73795	3.77858	3.81258	3.86698	3.90769	3.9484	4.01316	4.07162	4.13667	4.20185	4.26714	4.33877	4.41039	4.49225	4.57411	4.65167	4.72323	4.80501	4.87658	4.95836	5.04481	5.1369	5.229	5.33132	5.43365	5.55133	5.66399	5.80738	5.94602	6.09055
10.7	3.21295	3.21612	3.2193	3.2193	3.23332	3.23332	3.24417	3.25501	3.27669	3.29838	3.30922	3.3309	3.36343	3.38511	3.41764	3.45016	3.48269	3.51522	3.54425	3.58757	3.60923	3.65256	3.67422	3.71755	3.75004	3.79711	3.84048	3.89469	3.95279	4.0179	4.07618	4.14136	4.2174	4.29344	4.36948	4.45639	4.54329	4.61933	4.7	4.7917	4.87878	4.97075	5.06289	5.16614	5.27529	5.38445	5.50996	5.67413	5.81125
10.75	3.14164	3.13864	3.14904	3.16983	3.18023	3.20407	3.20407	3.22488	3.2488	3.26963	3.28318	3.30403	3.32488	3.35936	3.377	3.40827	3.42912	3.47082	3.50209	3.52294	3.55761	3.58891	3.62022	3.65152	3.69678	3.72812	3.77349	3.81531	3.87127	3.91687	3.97303	4.04367	4.11719	4.19472	4.2765	4.36495	4.46841	4.55728	4.65243	4.74157	4.84146	4.94154	5.04182	5.1529	5.25912	5.37597	5.50343	5.64152	5.7796
10.8	3.43389	3.43389	3.43706	3.43706	3.43706	3.44024	3.44024	3.45025	3.45025	3.46026	3.46026	3.47027	3.48706	3.51705	3.53705	3.56705	3.59373	3.6237	3.66366	3.69022	3.73015	3.76009	3.80002	3.83641	3.86633	3.91619	3.95971	3.99964	4.05953	4.10943	4.16932	4.24308	4.31301	4.38696	4.47516	4.56951	4.65399	4.73862	4.83346	4.933	5.01819	5.11362	5.20922	5.3151	5.41617	5.52735	5.65385	5.78591	5.93327
10.85	3.66155	3.68073	3.69033	3.70316	3.72236	3.74156	3.76076	3.77036	3.78956	3.81837	3.82797	3.85677	3.88557	3.90477	3.93358	3.96238	3.9877	4.00688	4.02607	4.05484	4.08719	4.10998	4.14243	4.17493	4.21343	4.25938	4.32102	4.37311	4.42528	4.48722	4.54927	4.61706	4.68339	4.76518	4.84167	4.91408	4.99636	5.08405	5.18087	5.2636	5.36128	5.46379	5.56648	5.67412	5.79154	5.90896	6.02638	6.15359	6.29615
10.9	3.9498	3.96303	3.98597	3.99566	4.00895	4.03197	4.05503	4.06841	4.08181	4.09523	4.11472	4.12446	4.15369	4.16343	4.17915	4.20835	4.22402	4.23966	4.26498	4.27086	4.29611	4.32519	4.34069	4.37942	4.41815	4.46258	4.52064	4.56901	4.62706	4.69479	4.76676	4.83454	4.91639	4.99393	5.07598	5.14847	5.24052	5.32775	5.4202	5.50305	5.58605	5.67896	5.77203	5.86527	5.95866	6.0566	6.16985	6.29311	6.42065
10.95	4.24262	4.26621	4.27999	4.28984	4.30365	4.32337	4.34309	4.35696	4.35696	4.37085	4.38477	4.38882	4.39872	4.42259	4.43249	4.4424	4.47624	4.49606	4.51589	4.53571	4.56544	4.58527	4.62491	4.65465	4.69429	4.73394	4.7835	4.82861	4.88803	4.93754	5.00686	5.07152	5.14078	5.22472	5.31385	5.39802	5.48234	5.58154	5.67083	5.75547	5.84025	5.94508	6.04014	6.12541	6.24648	6.34631	6.46205	6.59406	6.74038
11	4.57811	4.58733	4.60947	4.62791	4.63165	4.65387	4.66311	4.68537	4.69461	4.70767	4.70767	4.71149	4.71533	4.71533	4.71533	4.71916	4.72686	4.73071	4.74388	4.75706	4.77027	4.79283	4.81542	4.83806	4.87007	4.89279	4.93957	4.98109	5.02791	5.0841	5.14029	5.2195	5.29447	5.38326	5.48158	5.58947	5.70694	5.83885	5.97568	6.12727	6.27937	6.44684	6.60409	6.79199	6.98085	7.17768	7.38732	7.60118	7.81578
11.05	4.33137	4.33137	4.33137	4.34363	4.34702	4.34702	4.3593	4.37161	4.38394	4.39285	4.4052	4.42303	4.42303	4.44434	4.46219	4.48003	4.5068	4.53713	4.5675	4.60686	4.62839	4.66419	4.7	4.73208	4.76786	4.80742	4.85217	4.89693	4.94558	4.99933	5.05805	5.12071	5.17929	5.25085	5.33609	5.41652	5.52812	5.63094	5.74731	5.87727	6.02536	6.18266	6.36322	6.55336	6.76753	6.99178	7.24431	7.50717	7.78042
11.1	4.33446	4.33446	4.33116	4.33116	4.32786	4.33658	4.33658	4.33658	4.3453	4.3453	4.3453	4.35402	4.36607	4.3748	4.39226	4.40435	4.43055	4.46208	4.47954	4.52318	4.5459	4.58078	4.61567	4.64538	4.6803	4.71008	4.74865	4.78729	4.83474	4.86976	4.90855	4.96494	5.00878	5.0614	5.12279	5.19294	5.27187	5.36369	5.47322	5.59171	5.71919	5.86447	6.03228	6.191	6.37724	6.57292	6.79051	7.02277	7.25897
11.15	4.21497	4.20553	4.20553	4.20553	4.20553	4.20553	4.21497	4.21497	4.21497	4.2208	4.22662	4.23604	4.25488	4.2643	4.29257	4.32452	4.34338	4.38483	4.40747	4.44905	4.48124	4.51909	4.55136	4.58924	4.6216	4.65951	4.69196	4.72041	4.74887	4.78681	4.81526	4.86269	4.90063	4.94381	5.00587	5.07215	5.15737	5.24707	5.34641	5.46491	5.5931	5.72643	5.87927	6.04219	6.22363	6.42014	6.63612	6.86795	7.12323
11.2	4.40895	4.3967	4.37941	4.35219	4.33008	4.3104	4.27881	4.25952	4.24038	4.22614	4.22141	4.2167	4.2286	4.23333	4.2667	4.2979	4.32448	4.37319	4.42955	4.4742	4.52962	4.58753	4.63357	4.69792	4.74633	4.76994	4.8131	4.83251	4.83373	4.85305	4.85541	4.85774	4.84218	4.85679	4.87127	4.86248	4.90089	4.92147	4.96567	5.01496	5.07565	5.14761	5.24213	5.33045	5.44157	5.55235	5.69172	5.84842	6.0048
11.25	4.49261	4.47682	4.46107	4.44983	4.44534	4.43411	4.42288	4.42734	4.4161	4.4161	4.4161	4.4161	4.43181	4.43181	4.44756	4.46333	4.4746	4.49715	4.5197	4.54225	4.55353	4.58735	4.6099	4.64372	4.67755	4.7001	4.74519	4.76774	4.81284	4.85794	4.90304	4.93686	4.98196	5.03215	5.08243	5.12762	5.18936	5.26255	5.34722	5.43205	5.51706	5.61925	5.72727	5.8355	5.96674	6.10447	6.25923	6.4143	6.58114
11.3	4.59566	4.58621	4.57677	4.56733	4.57116	4.57116	4.575	4.575	4.575	4.575	4.57116	4.57677	4.58621	4.60124	4.62011	4.64286	4.67118	4.6995	4.72782	4.76013	4.78847	4.82627	4.84517	4.88296	4.90186	4.94379	4.97634	5.01841	5.05108	5.089	5.13124	5.17868	5.21663	5.26851	5.32048	5.37751	5.45324	5.52455	5.60073	5.68664	5.7919	5.89252	6.01246	6.14219	6.29134	6.44073	6.61357	6.81725	7.02524
11.35	4.75266	4.73405	4.71544	4.70614	4.67822	4.65961	4.641	4.61855	4.59996	4.57756	4.56447	4.55141	4.53837	4.53837	4.54387	4.55313	4.57165	4.59943	4.62177	4.65343	4.68125	4.70908	4.75011	4.78724	4.82437	4.87078	4.91719	4.95431	5.01929	5.0657	5.11211	5.15852	5.21854	5.26499	5.30655	5.35749	5.41783	5.48759	5.55746	5.63209	5.72081	5.82837	5.93171	6.04909	6.18541	6.33134	6.49629	6.67653	6.88564
11.4	4.90188	4.88327	4.86065	4.84735	4.83407	4.82082	4.81155	4.79832	4.78906	4.77586	4.77586	4.77193	4.77193	4.76801	4.76801	4.77333	4.80103	4.81949	4.83796	4.86565	4.89335	4.91585	4.94357	4.96205	4.99901	5.02674	5.05861	5.0956	5.14608	5.18737	5.238	5.30727	5.36737	5.44136	5.51103	5.58082	5.65072	5.73464	5.83273	5.91672	6.03372	6.14156	6.25894	6.39525	6.54115	6.70606	6.87489	7.06837	7.29647
11.45	4.98053	4.9488	4.93149	4.90907	4.88669	4.8775	4.86832	4.86312	4.86711	4.86589	4.86989	4.88193	4.88999	4.89808	4.91955	4.92363	4.95045	4.96909	4.98359	4.99807	5.01765	5.03718	5.04321	5.06767	5.09117	5.11543	5.148	5.18051	5.22642	5.27178	5.32213	5.3862	5.45498	5.51482	5.59354	5.68669	5.77564	5.86504	5.96867	6.08205	6.20001	6.32759	6.44455	6.58952	6.73423	6.89747	7.08511	7.30089	7.52927
11.5	6.4102	6.39598	6.387	6.387	6.36906	6.35633	6.34735	6.34357	6.34879	6.34879	6.36301	6.37726	6.40054	6.42386	6.44191	6.45995	6.49237	6.51043	6.53752	6.5592	6.60432	6.64041	6.68552	6.73063	6.77919	6.82767	6.89072	6.95707	7.03231	7.12225	7.20628	7.31412	7.41297	7.52081	7.64388	7.7608	7.89063	8.03233	8.17426	8.34132	8.50892	8.6952	8.87476	9.08186	9.29838	9.51526	9.75979	10.013	10.2768
11.55	5.96857	5.96857	5.95985	5.95113	5.94241	5.9471	5.93838	5.93838	5.94241	5.94241	5.93773	5.94176	5.93708	5.9411	5.94512	5.94045	5.95381	5.96249	5.98457	6.00196	6.02012	6.05972	6.09066	6.13038	6.17889	6.23622	6.30737	6.3737	6.44379	6.51904	6.59796	6.67687	6.77869	6.87189	6.98605	7.09706	7.21704	7.34018	7.47805	7.61614	7.75709	7.93077	8.11355	8.30545	8.52416	8.7609	9.02457	9.30637	9.60635
11.6	5.82823	5.82364	5.81906	5.82782	5.82782	5.82782	5.83658	5.84117	5.84117	5.85455	5.86332	5.86332	5.88551	5.91652	5.93878	5.97396	6.00508	6.04029	6.07149	6.10672	6.138	6.18698	6.21344	6.26252	6.30666	6.35081	6.39872	6.45165	6.51341	6.59281	6.68103	6.76926	6.87513	6.98982	7.11333	7.23685	7.36919	7.50152	7.66033	7.81913	8.00191	8.20498	8.41472	8.669	8.92368	9.20534	9.50385	9.82107	10.1385
11.65	5.57336	5.57786	5.59599	5.60505	5.61858	5.63669	5.65019	5.66828	5.69543	5.7182	5.75006	5.77725	5.80919	5.85026	5.88231	5.91865	5.95079	6.00117	6.03757	6.08307	6.12857	6.18317	6.23777	6.29237	6.34697	6.41977	6.49257	6.56537	6.66184	6.76757	6.86783	6.97721	7.09241	7.21693	7.35078	7.51229	7.68954	7.87923	8.09424	8.34676	8.61852	8.91887	9.23711	9.56751	9.90004	10.2324	10.5746	10.891	11.2267
11.7	5.53134	5.54118	5.55102	5.5559	5.56573	5.57556	5.58041	5.59023	5.60988	5.62953	5.64918	5.67865	5.6983	5.74272	5.77221	5.81154	5.84626	5.88562	5.91515	5.9492	5.98853	6.0377	6.08245	6.13166	6.18086	6.23991	6.30458	6.36937	6.454	6.52891	6.62372	6.71869	6.81762	6.93888	7.06414	7.20603	7.3617	7.52761	7.7237	7.94008	8.18679	8.43633	8.72366	9.04151	9.35836	9.68892	10.0276	10.3768	10.7283
11.75	5.00701	5.0237	5.04036	5.06221	5.08406	5.09986	5.13774	5.1756	5.22493	5.2692	5.30825	5.35881	5.40969	5.46055	5.50022	5.55666	5.60714	5.65154	5.70699	5.76736	5.80504	5.8486	5.88702	5.94395	5.99622	6.05366	6.12421	6.19353	6.28107	6.3783	6.46888	6.59343	6.7222	6.88461	7.05057	7.25722	7.47471	7.72868	8.00115	8.29549	8.61164	8.94758	9.27232	9.61945	9.95539	10.2801	10.6379	10.9858	11.3344
11.8	5.22298	5.22298	5.23831	5.24857	5.26394	5.26394	5.27934	5.27934	5.29989	5.31534	5.32563	5.35141	5.38228	5.40287	5.44404	5.47492	5.52639	5.55727	5.60329	5.64442	5.66977	5.72114	5.76224	5.80799	5.85931	5.90037	5.9517	6.01329	6.06461	6.12184	6.18349	6.24513	6.32733	6.40542	6.50425	6.60325	6.72306	6.85342	7.00467	7.18723	7.37336	7.59783	7.85099	8.11547	8.41216	8.70156	9.01061	9.32081	9.64265
11.85	5.36167	5.38114	5.39413	5.4201	5.43967	5.45267	5.45267	5.4723	5.48531	5.505	5.53106	5.55083	5.57064	5.60357	5.63658	5.67585	5.68895	5.72822	5.7675	5.79368	5.84605	5.88533	5.93769	5.99006	6.04243	6.10789	6.17335	6.23881	6.31736	6.40367	6.50331	6.60318	6.70328	6.80362	6.91738	7.0446	7.19856	7.36611	7.54731	7.75165	7.98357	8.20326	8.45075	8.71012	8.97376	9.26358	9.54368	9.82652	10.1226
11.9	5.66172	5.70184	5.73062	5.75946	5.78836	5.81125	5.83413	5.85168	5.87459	5.8922	5.91514	5.9328	5.94428	5.98498	6.00796	6.03726	6.05511	6.08965	6.11268	6.14215	6.17673	6.21131	6.23436	6.28046	6.31504	6.36115	6.40725	6.45336	6.52252	6.59167	6.67236	6.76012	6.84807	6.94047	7.03287	7.13682	7.24077	7.34857	7.48703	7.63703	7.79856	7.97998	8.20802	8.43653	8.6978	8.96235	9.2488	9.54649	9.85904
11.95	5.83586	5.85555	5.8654	5.87001	5.87985	5.89426	5.9041	5.90866	5.92302	5.93284	5.95247	5.95698	5.96678	5.96678	5.96678	5.98191	5.99172	6.00154	6.01135	6.03098	6.0408	6.06042	6.09529	6.11494	6.14988	6.20026	6.23965	6.2748	6.3354	6.38061	6.43579	6.48525	6.55047	6.61978	6.69509	6.77437	6.85979	6.96523	7.07085	7.17666	7.30256	7.42869	7.56817	7.73453	7.92115	8.12807	8.37536	8.63089	8.90936
12	5.60784	5.63303	5.64304	5.66829	5.69834	5.71838	5.7284	5.75374	5.77848	5.7885	5.81855	5.83858	5.8486	5.85862	5.87323	5.88324	5.90326	5.91327	5.91782	5.92782	5.93235	5.94686	5.96682	5.9768	5.99677	6.01673	6.04225	6.06781	6.08781	6.13345	6.16915	6.20922	6.25931	6.32524	6.39542	6.47563	6.55584	6.6522	6.76259	6.8529	6.97975	7.10028	7.23751	7.38831	7.56617	7.77457	7.99342	8.24293	8.52094
[truncated: 5,000 more columns]
