# Supplementary material for: Fractional Chern insulators in magic-angle twisted bilayer graphene
Source: Nature. 2021 Dec 15;600(7889):439–43. doi: 10.1038/s41586-021-04002-3 (PMC8674130; doi:10.1038/s41586-021-04002-3)
Supplement: Supplementary file 3 — Source Data Fig. 2 [file 41586_2021_4002_MOESM3_ESM.xlsx]

## Sheet: Fig. 2a
dμ/dn (mV cm2)
𝜈	2.49994	2.50021	2.50047	2.50074	2.50101	2.50127	2.50154	2.50181	2.50207	2.50234	2.50261	2.50287	2.50314	2.5034	2.50367	2.50394	2.5042	2.50447	2.50474	2.505	2.50527	2.50554	2.5058	2.50607	2.50634	2.5066	2.50687	2.50713	2.5074	2.50767	2.50793	2.5082	2.50847	2.50873	2.509	2.50927	2.50953	2.5098	2.51007	2.51033	2.5106	2.51086	2.51113	2.5114	2.51166	2.51193	2.5122	2.51246	2.51273
B (T)
0	0.560171	0.560175	0.560179	0.560188	0.560192	0.560196	0.5602	0.560204	0.572466	0.572456	0.572447	0.584651	0.584606	0.596758	0.596686	0.596651	0.608785	0.608688	0.620735	0.620613	0.632608	0.632534	0.632461	0.632314	0.632241	0.632095	0.644061	0.64389	0.643805	0.643635	0.643467	0.655344	0.655151	0.654958	0.654767	0.654671	0.654576	0.654386	0.654291	0.654102	0.654008	0.653914	0.65382	0.653727	0.65354	0.653447	0.664973	0.664973	0.664973
0.05	0.921907	0.931708	0.931708	0.941568	0.951361	0.951361	0.961153	0.970946	0.980739	0.980739	0.990532	0.990532	0.990532	1.00032	1.01012	1.01012	1.01991	1.0297	1.0297	1.0395	1.04929	1.04929	1.05908	1.05908	1.05908	1.05908	1.06887	1.06887	1.06887	1.07867	1.07867	1.07867	1.07867	1.07861	1.08839	1.08839	1.08839	1.08839	1.07854	1.07854	1.07848	1.07842	1.07836	1.0783	1.07824	1.06845	1.0684	1.06835	1.0683
0.1	0.215132	0.225826	0.225826	0.225826	0.236519	0.236519	0.247213	0.247213	0.257906	0.257501	0.268205	0.267809	0.278137	0.27775	0.288107	0.287349	0.287349	0.297375	0.307801	0.317895	0.317191	0.327686	0.338201	0.348414	0.358665	0.35835	0.357718	0.368038	0.378696	0.378101	0.3888	0.39952	0.409993	0.409456	0.420508	0.419991	0.430816	0.430317	0.430067	0.440945	0.440705	0.451615	0.451386	0.451155	0.461889	0.461668	0.461668	0.472665	0.472455
0.15	0.628809	0.62901	0.639	0.649173	0.649173	0.659328	0.6693	0.679272	0.689245	0.699217	0.699217	0.709189	0.719282	0.729245	0.739208	0.739105	0.749077	0.759049	0.769022	0.769022	0.769022	0.778994	0.778994	0.788966	0.788907	0.798888	0.798838	0.798838	0.808787	0.808787	0.808746	0.808705	0.808705	0.808663	0.808622	0.808622	0.808622	0.798537	0.798486	0.798436	0.788374	0.788314	0.788254	0.778106	0.767939	0.767939	0.767939	0.757753	0.757666
0.2	0.682319	0.682105	0.693093	0.703888	0.703694	0.714521	0.725368	0.725023	0.725023	0.735913	0.735587	0.74652	0.757333	0.75719	0.768188	0.768056	0.778966	0.790029	0.789919	0.801015	0.800915	0.800715	0.800615	0.811778	0.811599	0.822885	0.822806	0.834037	0.833969	0.845234	0.845178	0.845121	0.856476	0.856431	0.856431	0.856431	0.867764	0.867764	0.867764	0.867764	0.867764	0.879142	0.879164	0.879164	0.879164	0.879186	0.879207	0.879229	0.879251
0.25	0.611595	0.621854	0.632131	0.63195	0.642266	0.642184	0.642184	0.652529	0.652385	0.662767	0.662705	0.673063	0.673063	0.683461	0.683417	0.68333	0.69383	0.693796	0.693728	0.704253	0.704229	0.70418	0.714789	0.71476	0.714732	0.714703	0.714688	0.714659	0.71463	0.714616	0.714601	0.714572	0.714542	0.714527	0.714498	0.703659	0.703608	0.692712	0.69264	0.692604	0.681655	0.681655	0.670685	0.670627	0.659693	0.659625	0.64868	0.648601	0.648601
0.3	0.407481	0.417105	0.417309	0.426924	0.426924	0.426924	0.43654	0.43654	0.43654	0.446156	0.446335	0.446335	0.446335	0.446335	0.455942	0.456113	0.465712	0.465712	0.465712	0.475465	0.475465	0.485056	0.485056	0.494647	0.494647	0.504238	0.504238	0.504238	0.513829	0.513829	0.513707	0.513707	0.513707	0.523306	0.523193	0.523193	0.532695	0.532695	0.532695	0.542311	0.542214	0.542214	0.551749	0.551659	0.55157	0.561138	0.561138	0.561056	0.570648
0.35	0.606008	0.606008	0.60594	0.617004	0.616948	0.616948	0.616891	0.616835	0.616835	0.616778	0.616721	0.616664	0.616664	0.616664	0.616607	0.61655	0.61655	0.616493	0.616435	0.616435	0.616378	0.61632	0.61632	0.616263	0.616263	0.616263	0.605055	0.604986	0.604986	0.604986	0.604917	0.604917	0.593687	0.593606	0.593606	0.593606	0.593525	0.593525	0.593525	0.593525	0.582273	0.58218	0.58218	0.58218	0.58218	0.58218	0.582088	0.582088	0.582088
0.4	0.613941	0.613941	0.613941	0.613941	0.601085	0.601085	0.601085	0.601085	0.601085	0.601085	0.601085	0.601061	0.601061	0.5882	0.5882	0.5882	0.5882	0.575392	0.575392	0.575392	0.575392	0.575392	0.575392	0.562546	0.562546	0.562546	0.562614	0.562614	0.562614	0.562614	0.562614	0.549782	0.549782	0.549782	0.549782	0.549782	0.549782	0.549782	0.549782	0.549782	0.549782	0.549782	0.549782	0.549782	0.53695	0.53695	0.53695	0.53695	0.53695
0.45	0.656431	0.656431	0.656431	0.656431	0.656431	0.639956	0.639956	0.639956	0.639956	0.639956	0.639956	0.639956	0.639956	0.639956	0.639956	0.639956	0.639956	0.639956	0.639425	0.639425	0.639425	0.639425	0.639425	0.639425	0.638895	0.638895	0.638895	0.638895	0.638895	0.638895	0.65477	0.65477	0.65477	0.65477	0.654219	0.654219	0.654219	0.670598	0.670598	0.670598	0.670025	0.670025	0.670025	0.670025	0.68638	0.68638	0.685785	0.685785	0.685785
0.5	0.364524	0.364524	0.364524	0.364524	0.363291	0.363291	0.363291	0.363291	0.363291	0.363291	0.363291	0.363291	0.363291	0.363291	0.384141	0.384141	0.384141	0.384141	0.384141	0.384141	0.384141	0.384141	0.384141	0.384141	0.385413	0.385413	0.385413	0.385413	0.385413	0.385413	0.406301	0.406301	0.406301	0.406301	0.406301	0.406301	0.406301	0.42719	0.42719	0.42719	0.42719	0.42719	0.42719	0.448079	0.448079	0.448079	0.448079	0.448079	0.448079
0.55	0.649063	0.649063	0.649063	0.649063	0.649063	0.669986	0.669986	0.669986	0.669986	0.669986	0.669986	0.669986	0.669986	0.669986	0.669986	0.669986	0.669986	0.690909	0.690909	0.690909	0.690909	0.711831	0.711831	0.711831	0.711831	0.732754	0.732754	0.732754	0.732754	0.753676	0.753676	0.753676	0.751984	0.772868	0.772868	0.772868	0.772868	0.772868	0.771143	0.771143	0.791988	0.791988	0.791988	0.791988	0.79023	0.79023	0.79023	0.79023	0.79023
0.6	0.625562	0.625562	0.625562	0.625562	0.625562	0.625562	0.625562	0.625562	0.625562	0.625562	0.625562	0.625562	0.625562	0.625562	0.625562	0.625562	0.625562	0.625562	0.645913	0.645913	0.645913	0.645913	0.645913	0.645913	0.645913	0.645913	0.645913	0.645913	0.645913	0.645913	0.645913	0.645913	0.645913	0.645913	0.645913	0.645913	0.645913	0.645913	0.644513	0.644513	0.644513	0.644513	0.644513	0.644513	0.644513	0.644513	0.643118	0.643118	0.643118
0.65	0.526439	0.526439	0.526439	0.526439	0.526439	0.526439	0.526439	0.526439	0.526439	0.526439	0.526439	0.526439	0.526439	0.526439	0.526439	0.545769	0.545769	0.545769	0.545769	0.545769	0.545769	0.545769	0.545769	0.545769	0.545769	0.5467	0.566064	0.566064	0.566064	0.566064	0.566064	0.566064	0.566064	0.566064	0.566064	0.567032	0.567032	0.567032	0.586429	0.586429	0.586429	0.586429	0.586429	0.586429	0.586429	0.586429	0.586429	0.586429	0.605826
0.7	0.586148	0.586148	0.586148	0.586148	0.586148	0.586148	0.586148	0.604383	0.604383	0.604383	0.604383	0.604383	0.604383	0.604383	0.622618	0.622618	0.622618	0.622618	0.622618	0.621679	0.621679	0.621679	0.639885	0.639885	0.639885	0.639885	0.639885	0.639885	0.638919	0.638919	0.638919	0.638919	0.638919	0.657096	0.657096	0.657096	0.656104	0.656104	0.656104	0.656104	0.656104	0.656104	0.656104	0.656104	0.656104	0.656104	0.656104	0.656104	0.656104
0.75	0.687522	0.687522	0.687522	0.687522	0.687522	0.669599	0.669599	0.669599	0.669599	0.669599	0.669599	0.669599	0.669599	0.669599	0.669599	0.669599	0.669599	0.669599	0.669599	0.669599	0.669599	0.669599	0.669599	0.669599	0.651676	0.651676	0.651676	0.651676	0.651676	0.651676	0.650817	0.650817	0.650817	0.650817	0.650817	0.668712	0.668712	0.669599	0.669599	0.669599	0.669599	0.669599	0.669599	0.669599	0.669599	0.669599	0.669599	0.669599	0.669599
0.8	0.501412	0.501412	0.501412	0.501412	0.501412	0.501412	0.501412	0.501412	0.501412	0.501412	0.501412	0.50067	0.50067	0.50067	0.50067	0.50067	0.50067	0.50067	0.50067	0.50067	0.50067	0.518258	0.517491	0.517491	0.517491	0.517491	0.517491	0.517491	0.517491	0.518258	0.518258	0.518258	0.518258	0.518258	0.518258	0.518258	0.518258	0.518258	0.518258	0.518258	0.519028	0.519028	0.519028	0.519028	0.519028	0.519028	0.519028	0.5198	0.5198
0.85	0.688857	0.688857	0.688857	0.688857	0.688857	0.706172	0.706172	0.706172	0.706172	0.706172	0.706172	0.706172	0.706172	0.706172	0.706172	0.706172	0.706172	0.723487	0.723487	0.723487	0.723487	0.723487	0.723487	0.723487	0.722559	0.722559	0.722559	0.722559	0.722559	0.722559	0.722559	0.722559	0.739847	0.739847	0.738895	0.721634	0.721634	0.721634	0.721634	0.721634	0.721634	0.721634	0.720711	0.720711	0.720711	0.720711	0.720711	0.720711	0.720711
0.9	0.541429	0.557803	0.557803	0.557214	0.557214	0.557214	0.557214	0.557214	0.557214	0.573564	0.573564	0.573564	0.572952	0.572952	0.572952	0.572952	0.572952	0.572952	0.572952	0.572952	0.572952	0.572952	0.572952	0.572952	0.572952	0.572952	0.572952	0.572952	0.572952	0.572342	0.588645	0.588645	0.588645	0.588645	0.588645	0.588645	0.588645	0.589279	0.589279	0.589279	0.605605	0.605605	0.605605	0.605605	0.605605	0.605605	0.605605	0.605605	0.621932
0.95	0.676858	0.692728	0.692728	0.692728	0.692728	0.692728	0.692137	0.692137	0.692137	0.692137	0.692137	0.692137	0.692137	0.692137	0.692137	0.692137	0.707373	0.707373	0.707373	0.707373	0.707373	0.707373	0.707373	0.707373	0.707373	0.707373	0.706763	0.706763	0.706763	0.706763	0.706763	0.706763	0.706763	0.706763	0.706763	0.706763	0.69096	0.69096	0.69096	0.69096	0.69096	0.69096	0.69096	0.69096	0.69096	0.69096	0.69096	0.69096	0.69096
1	0.710543	0.710543	0.710543	0.710543	0.710543	0.710543	0.710543	0.710543	0.710543	0.710543	0.726099	0.726099	0.726099	0.726099	0.726099	0.725516	0.725516	0.725516	0.725516	0.725516	0.725516	0.725516	0.725516	0.725516	0.725516	0.741051	0.740449	0.740449	0.740449	0.740449	0.755962	0.755962	0.755962	0.755962	0.755962	0.771475	0.771475	0.771475	0.771475	0.771475	0.771475	0.771475	0.786989	0.786989	0.786989	0.786989	0.786323	0.786323	0.786323
1.05	0.69527	0.69527	0.69527	0.69527	0.69527	0.69527	0.69527	0.69527	0.69527	0.680126	0.680126	0.680126	0.680126	0.680126	0.680126	0.680668	0.680668	0.680668	0.680668	0.680668	0.680668	0.680668	0.681212	0.696397	0.696397	0.696397	0.696397	0.696397	0.696963	0.696963	0.696963	0.696963	0.696963	0.712169	0.712169	0.712169	0.712169	0.712169	0.712757	0.712757	0.727984	0.727984	0.727984	0.727984	0.727984	0.727984	0.727984	0.727984	0.743211
1.1	0.683066	0.683066	0.683066	0.683066	0.683066	0.683066	0.683066	0.683066	0.683066	0.683066	0.683066	0.683066	0.698501	0.698501	0.698501	0.698501	0.698501	0.698501	0.698501	0.698501	0.698501	0.698501	0.713456	0.713456	0.713456	0.713456	0.713456	0.713456	0.713456	0.713977	0.713977	0.713977	0.713977	0.713977	0.713977	0.713977	0.713977	0.713977	0.713977	0.713977	0.699002	0.699002	0.699002	0.699002	0.699002	0.699002	0.699002	0.699002	0.699002
1.15	0.679767	0.679767	0.679767	0.679767	0.679767	0.69485	0.69485	0.69485	0.69485	0.69485	0.69485	0.69485	0.69485	0.69485	0.69485	0.69485	0.69485	0.69485	0.69485	0.69485	0.69485	0.69485	0.69485	0.69485	0.69485	0.69485	0.69485	0.69485	0.69485	0.69485	0.69485	0.694392	0.694392	0.694392	0.694392	0.694392	0.694392	0.694392	0.693936	0.693936	0.693936	0.693936	0.693936	0.69348	0.69348	0.69348	0.69348	0.69348	0.69348
1.2	0.655056	0.655056	0.655056	0.655056	0.655056	0.655056	0.655056	0.655056	0.655056	0.655056	0.655056	0.655056	0.655056	0.655056	0.655056	0.655056	0.655056	0.655056	0.655056	0.655056	0.655056	0.655056	0.655056	0.655056	0.655439	0.655439	0.655439	0.655439	0.655439	0.655822	0.655822	0.655822	0.655822	0.655822	0.656206	0.656206	0.656206	0.656206	0.656206	0.656206	0.656591	0.656591	0.656591	0.656591	0.656591	0.656591	0.656591	0.656978	0.656978
1.25	0.593385	0.593385	0.593385	0.578707	0.578707	0.578707	0.578707	0.578707	0.578707	0.578707	0.578707	0.578707	0.578707	0.578707	0.578707	0.578707	0.578707	0.578707	0.578707	0.578707	0.56403	0.56403	0.56403	0.56403	0.56403	0.56403	0.56403	0.56403	0.56403	0.56403	0.56403	0.56403	0.56403	0.563734	0.563734	0.578393	0.578393	0.578393	0.578393	0.578393	0.578393	0.578393	0.578393	0.578393	0.578393	0.578393	0.593051	0.593051	0.593051
1.3	0.732062	0.747024	0.747024	0.747024	0.747024	0.746489	0.746489	0.746489	0.746489	0.746489	0.746489	0.746489	0.746489	0.746489	0.746489	0.746489	0.745956	0.745956	0.745956	0.745956	0.745956	0.745424	0.760326	0.760326	0.760326	0.759776	0.759776	0.759776	0.759776	0.759227	0.759227	0.759227	0.75868	0.75868	0.75868	0.758134	0.758134	0.743311	0.742786	0.742786	0.742786	0.742786	0.742786	0.742262	0.742262	0.74174	0.74174	0.74174	0.726475
1.35	0.598135	0.598135	0.598135	0.598135	0.598135	0.59851	0.59851	0.59851	0.59851	0.59851	0.613388	0.613388	0.613388	0.613388	0.613784	0.613784	0.613784	0.613784	0.613784	0.613784	0.613784	0.613784	0.613784	0.613784	0.613784	0.613784	0.613784	0.628682	0.628682	0.628682	0.628682	0.628682	0.628682	0.628682	0.64358	0.64358	0.64358	0.64358	0.64358	0.64358	0.64358	0.658478	0.658478	0.658478	0.658478	0.658478	0.658478	0.658478	0.658478
1.4	0.610079	0.610079	0.610079	0.595725	0.595725	0.595725	0.595725	0.595725	0.595725	0.580962	0.580962	0.580962	0.580962	0.580962	0.580962	0.580962	0.580962	0.580962	0.580591	0.580591	0.580591	0.580591	0.580591	0.580591	0.580591	0.580591	0.580591	0.580591	0.580591	0.580591	0.580591	0.580591	0.580591	0.580591	0.580591	0.580591	0.580591	0.580591	0.580962	0.595725	0.595725	0.595725	0.595725	0.595725	0.595725	0.595725	0.610488	0.610488	0.610488
1.45	0.772006	0.772006	0.772006	0.772006	0.772006	0.772006	0.772006	0.772006	0.772006	0.772006	0.772006	0.772006	0.772006	0.772006	0.772006	0.772006	0.772006	0.786959	0.786959	0.786959	0.786959	0.786959	0.786959	0.786959	0.786959	0.786959	0.786959	0.786959	0.786959	0.786959	0.786959	0.786959	0.786959	0.786959	0.786959	0.786959	0.786959	0.786959	0.772006	0.772006	0.772006	0.772006	0.772006	0.772006	0.772006	0.772006	0.772006	0.772006	0.772006
1.5	0.537755	0.537755	0.537755	0.537755	0.537755	0.537755	0.537755	0.553033	0.553033	0.553033	0.553033	0.553033	0.553033	0.553033	0.553033	0.553033	0.553432	0.553432	0.553432	0.553432	0.553432	0.553432	0.553432	0.553432	0.553432	0.553432	0.553432	0.553432	0.553432	0.553432	0.553432	0.553432	0.553432	0.553432	0.553432	0.553432	0.553432	0.553432	0.553432	0.553432	0.553432	0.553432	0.553432	0.568351	0.568351	0.568351	0.568351	0.568351	0.568351
1.55	0.670835	0.670835	0.670835	0.670835	0.670835	0.670835	0.670835	0.670835	0.670835	0.670835	0.685911	0.685911	0.685911	0.685911	0.685911	0.685911	0.685911	0.685911	0.685911	0.685911	0.685911	0.685911	0.685911	0.685911	0.685911	0.685911	0.685911	0.685911	0.685911	0.685911	0.685911	0.685911	0.685911	0.685911	0.685911	0.685911	0.685911	0.685911	0.685911	0.685911	0.685911	0.685911	0.685911	0.685911	0.685911	0.685911	0.685911	0.685911	0.685911
1.6	0.616207	0.616207	0.616207	0.631342	0.631342	0.63178	0.63178	0.63178	0.646935	0.646935	0.646935	0.646935	0.647395	0.647395	0.662571	0.662571	0.662571	0.662571	0.663052	0.678249	0.678249	0.678249	0.678249	0.678249	0.693445	0.693969	0.693969	0.693969	0.693969	0.693969	0.693969	0.709186	0.709186	0.709186	0.709186	0.709186	0.709186	0.709186	0.709186	0.709186	0.709732	0.709732	0.709732	0.709732	0.709732	0.709732	0.709732	0.709732	0.709732
1.65	0.573449	0.573051	0.573051	0.573051	0.573051	0.573051	0.573051	0.573051	0.573051	0.573051	0.572653	0.58787	0.58787	0.58787	0.58787	0.58787	0.58787	0.58787	0.58787	0.58787	0.603087	0.603087	0.603087	0.603087	0.603087	0.603087	0.603087	0.603087	0.603087	0.618304	0.618304	0.618304	0.618304	0.618304	0.618304	0.618304	0.618304	0.618304	0.618304	0.618304	0.618304	0.618304	0.618304	0.618304	0.618304	0.63352	0.63352	0.63352	0.63352
1.7	0.624372	0.623968	0.623968	0.623968	0.623968	0.623968	0.623968	0.623968	0.623968	0.623968	0.623968	0.623968	0.623968	0.623968	0.624372	0.624372	0.624372	0.624372	0.624372	0.624372	0.624372	0.624372	0.624372	0.624372	0.624372	0.624372	0.624778	0.624778	0.624778	0.624778	0.624778	0.624778	0.624778	0.624778	0.624778	0.624778	0.625184	0.625184	0.625184	0.625184	0.625184	0.640487	0.640487	0.640487	0.640487	0.640487	0.640487	0.640487	0.640487
1.75	0.620632	0.620632	0.621075	0.621075	0.621075	0.621075	0.621075	0.621075	0.621075	0.621075	0.621075	0.621075	0.621075	0.621075	0.621075	0.621075	0.636593	0.636593	0.637058	0.637058	0.637058	0.637058	0.637058	0.637058	0.637525	0.637525	0.637525	0.637525	0.637525	0.653086	0.653086	0.653086	0.653086	0.653575	0.653575	0.653575	0.653575	0.653575	0.653575	0.653575	0.653575	0.653575	0.653575	0.669158	0.669158	0.669158	0.669158	0.669158	0.669158
1.8	0.579085	0.579085	0.579085	0.579085	0.579085	0.579085	0.579085	0.594479	0.594479	0.594479	0.594479	0.594479	0.594479	0.594479	0.594479	0.594479	0.594479	0.594479	0.594479	0.609872	0.609872	0.609872	0.610324	0.610324	0.610324	0.610324	0.610324	0.610324	0.610324	0.610324	0.625739	0.625739	0.625739	0.625739	0.625739	0.625739	0.625739	0.641153	0.641153	0.641153	0.641153	0.641153	0.656568	0.656568	0.656568	0.656568	0.671983	0.671983	0.671983
1.85	0.599972	0.599972	0.599972	0.599972	0.600375	0.600375	0.600375	0.600375	0.615736	0.615736	0.615736	0.615736	0.615736	0.615736	0.615736	0.615736	0.631097	0.631097	0.631097	0.631097	0.631097	0.631097	0.631097	0.631097	0.631097	0.646458	0.646458	0.646458	0.646458	0.646458	0.646458	0.646458	0.646458	0.646458	0.646458	0.646458	0.646458	0.646458	0.646458	0.646458	0.646458	0.661819	0.661332	0.661332	0.661332	0.661332	0.661332	0.661332	0.661332
1.9	0.58546	0.58546	0.58546	0.58546	0.58546	0.58546	0.585187	0.585187	0.585187	0.585187	0.585187	0.585187	0.585187	0.585187	0.600457	0.600457	0.600457	0.600163	0.600163	0.600163	0.600163	0.600163	0.600163	0.600163	0.600163	0.600163	0.600163	0.600163	0.600163	0.600163	0.59987	0.59987	0.59987	0.59987	0.59987	0.59987	0.59987	0.59987	0.59987	0.59987	0.59987	0.59987	0.59987	0.59987	0.59987	0.59987	0.59987	0.615099	0.615099
1.95	0.522391	0.522391	0.522391	0.522391	0.522391	0.522391	0.522391	0.522391	0.522391	0.522714	0.522714	0.522714	0.522714	0.522714	0.522714	0.522714	0.522714	0.522714	0.522714	0.522714	0.522714	0.522714	0.522714	0.522714	0.538078	0.538078	0.538078	0.538078	0.538078	0.538078	0.538078	0.538078	0.553442	0.553442	0.553442	0.553442	0.553442	0.553442	0.553442	0.553442	0.553442	0.553442	0.568806	0.568806	0.568806	0.568806	0.568806	0.568806	0.568806
2	0.571102	0.590313	0.590313	0.591294	0.591294	0.591294	0.591294	0.591294	0.591294	0.591294	0.591294	0.610538	0.610538	0.610538	0.610538	0.610538	0.610538	0.610538	0.610538	0.610538	0.610538	0.610538	0.629782	0.629782	0.629782	0.629782	0.629782	0.629782	0.629782	0.629782	0.630832	0.650109	0.650109	0.650109	0.650109	0.650109	0.650109	0.650109	0.650109	0.650109	0.650109	0.650109	0.650109	0.650109	0.650109	0.650109	0.650109	0.650109	0.650109
2.05	0.706733	0.706733	0.706733	0.706733	0.706733	0.706733	0.706733	0.716875	0.716875	0.716875	0.716875	0.716875	0.716875	0.716875	0.716875	0.716875	0.716875	0.716875	0.716875	0.716875	0.716875	0.716875	0.716875	0.716875	0.716875	0.716875	0.716875	0.716875	0.716875	0.716875	0.716875	0.716875	0.716875	0.716875	0.716875	0.716875	0.716875	0.716875	0.716875	0.716875	0.716875	0.716875	0.716875	0.716875	0.716875	0.716875	0.716875	0.716875	0.716875
2.1	0.592591	0.592591	0.592591	0.592591	0.592591	0.592591	0.592591	0.592591	0.592591	0.592591	0.593628	0.593628	0.593628	0.593628	0.593628	0.593628	0.593628	0.594668	0.604531	0.604531	0.604531	0.604531	0.614394	0.614394	0.614394	0.615453	0.625324	0.625324	0.625324	0.625324	0.635196	0.635196	0.635196	0.645068	0.645068	0.645068	0.65494	0.65494	0.65494	0.664812	0.664812	0.664812	0.664812	0.663709	0.663709	0.663709	0.663709	0.673572	0.673572
2.15	0.647385	0.657109	0.657109	0.657109	0.657109	0.657109	0.657109	0.657109	0.657109	0.657109	0.657109	0.647385	0.647385	0.647385	0.647385	0.647385	0.647385	0.647385	0.647385	0.647385	0.647385	0.647385	0.647385	0.647385	0.647385	0.647385	0.647385	0.647385	0.637661	0.637661	0.637661	0.637661	0.637661	0.637661	0.637661	0.637661	0.637661	0.637661	0.637661	0.637661	0.637661	0.637661	0.637661	0.637661	0.637661	0.637661	0.637661	0.637661	0.638734
2.2	0.685852	0.685852	0.685852	0.685852	0.685852	0.685852	0.685852	0.685852	0.685852	0.685852	0.685852	0.695409	0.695409	0.695409	0.695409	0.695409	0.695409	0.695409	0.695409	0.695409	0.695409	0.706054	0.706054	0.706054	0.706054	0.706054	0.706054	0.707144	0.707144	0.707144	0.707144	0.707144	0.708237	0.708237	0.708237	0.708237	0.708237	0.709331	0.709331	0.709331	0.709331	0.70083	0.70083	0.70083	0.70083	0.70083	0.70083	0.70083	0.70083
2.25	0.675701	0.675701	0.675701	0.675701	0.675701	0.675701	0.675701	0.675701	0.675701	0.676682	0.676682	0.676682	0.676682	0.676682	0.676682	0.677664	0.677664	0.677664	0.677664	0.677664	0.677664	0.677664	0.678649	0.678649	0.678649	0.678649	0.678649	0.678649	0.678649	0.688003	0.688997	0.688997	0.688997	0.688997	0.688997	0.688997	0.688997	0.688997	0.688997	0.688997	0.688997	0.688997	0.697358	0.697358	0.697358	0.697358	0.697358	0.706713	0.706713
2.3	0.693741	0.693741	0.693741	0.693741	0.693741	0.693741	0.693741	0.693741	0.693741	0.693741	0.693741	0.693741	0.693741	0.693741	0.693741	0.693741	0.693741	0.693741	0.693741	0.693741	0.702801	0.702801	0.702801	0.702801	0.702801	0.701824	0.710877	0.710877	0.710877	0.710877	0.710877	0.710877	0.710877	0.710877	0.710877	0.710877	0.710877	0.710877	0.710877	0.710877	0.710877	0.710877	0.710877	0.710877	0.710877	0.710877	0.710877	0.710877	0.710877
2.35	0.697014	0.697014	0.697014	0.688227	0.689146	0.689146	0.689146	0.689146	0.689146	0.689146	0.680352	0.680352	0.681266	0.681266	0.681266	0.681266	0.681266	0.681266	0.682181	0.682181	0.673374	0.673374	0.673374	0.673374	0.674283	0.674283	0.674283	0.674283	0.675194	0.675194	0.675194	0.675194	0.675194	0.675194	0.675194	0.675194	0.675194	0.675194	0.675194	0.675194	0.675194	0.675194	0.676107	0.676107	0.676107	0.676107	0.676107	0.676107	0.676107
2.4	0.636497	0.63563	0.63563	0.63563	0.63563	0.63563	0.644249	0.644249	0.644249	0.644249	0.644249	0.643377	0.643377	0.643377	0.643377	0.643377	0.643377	0.643377	0.643377	0.643377	0.643377	0.643377	0.643377	0.643377	0.643377	0.643377	0.643377	0.65199	0.65199	0.65199	0.65199	0.65199	0.65199	0.65199	0.65199	0.65199	0.65199	0.65199	0.65199	0.660603	0.660603	0.660603	0.660603	0.660603	0.660603	0.660603	0.660603	0.660603	0.660603
2.45	0.656429	0.656429	0.655575	0.655575	0.655575	0.655575	0.655575	0.655575	0.655575	0.654723	0.654723	0.64626	0.64626	0.64626	0.64626	0.645416	0.645416	0.636959	0.636959	0.636959	0.636959	0.636959	0.636959	0.636959	0.636959	0.628503	0.628503	0.628503	0.628503	0.628503	0.628503	0.628503	0.628503	0.628503	0.628503	0.628503	0.628503	0.628503	0.629335	0.629335	0.629335	0.629335	0.629335	0.630168	0.630168	0.630168	0.630168	0.631002	0.631002
2.5	0.654948	0.654948	0.654948	0.654948	0.654948	0.654948	0.655775	0.655775	0.655775	0.655775	0.655775	0.655775	0.655775	0.655775	0.655775	0.655775	0.655775	0.655775	0.655775	0.656604	0.656604	0.665041	0.665041	0.665041	0.665041	0.665041	0.665041	0.665041	0.665041	0.665041	0.665041	0.673477	0.673477	0.673477	0.673477	0.673477	0.681914	0.681914	0.681914	0.681914	0.681914	0.681914	0.681914	0.681914	0.681914	0.690351	0.689496	0.689496	0.689496
2.55	0.619823	0.619823	0.619823	0.62063	0.62901	0.62901	0.62901	0.62901	0.62901	0.62901	0.62901	0.63739	0.63739	0.63739	0.63739	0.63739	0.63739	0.645771	0.644945	0.644945	0.644945	0.644945	0.653319	0.653319	0.653319	0.653319	0.661693	0.661693	0.660856	0.660856	0.660856	0.660856	0.660856	0.660856	0.660856	0.669224	0.669224	0.669224	0.669224	0.677592	0.677592	0.676744	0.676744	0.685105	0.685105	0.685105	0.685105	0.693467	0.692607
2.6	0.67811	0.67811	0.67811	0.67811	0.67811	0.67811	0.67811	0.67811	0.67811	0.678919	0.678919	0.678919	0.678919	0.678919	0.678919	0.678919	0.678919	0.678919	0.678919	0.679729	0.688078	0.688078	0.688078	0.688078	0.688078	0.688078	0.688078	0.696427	0.696427	0.696427	0.696427	0.696427	0.696427	0.696427	0.696427	0.696427	0.704776	0.704776	0.704776	0.704776	0.704776	0.704776	0.704776	0.704776	0.704776	0.704776	0.704776	0.704776	0.704776
2.65	0.691579	0.691579	0.691579	0.691579	0.683203	0.683203	0.683203	0.682331	0.682331	0.682331	0.682331	0.682331	0.673961	0.673961	0.673961	0.673961	0.673961	0.673961	0.673961	0.673096	0.664732	0.664732	0.664732	0.664732	0.664732	0.664732	0.664732	0.664732	0.664732	0.656368	0.656368	0.655517	0.655517	0.655517	0.655517	0.655517	0.655517	0.655517	0.655517	0.655517	0.655517	0.655517	0.655517	0.655517	0.655517	0.655517	0.655517	0.655517	0.655517
2.7	0.679884	0.688293	0.688293	0.688293	0.688293	0.688293	0.688293	0.688293	0.688293	0.688293	0.688293	0.688293	0.696702	0.696702	0.695835	0.695835	0.695835	0.695835	0.695835	0.695835	0.695835	0.695835	0.695835	0.695835	0.695835	0.695835	0.695835	0.695835	0.695835	0.695835	0.695835	0.695835	0.695835	0.695835	0.695835	0.695835	0.695835	0.695835	0.695835	0.695835	0.695835	0.695835	0.695835	0.695835	0.695835	0.695835	0.695835	0.695835	0.695835
2.75	0.627498	0.627498	0.627498	0.627498	0.627498	0.627498	0.627498	0.635952	0.635952	0.635952	0.635135	0.635135	0.635135	0.635135	0.635135	0.635135	0.635135	0.635135	0.634319	0.634319	0.634319	0.642761	0.642761	0.642761	0.642761	0.642761	0.64194	0.650375	0.650375	0.650375	0.650375	0.650375	0.649549	0.657978	0.657978	0.657978	0.657978	0.657978	0.66557	0.66557	0.66557	0.66557	0.66557	0.66557	0.673993	0.67315	0.67315	0.67315	0.67315
2.8	0.67002	0.67002	0.67002	0.67002	0.67002	0.669215	0.677598	0.677598	0.677598	0.677598	0.677598	0.677598	0.677598	0.677598	0.685982	0.685982	0.685982	0.685982	0.685982	0.685982	0.685982	0.694365	0.694365	0.694365	0.694365	0.694365	0.694365	0.694365	0.695189	0.695189	0.695189	0.695189	0.703579	0.703579	0.703579	0.703579	0.70441	0.70441	0.70441	0.70441	0.70441	0.70441	0.70441	0.70441	0.705243	0.705243	0.705243	0.705243	0.705243
2.85	0.624839	0.624839	0.624839	0.624839	0.624839	0.624839	0.624839	0.624839	0.624839	0.624839	0.632419	0.632419	0.632419	0.632419	0.632419	0.632419	0.632419	0.632419	0.632419	0.639987	0.639987	0.639987	0.639987	0.639987	0.639987	0.639987	0.639987	0.639987	0.639987	0.639987	0.63914	0.63914	0.63914	0.63914	0.638294	0.638294	0.638294	0.638294	0.637449	0.637449	0.637449	0.645841	0.644991	0.644991	0.644991	0.644991	0.644143	0.644143	0.652522
2.9	0.674489	0.674489	0.674489	0.673636	0.673636	0.673636	0.673636	0.673636	0.673636	0.673636	0.673636	0.673636	0.673636	0.673636	0.673636	0.673636	0.673636	0.673636	0.673636	0.673636	0.673636	0.673636	0.673636	0.673636	0.673636	0.673636	0.673636	0.674489	0.674489	0.674489	0.674489	0.674489	0.674489	0.674489	0.666082	0.666082	0.666082	0.666082	0.666082	0.666082	0.666082	0.666929	0.666929	0.666929	0.666929	0.666929	0.666929	0.666929	0.666929
2.95	0.669557	0.669557	0.669557	0.669557	0.669557	0.669557	0.668728	0.668728	0.668728	0.677052	0.677052	0.677052	0.677052	0.677052	0.677052	0.685376	0.685376	0.685376	0.685376	0.685376	0.685376	0.685376	0.684536	0.684536	0.684536	0.684536	0.684536	0.684536	0.684536	0.684536	0.684536	0.684536	0.683698	0.683698	0.683698	0.675387	0.675387	0.675387	0.674556	0.674556	0.674556	0.674556	0.674556	0.674556	0.674556	0.674556	0.674556	0.673727	0.673727
3	0.683196	0.683196	0.683196	0.683196	0.683196	0.683196	0.683196	0.683196	0.683196	0.683196	0.683196	0.683196	0.683196	0.683196	0.683196	0.683196	0.683196	0.683196	0.683196	0.683196	0.684075	0.684075	0.684075	0.684075	0.684075	0.684075	0.684075	0.684075	0.684075	0.684955	0.684955	0.684955	0.684955	0.684955	0.684955	0.684955	0.684955	0.684955	0.684955	0.684955	0.684955	0.684955	0.684955	0.685837	0.685837	0.685837	0.685837	0.685837	0.685837
3.05	0.675517	0.676401	0.676401	0.676401	0.676401	0.676401	0.676401	0.676401	0.676401	0.676401	0.676401	0.676401	0.676401	0.676401	0.676401	0.676401	0.676401	0.676401	0.676401	0.676401	0.676401	0.677286	0.677286	0.677286	0.677286	0.677286	0.677286	0.677286	0.677286	0.677286	0.677286	0.678172	0.678172	0.678172	0.678172	0.678172	0.678172	0.678172	0.678172	0.678172	0.67906	0.670592	0.670592	0.670592	0.670592	0.670592	0.670592	0.671475	0.671475
3.1	0.663832	0.663832	0.663832	0.663832	0.663832	0.663832	0.663832	0.663832	0.663832	0.663832	0.663832	0.663832	0.663832	0.663832	0.663832	0.663832	0.663832	0.663832	0.663832	0.663832	0.663832	0.663832	0.663832	0.663832	0.663832	0.672262	0.672262	0.672262	0.672262	0.672262	0.672262	0.672262	0.672262	0.672262	0.672262	0.672262	0.672262	0.672262	0.672262	0.672262	0.673127	0.673127	0.673127	0.673127	0.673127	0.673127	0.673127	0.673127	0.673127
3.15	0.728282	0.720007	0.720007	0.720007	0.720007	0.720007	0.720007	0.720007	0.720007	0.711732	0.711732	0.711732	0.711732	0.711732	0.711732	0.711732	0.711732	0.711732	0.711732	0.711732	0.711732	0.711732	0.711732	0.711732	0.711732	0.711732	0.711732	0.711732	0.711732	0.711732	0.711732	0.711732	0.711732	0.711732	0.711732	0.711732	0.711732	0.711732	0.711732	0.711732	0.711732	0.711732	0.711732	0.711732	0.711732	0.711732	0.711732	0.711732	0.711732
3.2	0.679038	0.679038	0.670774	0.670774	0.670774	0.670774	0.669925	0.669925	0.669925	0.661667	0.661667	0.661667	0.661667	0.661667	0.661667	0.653408	0.653408	0.653408	0.653408	0.653408	0.653408	0.644321	0.644321	0.644321	0.644321	0.644321	0.644321	0.644321	0.644321	0.644321	0.644321	0.636068	0.635247	0.635247	0.635247	0.635247	0.635247	0.635247	0.635247	0.635247	0.634426	0.634426	0.634426	0.634426	0.634426	0.634426	0.634426	0.634426	0.642667
3.25	0.635451	0.635451	0.635451	0.635451	0.634637	0.634637	0.634637	0.634637	0.633824	0.633824	0.633824	0.633824	0.633012	0.633012	0.633012	0.633012	0.632202	0.632202	0.632202	0.632202	0.631392	0.631392	0.631392	0.631392	0.630584	0.638782	0.638782	0.638782	0.638782	0.638782	0.637969	0.637969	0.637969	0.637969	0.637969	0.637969	0.637969	0.637969	0.637969	0.637969	0.637969	0.646162	0.646162	0.646162	0.646162	0.646981	0.646981	0.646981	0.646981
3.3	0.701729	0.701729	0.701729	0.701729	0.701729	0.702515	0.702515	0.702515	0.702515	0.702515	0.702515	0.702515	0.702515	0.703303	0.703303	0.703303	0.703303	0.703303	0.703303	0.703303	0.703303	0.703303	0.703303	0.703303	0.703303	0.704091	0.704091	0.69599	0.69599	0.69599	0.69599	0.69599	0.69599	0.69599	0.69599	0.69599	0.69599	0.69599	0.69599	0.69599	0.69599	0.69599	0.687889	0.687889	0.687889	0.687889	0.687889	0.687889	0.687889
3.35	0.659416	0.659416	0.659416	0.659416	0.659416	0.659416	0.659416	0.659416	0.659416	0.659416	0.659416	0.659416	0.659416	0.659416	0.659416	0.659416	0.659416	0.658672	0.658672	0.658672	0.658672	0.658672	0.650784	0.650784	0.650784	0.650784	0.650784	0.650784	0.650784	0.650047	0.642164	0.642164	0.642164	0.642164	0.642164	0.642164	0.642164	0.642164	0.642164	0.642164	0.642164	0.641433	0.641433	0.641433	0.641433	0.641433	0.641433	0.641433	0.641433
3.4	0.707255	0.707255	0.707255	0.707255	0.707255	0.707255	0.707255	0.707255	0.707255	0.707255	0.707255	0.707255	0.707255	0.707255	0.707255	0.707255	0.707255	0.707255	0.707255	0.707255	0.706534	0.706534	0.706534	0.706534	0.706534	0.706534	0.706534	0.706534	0.698776	0.698776	0.698776	0.698776	0.698776	0.698776	0.691019	0.691019	0.690309	0.690309	0.690309	0.690309	0.690309	0.682558	0.682558	0.682558	0.682558	0.682558	0.682558	0.682558	0.682558
3.45	0.655017	0.662554	0.662554	0.662554	0.670091	0.670091	0.670091	0.670091	0.670091	0.670091	0.670091	0.670091	0.670091	0.677628	0.677628	0.677628	0.677628	0.677628	0.677628	0.677628	0.677628	0.685165	0.685165	0.685165	0.685165	0.685165	0.685165	0.685165	0.685165	0.68582	0.68582	0.68582	0.68582	0.68582	0.68582	0.686477	0.686477	0.686477	0.686477	0.686477	0.686477	0.686477	0.686477	0.686477	0.686477	0.687134	0.687134	0.687134	0.687134
[truncated: 5,000 more columns]
