# Supplementary material for: Fractional Chern insulators in magic-angle twisted bilayer graphene
Source: Nature. 2021 Dec 15;600(7889):439–43. doi: 10.1038/s41586-021-04002-3 (PMC8674130; doi:10.1038/s41586-021-04002-3)
Supplement: Supplementary file 4 — Source Data Fig. 3 [file 41586_2021_4002_MOESM4_ESM.xlsx]

## Sheet: Fig. 3a
dμ/dn (mV cm2)
𝜈	3.04995	3.05009	3.05022	3.05036	3.05049	3.05063	3.05076	3.0509	3.05104	3.05117	3.05131	3.05144	3.05158	3.05172	3.05185	3.05199	3.05212	3.05226	3.05239	3.05253	3.05267	3.0528	3.05294	3.05307	3.05321	3.05334	3.05348	3.05362	3.05375	3.05389	3.05402	3.05416	3.05429	3.05443	3.05457	3.0547	3.05484	3.05497	3.05511	3.05525	3.05538	3.05552	3.05565	3.05579	3.05592	3.05606	3.0562	3.05633	3.05647
B (T)
3	-1.71562	-1.68867	-1.66622	-1.63928	-1.61234	-1.58225	-1.55529	-1.52833	-1.50136	-1.4744	-1.44294	-1.41597	-1.38451	-1.35755	-1.32609	-1.29576	-1.26427	-1.23279	-1.20131	-1.16982	-1.13384	-1.10236	-1.06638	-1.03489	-0.99891	-0.962928	-0.926947	-0.895463	-0.859482	-0.8235	-0.787519	-0.74704	-0.711058	-0.675077	-0.634598	-0.598617	-0.558137	-0.522156	-0.481677	-0.441198	-0.400719	-0.36024	-0.31976	-0.275089	-0.239079	-0.194066	-0.149053	-0.108541	-0.0635282
3.05	-2.21011	-2.18845	-2.16245	-2.14078	-2.11911	-2.09745	-2.06977	-2.04379	-2.02214	-1.99616	-1.97018	-1.9442	-1.91823	-1.88792	-1.86194	-1.83596	-1.80565	-1.77534	-1.74793	-1.71765	-1.68736	-1.65708	-1.62679	-1.59218	-1.56189	-1.52728	-1.497	-1.46671	-1.4321	-1.39749	-1.35855	-1.32394	-1.28933	-1.25471	-1.21578	-1.18216	-1.14319	-1.10855	-1.06525	-1.02628	-0.987315	-0.948347	-0.909379	-0.86608	-0.827112	-0.783814	-0.744846	-0.701547	-0.658249
3.1	-2.3285	-2.30665	-2.29354	-2.27606	-2.25421	-2.23673	-2.21487	-2.19739	-2.17991	-2.15369	-2.13621	-2.11436	-2.09251	-2.07065	-2.0488	-2.02695	-2.0051	-1.97888	-1.95266	-1.9308	-1.90895	-1.88273	-1.85214	-1.82592	-1.80407	-1.77638	-1.74581	-1.71961	-1.69341	-1.66284	-1.63664	-1.60607	-1.5755	-1.54493	-1.51436	-1.4838	-1.45323	-1.41711	-1.38656	-1.35165	-1.31675	-1.2862	-1.25129	-1.21639	-1.18148	-1.14657	-1.11072	-1.07147	-1.03223
3.15	-2.73181	-2.71432	-2.70558	-2.6881	-2.67499	-2.65751	-2.6444	-2.62692	-2.61381	-2.59196	-2.58094	-2.56345	-2.54595	-2.52846	-2.50659	-2.48909	-2.4716	-2.44973	-2.43224	-2.41233	-2.39045	-2.36856	-2.35105	-2.32479	-2.3029	-2.28102	-2.25476	-2.23287	-2.20661	-2.18213	-2.16023	-2.13395	-2.10766	-2.08138	-2.05072	-2.02443	-1.99377	-1.96749	-1.93682	-1.91212	-1.88143	-1.85074	-1.82005	-1.78937	-1.75429	-1.72361	-1.68854	-1.65785	-1.62716
3.2	-2.76492	-2.75175	-2.73858	-2.72542	-2.70786	-2.6925	-2.67496	-2.66181	-2.64426	-2.62672	-2.60918	-2.59603	-2.57848	-2.55656	-2.53902	-2.51709	-2.49955	-2.48201	-2.46008	-2.44254	-2.42061	-2.39673	-2.37482	-2.35291	-2.331	-2.30471	-2.2828	-2.26089	-2.23898	-2.21268	-2.18639	-2.16448	-2.13819	-2.11017	-2.0839	-2.05763	-2.02698	-2.0007	-1.97443	-1.94378	-1.91751	-1.88686	-1.85621	-1.82556	-1.79491	-1.76426	-1.73361	-1.70296	-1.66794
3.25	-2.91074	-2.89745	-2.87972	-2.86643	-2.84871	-2.83542	-2.82213	-2.80441	-2.78669	-2.76897	-2.75125	-2.73353	-2.71581	-2.69809	-2.68037	-2.66265	-2.64049	-2.62493	-2.60276	-2.58059	-2.56286	-2.54069	-2.51852	-2.49635	-2.47862	-2.45202	-2.42985	-2.40768	-2.38551	-2.36334	-2.33674	-2.31457	-2.28797	-2.2658	-2.24106	-2.21443	-2.18781	-2.16562	-2.139	-2.11238	-2.08575	-2.05913	-2.03251	-2.00588	-1.97482	-1.9482	-1.92158	-1.89495	-1.86389
3.3	-3.28423	-3.27569	-3.26288	-3.25434	-3.2458	-3.23299	-3.22445	-3.20737	-3.19456	-3.18602	-3.17321	-3.1604	-3.14759	-3.13478	-3.1177	-3.10489	-3.08781	-3.075	-3.05792	-3.04511	-3.02803	-3.01522	-2.99387	-2.97871	-2.95737	-2.9403	-2.92324	-2.9019	-2.88484	-2.86777	-2.84644	-2.82937	-2.80803	-2.7867	-2.76537	-2.7483	-2.7227	-2.70136	-2.68003	-2.6587	-2.6331	-2.61176	-2.58616	-2.56483	-2.53923	-2.51363	-2.48802	-2.46242	-2.43489
3.35	-3.71623	-3.71212	-3.69978	-3.69155	-3.68332	-3.6751	-3.66276	-3.65453	-3.6463	-3.63396	-3.62573	-3.61339	-3.59694	-3.58871	-3.57637	-3.56403	-3.55169	-3.53667	-3.52434	-3.5079	-3.49557	-3.47912	-3.46679	-3.45035	-3.43802	-3.42157	-3.40513	-3.3928	-3.37224	-3.3558	-3.33936	-3.32292	-3.30647	-3.28181	-3.26537	-3.24892	-3.22837	-3.20782	-3.19137	-3.16671	-3.14616	-3.1256	-3.10916	-3.0845	-3.05983	-3.03928	-3.01873	-2.9959	-2.96714
3.4	-3.87393	-3.86586	-3.86183	-3.85376	-3.84973	-3.84166	-3.83359	-3.82552	-3.82149	-3.81342	-3.80535	-3.79325	-3.78922	-3.78395	-3.77184	-3.7678	-3.75569	-3.74358	-3.73551	-3.7234	-3.71532	-3.70321	-3.6911	-3.68303	-3.67092	-3.65881	-3.644	-3.6319	-3.61979	-3.60769	-3.59559	-3.57946	-3.57139	-3.55525	-3.54315	-3.52701	-3.51491	-3.49878	-3.48264	-3.46651	-3.4544	-3.43424	-3.42213	-3.40196	-3.38583	-3.36969	-3.35356	-3.33742	-3.31725
3.45	-4.12811	-4.12353	-4.11895	-4.10978	-4.10061	-4.09603	-4.09144	-4.08228	-4.07769	-4.06852	-4.05936	-4.05477	-4.04561	-4.03644	-4.02727	-4.02269	-4.00894	-3.99977	-3.99519	-3.98143	-3.97227	-3.9631	-3.95393	-3.94018	-3.93101	-3.92185	-3.90809	-3.89893	-3.88518	-3.87142	-3.86226	-3.84851	-3.83476	-3.821	-3.80725	-3.7935	-3.77975	-3.766	-3.75225	-3.7385	-3.72016	-3.70641	-3.68808	-3.67433	-3.65599	-3.64224	-3.6239	-3.61015	-3.59182
3.5	-4.17961	-4.17523	-4.16646	-4.1577	-4.14893	-4.14455	-4.13578	-4.12702	-4.11825	-4.10948	-4.10072	-4.09195	-4.08319	-4.07442	-4.06127	-4.05689	-4.04374	-4.03059	-4.02621	-4.01306	-3.99991	-3.99114	-3.97799	-3.96484	-3.95169	-3.93855	-3.92978	-3.91225	-3.90348	-3.88595	-3.8728	-3.85965	-3.8465	-3.82897	-3.81582	-3.79829	-3.78514	-3.76322	-3.75008	-3.73254	-3.71501	-3.69451	-3.67699	-3.65947	-3.64195	-3.62443	-3.60254	-3.58502	-3.5675
3.55	-4.35403	-4.34962	-4.33729	-4.32848	-4.32407	-4.31966	-4.31084	-4.30202	-4.2932	-4.28439	-4.27557	-4.26675	-4.26234	-4.24911	-4.2403	-4.23148	-4.22266	-4.20943	-4.20061	-4.1918	-4.17857	-4.16975	-4.15652	-4.1433	-4.13448	-4.12125	-4.10803	-4.09921	-4.08157	-4.07275	-4.05512	-4.0463	-4.02866	-4.01544	-4.00221	-3.98898	-3.97456	-3.96132	-3.94367	-3.93043	-3.91278	-3.89513	-3.87748	-3.86424	-3.84218	-3.83204	-3.80996	-3.7923	-3.77464
3.6	-4.52928	-4.52469	-4.51551	-4.50633	-4.50174	-4.49715	-4.48798	-4.4788	-4.47421	-4.46503	-4.46044	-4.45126	-4.44209	-4.43291	-4.42832	-4.41455	-4.40538	-4.40079	-4.39161	-4.37784	-4.36866	-4.35949	-4.35031	-4.33654	-4.32736	-4.31819	-4.30442	-4.29524	-4.28147	-4.2723	-4.25853	-4.24476	-4.23559	-4.21723	-4.20805	-4.19429	-4.18052	-4.16675	-4.1484	-4.13463	-4.12086	-4.1071	-4.08874	-4.07497	-4.05321	-4.03946	-4.02112	-4.00736	-3.98902
3.65	-4.65774	-4.64857	-4.63481	-4.62564	-4.62105	-4.61188	-4.59813	-4.59354	-4.57979	-4.57061	-4.56144	-4.55227	-4.53472	-4.53014	-4.5164	-4.50723	-4.49807	-4.48432	-4.47516	-4.466	-4.44853	-4.43938	-4.43022	-4.41649	-4.40275	-4.39818	-4.38444	-4.36706	-4.35791	-4.34419	-4.33046	-4.32131	-4.30759	-4.29485	-4.28114	-4.26743	-4.25829	-4.24458	-4.23087	-4.21364	-4.19994	-4.1908	-4.17254	-4.1634	-4.14168	-4.13255	-4.1143	-4.10061	-4.08692
3.7	-4.61736	-4.60326	-4.59856	-4.58916	-4.57506	-4.57036	-4.55626	-4.54686	-4.53746	-4.52806	-4.51396	-4.50456	-4.49516	-4.48576	-4.47166	-4.46226	-4.45286	-4.43876	-4.42936	-4.41526	-4.40586	-4.39646	-4.38236	-4.37296	-4.35886	-4.34476	-4.33536	-4.32498	-4.31087	-4.30146	-4.28735	-4.27794	-4.26383	-4.24972	-4.23561	-4.2215	-4.20738	-4.19688	-4.18276	-4.16864	-4.15451	-4.14039	-4.12156	-4.11098	-4.09684	-4.08271	-4.06386	-4.04972	-4.03088
3.75	-4.75025	-4.74225	-4.73425	-4.73024	-4.72224	-4.71424	-4.70624	-4.70223	-4.69423	-4.68623	-4.68223	-4.67764	-4.66963	-4.66162	-4.65361	-4.6456	-4.63759	-4.62959	-4.62558	-4.61357	-4.60556	-4.60156	-4.58954	-4.58488	-4.57687	-4.56886	-4.56084	-4.54882	-4.54481	-4.53279	-4.52077	-4.51676	-4.50474	-4.49272	-4.48871	-4.47669	-4.46467	-4.45666	-4.44864	-4.43662	-4.42861	-4.41658	-4.40857	-4.39655	-4.38453	-4.3725	-4.36048	-4.35247	-4.34045
3.8	-4.92899	-4.9209	-4.92049	-4.91644	-4.90835	-4.90027	-4.89579	-4.89174	-4.88365	-4.87555	-4.87105	-4.867	-4.8589	-4.8508	-4.83865	-4.83817	-4.83007	-4.82196	-4.81386	-4.80575	-4.79765	-4.78549	-4.78144	-4.77281	-4.76064	-4.75658	-4.74442	-4.7363	-4.72819	-4.71603	-4.70791	-4.6998	-4.68764	-4.67953	-4.66736	-4.65519	-4.64708	-4.63491	-4.62275	-4.61058	-4.59841	-4.5903	-4.57813	-4.56597	-4.5538	-4.53758	-4.52947	-4.51324	-4.50108
3.85	-5.07268	-5.06461	-5.05251	-5.04444	-5.04041	-5.03234	-5.02428	-5.01621	-5.00814	-5.00007	-4.98797	-4.98394	-4.97184	-4.96377	-4.95571	-4.94764	-4.93554	-4.9315	-4.9194	-4.9073	-4.90327	-4.89117	-4.87907	-4.871	-4.8589	-4.85083	-4.84276	-4.83066	-4.81856	-4.81049	-4.79839	-4.79033	-4.77419	-4.76209	-4.75402	-4.74192	-4.73386	-4.71772	-4.70965	-4.69755	-4.68142	-4.66992	-4.65379	-4.6417	-4.62961	-4.61752	-4.60139	-4.59333	-4.57721
3.9	-5.05544	-5.04736	-5.03928	-5.0312	-5.02716	-5.01908	-5.011	-5.00292	-4.99889	-4.99081	-4.9864	-4.97831	-4.97427	-4.96618	-4.9581	-4.95001	-4.94193	-4.93384	-4.92939	-4.92534	-4.91321	-4.90512	-4.89703	-4.89254	-4.88444	-4.8723	-4.86825	-4.86015	-4.85159	-4.84349	-4.83538	-4.82323	-4.82274	-4.81058	-4.79842	-4.79436	-4.78574	-4.77356	-4.76545	-4.75734	-4.74868	-4.74056	-4.72838	-4.72026	-4.70808	-4.6959	-4.68778	-4.6756	-4.66687
3.95	-5.32605	-5.31788	-5.30564	-5.30156	-5.28932	-5.27707	-5.27299	-5.26075	-5.2485	-5.24034	-5.2281	-5.21994	-5.21156	-5.19931	-5.19114	-5.1748	-5.16664	-5.15438	-5.14213	-5.12988	-5.11354	-5.10537	-5.08904	-5.08087	-5.06453	-5.05228	-5.03969	-5.03152	-5.01517	-5.00291	-4.98656	-4.9743	-4.95795	-4.94569	-4.92934	-4.91299	-4.89664	-4.88438	-4.87166	-4.8553	-4.83894	-4.82667	-4.80622	-4.79395	-4.77759	-4.76123	-4.74487	-4.72442	-4.71215
4	-5.58568	-5.5816	-5.57753	-5.56937	-5.56529	-5.56122	-5.55714	-5.54899	-5.54491	-5.53675	-5.53268	-5.52452	-5.51637	-5.51229	-5.50821	-5.50006	-5.49191	-5.47967	-5.4756	-5.46744	-5.45929	-5.45113	-5.43895	-5.4308	-5.41858	-5.4145	-5.40228	-5.39413	-5.38598	-5.37376	-5.36154	-5.35746	-5.34524	-5.33302	-5.32487	-5.31265	-5.30057	-5.28836	-5.27207	-5.26393	-5.25172	-5.24357	-5.22729	-5.21508	-5.20693	-5.19065	-5.17844	-5.16622	-5.15401
4.05	-5.86308	-5.85494	-5.85494	-5.85087	-5.84273	-5.83866	-5.83053	-5.82646	-5.82239	-5.81425	-5.80611	-5.79798	-5.79391	-5.78984	-5.77743	-5.76523	-5.76117	-5.75303	-5.7449	-5.73677	-5.72864	-5.72051	-5.70831	-5.70424	-5.69205	-5.68391	-5.67578	-5.66358	-5.65139	-5.64326	-5.63106	-5.62293	-5.61073	-5.59853	-5.58627	-5.57408	-5.56189	-5.5497	-5.53345	-5.52533	-5.50907	-5.50095	-5.4847	-5.47251	-5.45626	-5.44407	-5.42782	-5.41563	-5.39937
4.1	-6.42827	-6.41871	-6.41392	-6.40914	-6.40436	-6.39479	-6.39001	-6.38045	-6.37566	-6.37088	-6.36132	-6.35653	-6.34697	-6.34219	-6.32713	-6.31758	-6.30802	-6.30324	-6.29846	-6.28891	-6.27935	-6.26979	-6.25482	-6.24527	-6.23572	-6.23094	-6.2214	-6.20707	-6.19752	-6.18798	-6.17843	-6.1641	-6.15933	-6.14501	-6.12538	-6.12061	-6.1063	-6.09199	-6.08245	-6.06289	-6.05335	-6.03906	-6.02476	-6.00526	-5.99098	-5.98145	-5.96717	-5.95288	-5.93346
4.15	-6.6149	-6.61033	-6.60577	-6.59574	-6.59117	-6.58661	-6.58661	-6.58204	-6.57748	-6.56835	-6.56378	-6.55922	-6.55465	-6.55009	-6.54553	-6.5364	-6.53183	-6.5227	-6.5227	-6.51357	-6.50444	-6.49988	-6.49075	-6.48618	-6.47705	-6.46793	-6.4588	-6.45423	-6.4451	-6.43597	-6.42684	-6.42228	-6.41315	-6.40476	-6.40019	-6.39105	-6.37735	-6.36821	-6.35907	-6.34994	-6.33623	-6.33691	-6.3232	-6.31405	-6.30491	-6.29119	-6.28268	-6.27353	-6.26438
4.2	-6.80999	-6.80548	-6.80097	-6.79196	-6.78745	-6.77844	-6.77393	-6.76942	-6.76041	-6.75139	-6.74238	-6.74238	-6.73336	-6.72435	-6.71533	-6.71083	-6.70181	-6.6928	-6.68378	-6.67928	-6.67026	-6.66125	-6.65223	-6.64772	-6.6342	-6.62519	-6.61617	-6.60716	-6.59814	-6.58462	-6.58011	-6.56659	-6.55758	-6.54856	-6.53504	-6.52603	-6.51701	-6.50349	-6.49448	-6.48095	-6.46743	-6.45842	-6.44039	-6.43137	-6.41785	-6.39982	-6.39081	-6.37278	-6.36376
4.25	-7.04875	-7.04435	-7.03555	-7.03115	-7.02675	-7.02235	-7.01355	-7.01474	-7.00593	-7.00153	-6.99713	-6.98832	-6.97951	-6.97071	-6.97071	-6.9619	-6.95309	-6.94983	-6.94542	-6.93661	-6.92779	-6.91898	-6.91457	-6.90576	-6.89695	-6.88813	-6.88482	-6.87599	-6.86717	-6.85835	-6.84953	-6.84071	-6.82748	-6.82307	-6.80984	-6.80102	-6.7922	-6.78338	-6.77015	-6.76133	-6.75251	-6.73928	-6.73046	-6.71723	-6.70841	-6.70053	-6.68729	-6.67846	-6.66522
4.3	-7.1987	-7.19427	-7.18542	-7.17083	-7.16641	-7.16199	-7.15315	-7.14431	-7.13418	-7.12976	-7.12092	-7.11209	-7.10325	-7.09316	-7.08433	-7.07551	-7.06668	-7.06226	-7.0478	-7.03898	-7.03016	-7.02575	-7.01252	-6.99811	-6.98929	-6.98489	-6.97607	-6.96285	-6.95844	-6.94963	-6.93641	-6.92759	-6.91878	-6.90996	-6.89124	-6.88684	-6.87363	-6.86482	-6.85601	-6.8428	-6.82855	-6.81975	-6.80655	-6.79335	-6.78454	-6.76595	-6.75716	-6.74836	-6.73517
4.35	-7.08802	-7.07954	-7.07105	-7.05714	-7.0529	-7.04018	-7.0317	-7.02207	-7.0136	-7.00512	-6.99129	-6.98705	-6.97859	-6.97012	-6.95209	-6.94786	-6.9394	-6.92563	-6.91718	-6.90872	-6.90027	-6.88232	-6.87809	-6.86542	-6.85697	-6.85275	-6.84008	-6.83163	-6.82318	-6.8053	-6.79686	-6.78842	-6.77575	-6.76731	-6.75371	-6.74105	-6.73262	-6.72418	-6.71153	-6.69888	-6.68533	-6.67269	-6.66426	-6.65161	-6.63897	-6.63054	-6.6179	-6.60525	-6.59179
4.4	-7.32321	-7.3147	-7.30193	-7.29768	-7.28917	-7.2764	-7.27215	-7.25938	-7.25087	-7.24236	-7.2296	-7.22109	-7.21258	-7.19981	-7.18705	-7.18279	-7.17003	-7.15726	-7.14875	-7.13598	-7.12747	-7.11471	-7.10194	-7.09343	-7.08613	-7.07335	-7.06484	-7.05206	-7.04354	-7.03077	-7.01799	-7.00522	-6.99244	-6.98393	-6.97115	-6.95412	-6.9456	-6.93283	-6.92005	-6.90728	-6.8945	-6.88173	-6.86895	-6.86147	-6.84442	-6.8359	-6.81885	-6.80607	-6.79328
4.45	-7.4651	-7.45665	-7.44249	-7.43404	-7.42981	-7.42136	-7.40724	-7.3988	-7.39035	-7.38191	-7.37346	-7.36501	-7.35657	-7.3439	-7.32985	-7.32141	-7.31297	-7.30031	-7.28631	-7.27366	-7.26523	-7.25679	-7.24414	-7.23019	-7.21755	-7.20491	-7.19648	-7.18806	-7.16995	-7.16153	-7.1489	-7.13627	-7.12364	-7.111	-7.09717	-7.08455	-7.07614	-7.06352	-7.0509	-7.03827	-7.02565	-7.01724	-6.99928	-6.98667	-6.97406	-6.96145	-6.95304	-6.94043	-6.92361
4.5	-7.82006	-7.81582	-7.80732	-7.79882	-7.79458	-7.79033	-7.78183	-7.77334	-7.76484	-7.76059	-7.7521	-7.7436	-7.7351	-7.72661	-7.71811	-7.70537	-7.70112	-7.68838	-7.67563	-7.67138	-7.65864	-7.64427	-7.63154	-7.62305	-7.61456	-7.60182	-7.58909	-7.5806	-7.56362	-7.55513	-7.5424	-7.52966	-7.52117	-7.50419	-7.4957	-7.48297	-7.47023	-7.4575	-7.44477	-7.42633	-7.4136	-7.40088	-7.38815	-7.37119	-7.3627	-7.3401	-7.33163	-7.31467	-7.3062
4.55	-7.83401	-7.82391	-7.81973	-7.81555	-7.80547	-7.79711	-7.78876	-7.78458	-7.77453	-7.76618	-7.75783	-7.74364	-7.73947	-7.72695	-7.71861	-7.70446	-7.69612	-7.68778	-7.67528	-7.67111	-7.65284	-7.64034	-7.63201	-7.62368	-7.61118	-7.59713	-7.58465	-7.57632	-7.56383	-7.54719	-7.53886	-7.52638	-7.51805	-7.5014	-7.49308	-7.48059	-7.46394	-7.45562	-7.43897	-7.43065	-7.414	-7.39594	-7.38347	-7.37099	-7.35435	-7.34188	-7.3294	-7.31276	-7.30029
4.6	-8.02806	-8.02388	-8.01552	-8.00716	-7.9988	-7.99045	-7.98209	-7.96955	-7.97139	-7.95884	-7.9463	-7.93793	-7.92538	-7.91702	-7.90447	-7.89193	-7.88356	-7.87101	-7.85847	-7.84592	-7.83337	-7.82082	-7.8041	-7.79573	-7.78489	-7.77233	-7.75559	-7.74303	-7.73048	-7.71792	-7.70701	-7.69444	-7.6735	-7.66093	-7.64418	-7.63161	-7.62063	-7.60386	-7.5871	-7.57452	-7.55776	-7.54099	-7.52422	-7.51315	-7.49637	-7.47959	-7.46281	-7.45023	-7.42925
4.65	-8.15184	-8.15184	-8.14764	-8.14764	-8.14963	-8.14542	-8.14542	-8.14122	-8.13701	-8.13281	-8.1244	-8.12019	-8.11599	-8.11178	-8.10337	-8.09916	-8.09691	-8.0927	-8.08428	-8.07587	-8.06745	-8.06324	-8.05483	-8.04832	-8.0399	-8.03148	-8.02305	-8.01042	-8.002	-7.99357	-7.98094	-7.97252	-7.95988	-7.95146	-7.93882	-7.92619	-7.91958	-7.90694	-7.89851	-7.88165	-7.87322	-7.85637	-7.84372	-7.83108	-7.81422	-7.80158	-7.78472	-7.77629	-7.75943
4.7	-8.05634	-8.05212	-8.05212	-8.04598	-8.04177	-8.03755	-8.03334	-8.03334	-8.02301	-8.0188	-8.01459	-8.01038	-8.00616	-7.99587	-7.98745	-7.98324	-7.97903	-7.97061	-7.96641	-7.95799	-7.95378	-7.94536	-7.93694	-7.92853	-7.91829	-7.90568	-7.89727	-7.89306	-7.88044	-7.86605	-7.85765	-7.84504	-7.83664	-7.82823	-7.81563	-7.79709	-7.7887	-7.7761	-7.7635	-7.7551	-7.7425	-7.72404	-7.71145	-7.69886	-7.68628	-7.67369	-7.6611	-7.64851	-7.63592
4.75	-8.17534	-8.17951	-8.18367	-8.18367	-8.194	-8.194	-8.19817	-8.19817	-8.19817	-8.19817	-8.19817	-8.19817	-8.194	-8.194	-8.194	-8.18983	-8.18983	-8.18567	-8.1815	-8.1815	-8.18349	-8.17932	-8.17515	-8.17098	-8.16681	-8.16264	-8.15847	-8.15013	-8.14596	-8.14179	-8.13345	-8.12928	-8.12094	-8.12289	-8.11454	-8.1062	-8.09368	-8.0895	-8.08116	-8.06864	-8.06446	-8.05194	-8.0436	-8.03525	-8.02273	-8.01021	-8.00186	-7.98934	-7.97682
4.8	-8.17	-8.17409	-8.17622	-8.18031	-8.18439	-8.18847	-8.19255	-8.19255	-8.19663	-8.19663	-8.19467	-8.19467	-8.19875	-8.19875	-8.19875	-8.19875	-8.19875	-8.19875	-8.19875	-8.19875	-8.19875	-8.19467	-8.19467	-8.19059	-8.18651	-8.18651	-8.18651	-8.18243	-8.17836	-8.17428	-8.16612	-8.16204	-8.15796	-8.15388	-8.1498	-8.14165	-8.13349	-8.12941	-8.12533	-8.11717	-8.10902	-8.10086	-8.0927	-8.08454	-8.07639	-8.06823	-8.06007	-8.04784	-8.04376
4.85	-8.36265	-8.37084	-8.37904	-8.38723	-8.39133	-8.39953	-8.40363	-8.41182	-8.41592	-8.41592	-8.42411	-8.42821	-8.43231	-8.43641	-8.43641	-8.44051	-8.4446	-8.4446	-8.4446	-8.4446	-8.4446	-8.4487	-8.4487	-8.4487	-8.4487	-8.4446	-8.4446	-8.45086	-8.45086	-8.45086	-8.44676	-8.44266	-8.43856	-8.43445	-8.43035	-8.42625	-8.42215	-8.42215	-8.41395	-8.40575	-8.40165	-8.39345	-8.38935	-8.38114	-8.37294	-8.36474	-8.36064	-8.35244	-8.34014
4.9	-8.47026	-8.47026	-8.46809	-8.4763	-8.4804	-8.48451	-8.48861	-8.48861	-8.49271	-8.49271	-8.49271	-8.49682	-8.49682	-8.50092	-8.50092	-8.50092	-8.49463	-8.49463	-8.49463	-8.49463	-8.49463	-8.49053	-8.49053	-8.48642	-8.48642	-8.48642	-8.48232	-8.48232	-8.47822	-8.47412	-8.47002	-8.46182	-8.45772	-8.45772	-8.44952	-8.44541	-8.43721	-8.43311	-8.42901	-8.42081	-8.41261	-8.39818	-8.39409	-8.38589	-8.3777	-8.3654	-8.3613	-8.35311	-8.34081
4.95	-8.59882	-8.60288	-8.61099	-8.61504	-8.62541	-8.62541	-8.62947	-8.63352	-8.63758	-8.64797	-8.65203	-8.65203	-8.65609	-8.65609	-8.65609	-8.65609	-8.65609	-8.65609	-8.65609	-8.65609	-8.65609	-8.65203	-8.65203	-8.64797	-8.65432	-8.65026	-8.64619	-8.64213	-8.63807	-8.63807	-8.634	-8.62588	-8.62181	-8.61775	-8.60962	-8.60962	-8.6015	-8.59337	-8.58931	-8.58118	-8.57712	-8.57529	-8.56715	-8.55902	-8.55089	-8.54276	-8.53462	-8.52649	-8.51836
5	-8.44179	-8.4539	-8.46814	-8.47621	-8.48429	-8.49237	-8.50044	-8.50448	-8.51256	-8.52063	-8.52467	-8.53275	-8.53678	-8.54082	-8.54486	-8.55293	-8.55697	-8.56101	-8.56101	-8.56505	-8.56909	-8.57312	-8.57716	-8.57716	-8.5812	-8.5812	-8.5812	-8.5915	-8.5915	-8.5915	-8.5915	-8.5915	-8.58746	-8.58746	-8.58746	-8.58342	-8.58342	-8.57938	-8.5816	-8.57756	-8.57351	-8.57351	-8.56947	-8.56543	-8.56138	-8.55329	-8.54925	-8.54521	-8.54116
5.05	-8.50276	-8.515	-8.52723	-8.53539	-8.54762	-8.55578	-8.56394	-8.57617	-8.59066	-8.59882	-8.60698	-8.61922	-8.62331	-8.63147	-8.63963	-8.65417	-8.65826	-8.66234	-8.67051	-8.67459	-8.68276	-8.68917	-8.69326	-8.70143	-8.70552	-8.70961	-8.70961	-8.72013	-8.72422	-8.72422	-8.72422	-8.72422	-8.73066	-8.73476	-8.73476	-8.73476	-8.73476	-8.74122	-8.73712	-8.73712	-8.73712	-8.73712	-8.73303	-8.72893	-8.72483	-8.72074	-8.71664	-8.71254	-8.70845
5.1	-8.40843	-8.42079	-8.42276	-8.42687	-8.43922	-8.44745	-8.4494	-8.45351	-8.46174	-8.46585	-8.47407	-8.47189	-8.476	-8.48422	-8.48833	-8.49244	-8.49435	-8.49435	-8.49846	-8.50257	-8.50037	-8.50037	-8.50447	-8.50858	-8.50858	-8.50638	-8.50638	-8.50638	-8.50638	-8.50638	-8.50638	-8.50638	-8.50638	-8.50638	-8.50638	-8.49598	-8.49598	-8.49189	-8.49189	-8.48779	-8.48369	-8.47333	-8.46923	-8.46923	-8.46514	-8.46104	-8.45695	-8.44876	-8.43843
5.15	-8.15035	-8.16687	-8.17927	-8.19166	-8.20406	-8.21645	-8.22885	-8.23711	-8.24951	-8.2619	-8.27017	-8.28875	-8.29702	-8.30529	-8.31769	-8.32596	-8.33009	-8.3425	-8.35077	-8.3549	-8.35904	-8.36731	-8.37558	-8.37971	-8.38385	-8.38798	-8.39212	-8.40253	-8.40666	-8.4108	-8.41494	-8.41908	-8.41908	-8.41908	-8.41908	-8.41908	-8.42321	-8.42321	-8.42321	-8.41908	-8.41908	-8.42537	-8.42537	-8.42537	-8.42123	-8.41709	-8.41295	-8.41295	-8.40467
5.2	-8.05157	-8.06984	-8.08214	-8.10045	-8.11277	-8.12919	-8.14343	-8.15987	-8.17415	-8.18648	-8.20079	-8.21313	-8.23159	-8.23571	-8.24806	-8.26656	-8.27068	-8.28304	-8.29128	-8.29951	-8.30982	-8.32219	-8.33664	-8.34077	-8.34489	-8.35937	-8.36763	-8.37801	-8.38214	-8.38627	-8.39667	-8.40494	-8.40908	-8.41321	-8.42364	-8.42364	-8.42364	-8.43408	-8.43822	-8.43822	-8.44236	-8.44236	-8.44236	-8.44236	-8.44236	-8.44236	-8.44868	-8.44868	-8.44454
5.25	-8.19223	-8.20899	-8.22155	-8.22371	-8.23626	-8.24463	-8.253	-8.26556	-8.27393	-8.2823	-8.29067	-8.29904	-8.30741	-8.31578	-8.32416	-8.32834	-8.33253	-8.3409	-8.34927	-8.35345	-8.35764	-8.35551	-8.35969	-8.36805	-8.37224	-8.37642	-8.3806	-8.3806	-8.3806	-8.38478	-8.38478	-8.38897	-8.38263	-8.38263	-8.38681	-8.38681	-8.38681	-8.38681	-8.38263	-8.38263	-8.38263	-8.37845	-8.37845	-8.37427	-8.37427	-8.3701	-8.36592	-8.36174	-8.35756
5.3	-8.4398	-8.44823	-8.4651	-8.47775	-8.48618	-8.49883	-8.51148	-8.52412	-8.53256	-8.54099	-8.55364	-8.56629	-8.5705	-8.58547	-8.59813	-8.60235	-8.61079	-8.61922	-8.62766	-8.63188	-8.6361	-8.64454	-8.64876	-8.6572	-8.66142	-8.66142	-8.66564	-8.66986	-8.67408	-8.67408	-8.67829	-8.67829	-8.68251	-8.68251	-8.68251	-8.68251	-8.68913	-8.68913	-8.68913	-8.68491	-8.68491	-8.68069	-8.68069	-8.67647	-8.67224	-8.66802	-8.67463	-8.67041	-8.66618
5.35	-7.99407	-8.01061	-8.02716	-8.03957	-8.06025	-8.07266	-8.0892	-8.10161	-8.11816	-8.13057	-8.14297	-8.15538	-8.16779	-8.18434	-8.19261	-8.20916	-8.21743	-8.22984	-8.23811	-8.25052	-8.26293	-8.2712	-8.27947	-8.29188	-8.29602	-8.30843	-8.3167	-8.32497	-8.32911	-8.33738	-8.34566	-8.35393	-8.35807	-8.36845	-8.37673	-8.38087	-8.38501	-8.38915	-8.39329	-8.40371	-8.40371	-8.40786	-8.412	-8.4183	-8.42244	-8.42244	-8.42244	-8.4329	-8.4329
5.4	-7.89485	-7.91187	-7.92889	-7.94591	-7.96293	-7.97995	-7.99271	-8.01399	-8.02675	-8.04377	-8.05653	-8.07355	-8.09057	-8.10334	-8.1161	-8.13312	-8.14588	-8.1629	-8.17567	-8.18843	-8.2012	-8.21396	-8.22672	-8.23949	-8.25225	-8.26502	-8.27778	-8.28629	-8.29905	-8.31182	-8.32033	-8.33309	-8.3416	-8.35011	-8.36288	-8.37138	-8.37989	-8.3884	-8.40117	-8.40542	-8.40747	-8.41597	-8.42448	-8.42873	-8.43723	-8.44573	-8.44999	-8.45424	-8.46274
5.45	-7.8595	-7.87627	-7.89723	-7.90801	-7.92476	-7.94571	-7.95225	-7.969	-7.98574	-7.99643	-8.01316	-8.02571	-8.04244	-8.05917	-8.0759	-8.08234	-8.09906	-8.10742	-8.11801	-8.13054	-8.14306	-8.14944	-8.16196	-8.17866	-8.18084	-8.19335	-8.19551	-8.20801	-8.22051	-8.22266	-8.23515	-8.24764	-8.24976	-8.25809	-8.26641	-8.27473	-8.28305	-8.29553	-8.29969	-8.30178	-8.31009	-8.31841	-8.31632	-8.32463	-8.32878	-8.33709	-8.33499	-8.33914	-8.3433
5.5	-7.8535	-7.87003	-7.89069	-7.90722	-7.92374	-7.94027	-7.9568	-7.96738	-7.9839	-8.00041	-8.01693	-8.03344	-8.04583	-8.06235	-8.07886	-8.08522	-8.10172	-8.1141	-8.12648	-8.14298	-8.15536	-8.17186	-8.18012	-8.19051	-8.20288	-8.21525	-8.2235	-8.23999	-8.24824	-8.26061	-8.27297	-8.28122	-8.28742	-8.29978	-8.30802	-8.32038	-8.32862	-8.33686	-8.34922	-8.35746	-8.3657	-8.37394	-8.38629	-8.39041	-8.39865	-8.40689	-8.41513	-8.41925	-8.42749
5.55	-7.5131	-7.53002	-7.54694	-7.56385	-7.58077	-7.59346	-7.61461	-7.62729	-7.63998	-7.6569	-7.67546	-7.69239	-7.70508	-7.72202	-7.73471	-7.75164	-7.76434	-7.77704	-7.78974	-7.80243	-7.82112	-7.83382	-7.84653	-7.85924	-7.87194	-7.88465	-7.89312	-7.91189	-7.9246	-7.93308	-7.9458	-7.95428	-7.96275	-7.98159	-7.99007	-7.99856	-8.01128	-8.01977	-8.02825	-8.0429	-8.05139	-8.05988	-8.06837	-8.07686	-8.08731	-8.09581	-8.10431	-8.1128	-8.11705
5.6	-7.52161	-7.54265	-7.55948	-7.58052	-7.59735	-7.61418	-7.62521	-7.64203	-7.66306	-7.67567	-7.69249	-7.70931	-7.72613	-7.74295	-7.75556	-7.77238	-7.77908	-7.79589	-7.80849	-7.8253	-7.8379	-7.84875	-7.85715	-7.87394	-7.88653	-7.89913	-7.91173	-7.91412	-7.9309	-7.93929	-7.95187	-7.96446	-7.97285	-7.97939	-7.98777	-7.99616	-8.00873	-8.01712	-8.0255	-8.03808	-8.04037	-8.04456	-8.05713	-8.0655	-8.06969	-8.07807	-8.08645	-8.09483	-8.09902
5.65	-7.26144	-7.2822	-7.2988	-7.31541	-7.33201	-7.34862	-7.36522	-7.37768	-7.39844	-7.41089	-7.43165	-7.4441	-7.46071	-7.47316	-7.48977	-7.50222	-7.51883	-7.53128	-7.54789	-7.56034	-7.5728	-7.58525	-7.60757	-7.61588	-7.62834	-7.64081	-7.65327	-7.66573	-7.6782	-7.69066	-7.69897	-7.71143	-7.7239	-7.73221	-7.75049	-7.75881	-7.76712	-7.7796	-7.78791	-7.79623	-7.8087	-7.81702	-7.82117	-7.83365	-7.84196	-7.85028	-7.85443	-7.86275	-7.87106
5.7	-7.34894	-7.36602	-7.37883	-7.39591	-7.40872	-7.42153	-7.43434	-7.45143	-7.45997	-7.47705	-7.48559	-7.50267	-7.51548	-7.52402	-7.5411	-7.54964	-7.56245	-7.57526	-7.5838	-7.59661	-7.60515	-7.61797	-7.63078	-7.63932	-7.64786	-7.66067	-7.66921	-7.68202	-7.69056	-7.6991	-7.70764	-7.72045	-7.72472	-7.73326	-7.74607	-7.75034	-7.75888	-7.76743	-7.77597	-7.78024	-7.79305	-7.80159	-7.81189	-7.81616	-7.82471	-7.83326	-7.8418	-7.84608	-7.85035
5.75	-7.31296	-7.33424	-7.35127	-7.36829	-7.38957	-7.4066	-7.42362	-7.44065	-7.45342	-7.4747	-7.48747	-7.50449	-7.51726	-7.53429	-7.54706	-7.56408	-7.57685	-7.58962	-7.60239	-7.61941	-7.63218	-7.6407	-7.65772	-7.66623	-7.679	-7.68752	-7.70029	-7.71305	-7.72157	-7.73434	-7.74285	-7.75136	-7.76585	-7.77863	-7.78289	-7.79567	-7.80419	-7.81271	-7.81696	-7.82548	-7.834	-7.84252	-7.85283	-7.85709	-7.86562	-7.87414	-7.87841	-7.88267	-7.88693
5.8	-7.14612	-7.16762	-7.18481	-7.20762	-7.23344	-7.24634	-7.26786	-7.28507	-7.30228	-7.3295	-7.34241	-7.36394	-7.38117	-7.39409	-7.41562	-7.43432	-7.45156	-7.4688	-7.48604	-7.49896	-7.5162	-7.52913	-7.54636	-7.55929	-7.57653	-7.59538	-7.60831	-7.62125	-7.63419	-7.64713	-7.66007	-7.673	-7.68594	-7.69888	-7.71182	-7.72475	-7.73338	-7.74632	-7.75925	-7.76788	-7.78082	-7.78944	-7.79807	-7.811	-7.81963	-7.82825	-7.84119	-7.84982	-7.85844
5.85	-7.49829	-7.51075	-7.53152	-7.54399	-7.56476	-7.57722	-7.59384	-7.6063	-7.62292	-7.63538	-7.652	-7.6603	-7.67692	-7.68523	-7.70185	-7.71431	-7.72262	-7.73923	-7.74754	-7.76	-7.77247	-7.78078	-7.79324	-7.80155	-7.80986	-7.82232	-7.83063	-7.83893	-7.84724	-7.85971	-7.86386	-7.87217	-7.88048	-7.88463	-7.88702	-7.89532	-7.90362	-7.90777	-7.91607	-7.92438	-7.92853	-7.93683	-7.93683	-7.94513	-7.94928	-7.95759	-7.96174	-7.96589	-7.95992
5.9	-7.24935	-7.27005	-7.29207	-7.31278	-7.32934	-7.35557	-7.37215	-7.38873	-7.40945	-7.42746	-7.4482	-7.46479	-7.48285	-7.49946	-7.51606	-7.53267	-7.55079	-7.56741	-7.57987	-7.59649	-7.61467	-7.6313	-7.64377	-7.6604	-7.66872	-7.68535	-7.69366	-7.71029	-7.72857	-7.73689	-7.74937	-7.76186	-7.77434	-7.79268	-7.80101	-7.80933	-7.82183	-7.83015	-7.84855	-7.85688	-7.86522	-7.87355	-7.88605	-7.89022	-7.9045	-7.91284	-7.91701	-7.92535	-7.93369
5.95	-7.07133	-7.08839	-7.10971	-7.12676	-7.14382	-7.16514	-7.1724	-7.1937	-7.21074	-7.22779	-7.24483	-7.25761	-7.27892	-7.2917	-7.30874	-7.32152	-7.34283	-7.34994	-7.36697	-7.37549	-7.39252	-7.40529	-7.42232	-7.43084	-7.44787	-7.46064	-7.47341	-7.48042	-7.49319	-7.50595	-7.51446	-7.52722	-7.53998	-7.54849	-7.56126	-7.56976	-7.58253	-7.58945	-7.5937	-7.60645	-7.61496	-7.62346	-7.63196	-7.64471	-7.65322	-7.65747	-7.67022	-7.67872	-7.68297
6	-7.15698	-7.17788	-7.1946	-7.21968	-7.23641	-7.2628	-7.28372	-7.30045	-7.32137	-7.34229	-7.35902	-7.37576	-7.39668	-7.41341	-7.43014	-7.44688	-7.46361	-7.48035	-7.49708	-7.51381	-7.53055	-7.54728	-7.55983	-7.57657	-7.58912	-7.60585	-7.6184	-7.63514	-7.64769	-7.67022	-7.6786	-7.69534	-7.70372	-7.72046	-7.72884	-7.7414	-7.75814	-7.76652	-7.77908	-7.78745	-7.80001	-7.81257	-7.82094	-7.82932	-7.84782	-7.85201	-7.86458	-7.87295	-7.88133
6.05	-6.86571	-6.88237	-6.90737	-6.92403	-6.94486	-6.96568	-6.98235	-7.00318	-7.024	-7.04067	-7.05733	-7.07816	-7.09482	-7.11685	-7.13352	-7.1502	-7.17104	-7.18355	-7.20022	-7.2169	-7.23357	-7.25025	-7.26276	-7.2836	-7.29611	-7.31278	-7.32529	-7.34196	-7.35447	-7.37114	-7.38365	-7.40032	-7.41283	-7.42534	-7.43784	-7.45452	-7.46286	-7.47953	-7.49204	-7.50454	-7.51705	-7.52388	-7.53638	-7.54471	-7.55721	-7.5697	-7.5822	-7.5947	-7.59731
6.1	-7.06938	-7.09027	-7.11115	-7.13204	-7.15292	-7.16963	-7.19052	-7.2114	-7.22811	-7.24482	-7.2657	-7.28241	-7.3033	-7.32001	-7.33672	-7.35342	-7.37013	-7.38684	-7.40355	-7.42026	-7.43697	-7.4495	-7.46621	-7.48291	-7.49962	-7.51783	-7.53455	-7.5471	-7.56382	-7.57218	-7.5889	-7.60144	-7.62392	-7.63229	-7.64902	-7.66157	-7.67412	-7.68667	-7.69504	-7.71761	-7.72598	-7.73854	-7.7511	-7.75947	-7.77203	-7.79049	-7.79468	-7.80725	-7.81982
6.15	-6.88701	-6.90789	-6.92353	-6.94857	-6.96943	-6.99029	-7.00698	-7.03202	-7.05288	-7.06423	-7.08925	-7.10593	-7.12677	-7.14345	-7.1589	-7.17556	-7.19639	-7.21723	-7.23389	-7.24926	-7.26175	-7.2784	-7.29922	-7.31587	-7.327	-7.34364	-7.36028	-7.37692	-7.3894	-7.40463	-7.4171	-7.43373	-7.4462	-7.46283	-7.4753	-7.49193	-7.5044	-7.52103	-7.5335	-7.5403	-7.55276	-7.56938	-7.57769	-7.5943	-7.60105	-7.60936	-7.62596	-7.63426	-7.64671
6.2	-6.97493	-6.99595	-7.01697	-7.038	-7.05902	-7.07584	-7.10647	-7.12331	-7.14434	-7.16538	-7.18221	-7.19904	-7.22429	-7.24664	-7.26348	-7.28033	-7.29717	-7.31823	-7.33507	-7.3477	-7.37438	-7.38702	-7.40809	-7.42073	-7.4418	-7.45444	-7.4713	-7.48394	-7.50652	-7.51917	-7.53604	-7.54869	-7.56556	-7.574	-7.59086	-7.60352	-7.61617	-7.62882	-7.6473	-7.65574	-7.66841	-7.68529	-7.69373	-7.70639	-7.71483	-7.72327	-7.73593	-7.74437	-7.75703
6.25	-6.74435	-6.76944	-6.79454	-6.81545	-6.83636	-6.86043	-6.88133	-6.90222	-6.92312	-6.94819	-6.96908	-6.98998	-7.01087	-7.03595	-7.05684	-7.07356	-7.09445	-7.11952	-7.13624	-7.15713	-7.17803	-7.19474	-7.21146	-7.23653	-7.25325	-7.26996	-7.29086	-7.30757	-7.32429	-7.341	-7.35772	-7.37861	-7.39115	-7.41204	-7.42458	-7.4413	-7.45801	-7.47055	-7.49144	-7.50398	-7.52638	-7.53893	-7.55566	-7.5682	-7.58493	-7.5933	-7.61002	-7.62257	-7.64089
6.3	-6.65895	-6.67935	-6.70488	-6.72616	-6.74649	-6.76775	-6.79751	-6.81352	-6.83477	-6.85601	-6.87621	-6.90168	-6.92291	-6.94414	-6.96537	-6.98123	-7.00244	-7.02365	-7.03946	-7.06489	-7.07642	-7.0976	-7.11755	-7.13448	-7.14594	-7.17132	-7.18274	-7.19964	-7.21948	-7.23637	-7.25326	-7.27438	-7.2857	-7.30258	-7.31809	-7.33496	-7.34622	-7.36308	-7.3701	-7.39115	-7.39815	-7.41354	-7.42615	-7.43731	-7.44991	-7.47092	-7.47784	-7.49043	-7.49733
6.35	-6.59783	-6.62761	-6.64888	-6.67015	-6.69142	-6.71695	-6.73822	-6.75949	-6.78076	-6.80628	-6.8233	-6.84457	-6.86584	-6.88711	-6.90838	-6.9254	-6.94667	-6.96794	-6.98496	-7.00623	-7.02325	-7.04026	-7.06153	-7.07855	-7.09982	-7.11684	-7.1296	-7.15087	-7.16789	-7.1849	-7.20192	-7.21894	-7.23595	-7.24872	-7.26573	-7.28275	-7.29977	-7.31253	-7.32955	-7.34231	-7.35932	-7.36642	-7.38342	-7.39192	-7.40893	-7.42168	-7.43443	-7.44718	-7.45994
6.4	-6.4385	-6.45469	-6.48004	-6.50041	-6.52152	-6.54185	-6.56294	-6.58322	-6.6043	-6.62032	-6.64138	-6.66157	-6.68262	-6.69855	-6.71958	-6.74061	-6.76164	-6.77847	-6.79852	-6.81533	-6.83635	-6.84795	-6.86895	-6.88574	-6.90149	-6.91828	-6.93507	-6.95605	-6.96754	-6.98431	-7.00109	-7.01786	-7.03883	-7.04606	-7.06701	-7.07958	-7.09634	-7.1131	-7.12567	-7.14244	-7.15501	-7.17177	-7.18434	-7.2011	-7.21367	-7.22624	-7.23881	-7.25557	-7.26814
6.45	-6.53252	-6.55427	-6.58038	-6.60213	-6.62389	-6.64129	-6.6674	-6.6848	-6.70655	-6.72831	-6.74475	-6.76214	-6.78388	-6.80561	-6.82301	-6.84474	-6.86213	-6.87952	-6.90126	-6.91865	-6.93604	-6.95778	-6.97082	-6.99256	-7.00995	-7.02734	-7.04473	-7.05778	-7.07951	-7.09256	-7.1143	-7.12173	-7.13911	-7.15649	-7.16952	-7.1869	-7.19993	-7.21731	-7.23034	-7.24772	-7.26075	-7.27378	-7.28543	-7.29845	-7.31582	-7.3245	-7.34186	-7.35054	-7.36357
6.5	-5.55105	-5.57574	-5.60044	-5.62514	-5.64572	-5.67042	-5.69924	-5.71554	-5.74022	-5.76079	-5.78136	-5.81015	-5.83072	-5.85129	-5.87185	-5.89653	-5.92121	-5.94178	-5.96235	-5.97845	-5.999	-6.01955	-6.04011	-6.06066	-6.08532	-6.10176	-6.12231	-6.14287	-6.16342	-6.17986	-6.20452	-6.22096	-6.23741	-6.26207	-6.27851	-6.29495	-6.3155	-6.33194	-6.34839	-6.36894	-6.38538	-6.40182	-6.42237	-6.4347	-6.45526	-6.4717	-6.48814	-6.50458	-6.51691
6.55	-4.40493	-4.4324	-4.45594	-4.47948	-4.50303	-4.5305	-4.55404	-4.57758	-4.60113	-4.62467	-4.65214	-4.67247	-4.696	-4.71952	-4.74305	-4.76658	-4.7901	-4.80971	-4.83716	-4.86068	-4.88029	-4.90382	-4.92342	-4.94695	-4.9739	-4.99352	-5.01706	-5.03668	-5.06023	-5.07985	-5.09946	-5.11908	-5.1387	-5.16225	-5.18187	-5.19756	-5.22111	-5.24073	-5.25642	-5.27604	-5.29959	-5.31528	-5.33098	-5.35452	-5.37022	-5.38591	-5.40946	-5.42515	-5.44085
6.6	-4.45936	-4.48321	-4.50705	-4.53487	-4.55871	-4.58255	-4.6064	-4.63024	-4.65011	-4.67395	-4.69779	-4.72163	-4.74548	-4.76535	-4.78919	-4.80906	-4.8329	-4.85674	-4.87661	-4.89648	-4.91635	-4.94019	-4.96006	-4.97993	-4.9998	-5.02364	-5.04351	-5.06338	-5.08325	-5.10709	-5.12299	-5.14286	-5.1667	-5.18259	-5.20246	-5.22233	-5.2422	-5.2581	-5.27399	-5.29783	-5.31373	-5.32962	-5.34949	-5.36936	-5.38526	-5.40513	-5.42102	-5.44089	-5.45679
6.65	-5.16019	-5.18415	-5.2121	-5.23207	-5.25603	-5.276	-5.29996	-5.32361	-5.34759	-5.36757	-5.38755	-5.41153	-5.43551	-5.45549	-5.47148	-5.49146	-5.51543	-5.53542	-5.55525	-5.57925	-5.59924	-5.61524	-5.63524	-5.65523	-5.67123	-5.69123	-5.71122	-5.72722	-5.74721	-5.76722	-5.78322	-5.80323	-5.81924	-5.83525	-5.85526	-5.87127	-5.88728	-5.90328	-5.91929	-5.93943	-5.95545	-5.97147	-5.98749	-6.00351	-6.01553	-6.03154	-6.04756	-6.05958	-6.0756
6.7	-4.12768	-4.14868	-4.16856	-4.19242	-4.21628	-4.24411	-4.26797	-4.28786	-4.31171	-4.33557	-4.35546	-4.38329	-4.40318	-4.42703	-4.44692	-4.47078	-4.49464	-4.51452	-4.53838	-4.55826	-4.57814	-4.602	-4.62189	-4.64177	-4.66165	-4.68551	-4.70539	-4.72856	-4.74846	-4.76835	-4.78825	-4.80815	-4.82804	-4.84794	-4.86386	-4.88376	-4.90365	-4.91957	-4.94291	-4.96282	-4.97875	-4.99467	-5.01459	-5.03051	-5.05042	-5.06635	-5.08228	-5.10575	-5.11771
6.75	-4.04101	-4.06484	-4.0847	-4.11137	-4.13124	-4.15509	-4.17893	-4.19881	-4.22265	-4.24546	-4.26933	-4.28922	-4.3091	-4.33297	-4.35285	-4.37672	-4.39661	-4.41956	-4.43946	-4.46334	-4.48324	-4.50314	-4.52304	-4.54692	-4.56284	-4.58275	-4.60265	-4.62653	-4.64567	-4.66559	-4.68949	-4.70542	-4.72534	-4.74525	-4.76517	-4.7811	-4.80101	-4.82093	-4.83686	-4.85678	-4.87669	-4.89263	-4.90856	-4.93246	-4.94839	-4.96432	-4.98424	-5.00017	-5.02008
6.8	-4.15817	-4.18194	-4.20571	-4.22948	-4.25324	-4.27305	-4.29682	-4.32059	-4.34436	-4.36417	-4.38794	-4.40774	-4.43547	-4.45528	-4.47509	-4.4949	-4.51867	-4.54244	-4.56224	-4.58205	-4.60186	-4.62563	-4.64147	-4.66128	-4.68109	-4.70486	-4.72071	-4.74051	-4.76428	-4.78013	-4.79994	-4.81974	-4.83559	-4.8554	-4.87521	-4.89105	-4.91086	-4.93067	-4.94651	-4.96236	-4.97878	-4.99462	-5.01045	-5.03025	-5.04608	-5.06192	-5.07775	-5.09359	-5.11338
6.85	-3.92615	-3.95015	-3.97415	-3.99816	-4.01816	-4.04616	-4.06732	-4.0873	-4.11129	-4.13527	-4.15526	-4.17925	-4.20029	-4.22426	-4.24423	-4.26421	-4.28818	-4.30913	-4.32909	-4.35304	-4.373	-4.39387	-4.41382	-4.43376	-4.45371	-4.47764	-4.49444	-4.51438	-4.53431	-4.55424	-4.57815	-4.5941	-4.61403	-4.63795	-4.65064	-4.67056	-4.69047	-4.7071	-4.72302	-4.74292	-4.76283	-4.77541	-4.7953	-4.81519	-4.8311	-4.84363	-4.8635	-4.8794	-4.89586
6.9	-3.71938	-3.74694	-3.77057	-3.79813	-3.82176	-3.84669	-3.87423	-3.89784	-3.92145	-3.94506	-3.9726	-3.99621	-4.01982	-4.04342	-4.06703	-4.09458	-4.11818	-4.13896	-4.16255	-4.18221	-4.2058	-4.2294	-4.25299	-4.27658	-4.30017	-4.31983	-4.34342	-4.36308	-4.3906	-4.41026	-4.42992	-4.45351	-4.47011	-4.49369	-4.51333	-4.53298	-4.55263	-4.5762	-4.59585	-4.61549	-4.63514	-4.65871	-4.67836	-4.69408	-4.71372	-4.7373	-4.75301	-4.77266	-4.7923
6.95	-3.74094	-3.76874	-3.79653	-3.82432	-3.85212	-3.87594	-3.90373	-3.93153	-3.96205	-3.98589	-4.0137	-4.03754	-4.06536	-4.09317	-4.11701	-4.14085	-4.16866	-4.1925	-4.2174	-4.2452	-4.26902	-4.29284	-4.31667	-4.34446	-4.36828	-4.3921	-4.41593	-4.43975	-4.46357	-4.4874	-4.51122	-4.53504	-4.55571	-4.57555	-4.59936	-4.62316	-4.64697	-4.67078	-4.69062	-4.71045	-4.73823	-4.75807	-4.7746	-4.79443	-4.81821	-4.842	-4.86183	-4.88165	-4.90148
7	-3.6391	-3.66691	-3.69471	-3.72649	-3.7543	-3.78211	-3.81389	-3.84435	-3.87217	-3.9	-3.92783	-3.95565	-3.98348	-4.01131	-4.03914	-4.06696	-4.09479	-4.12262	-4.15044	-4.1743	-4.20212	-4.22995	-4.2538	-4.28163	-4.30548	-4.33331	-4.35716	-4.38499	-4.40884	-4.43666	-4.46052	-4.48523	-4.50907	-4.5329	-4.55674	-4.58057	-4.60441	-4.62824	-4.65208	-4.67989	-4.69975	-4.72358	-4.74742	-4.76398	-4.78779	-4.81558	-4.83543	-4.85925	-4.8791
7.05	-3.87059	-3.90213	-3.93368	-3.96128	-3.99283	-4.02043	-4.05198	-4.07958	-4.11112	-4.13873	-4.16633	-4.18999	-4.22153	-4.24914	-4.27674	-4.30434	-4.33194	-4.35955	-4.38715	-4.41475	-4.44235	-4.46601	-4.49361	-4.52122	-4.54488	-4.57248	-4.60008	-4.62768	-4.65134	-4.68212	-4.70579	-4.72947	-4.75709	-4.78076	-4.80444	-4.82812	-4.85179	-4.87941	-4.90309	-4.92677	-4.95044	-4.97412	-4.99385	-5.01752	-5.0412	-5.06487	-5.08855	-5.10828	-5.13196
7.1	-3.80947	-3.83932	-3.86659	-3.89386	-3.92379	-3.95108	-3.97836	-4.00837	-4.03178	-4.05908	-4.08917	-4.1165	-4.14274	-4.17009	-4.19352	-4.22375	-4.2472	-4.27749	-4.30096	-4.32442	-4.35181	-4.37919	-4.40567	-4.42916	-4.45264	-4.4792	-4.5027	-4.5293	-4.5489	-4.57634	-4.60302	-4.62263	-4.64936	-4.67291	-4.69577	-4.72326	-4.7429	-4.76582	-4.78548	-4.80906	-4.83264	-4.8523	-4.87531	-4.89498	-4.91858	-4.94165	-4.96134	-4.98446	-5.00809
7.15	-4.03762	-4.06492	-4.08832	-4.11561	-4.13901	-4.16631	-4.1926	-4.21992	-4.24333	-4.26674	-4.29406	-4.31747	-4.34089	-4.3643	-4.39162	-4.41503	-4.43844	-4.46186	-4.48137	-4.50478	-4.5282	-4.55161	-4.57502	-4.59453	-4.61795	-4.63746	-4.66087	-4.68038	-4.6999	-4.71941	-4.74282	-4.76233	-4.78184	-4.80135	-4.82477	-4.83703	-4.85653	-4.87603	-4.89553	-4.91113	-4.93062	-4.95012	-4.96572	-4.98522	-5.00082	-5.01641	-5.03591	-5.05151	-5.06711
7.2	-3.21991	-3.24312	-3.26632	-3.29339	-3.3166	-3.34137	-3.36456	-3.39161	-3.4148	-3.44185	-3.46504	-3.48823	-3.51142	-3.5346	-3.55779	-3.57852	-3.60556	-3.62873	-3.65576	-3.67507	-3.69824	-3.72141	-3.74459	-3.76517	-3.78833	-3.81149	-3.83464	-3.8578	-3.87709	-3.90025	-3.92341	-3.94656	-3.96586	-3.98628	-4.00556	-4.02485	-4.04799	-4.07113	-4.09041	-4.10969	-4.13283	-4.15212	-4.1714	-4.19068	-4.21093	-4.2302	-4.24947	-4.26874	-4.28801
7.25	-3.35893	-3.38963	-3.4165	-3.44564	-3.47637	-3.50325	-3.53014	-3.55703	-3.58391	-3.6108	-3.64152	-3.67084	-3.69775	-3.72465	-3.75156	-3.77846	-3.80536	-3.83227	-3.85917	-3.88481	-3.91174	-3.93866	-3.96558	-3.98866	-4.01558	-4.0425	-4.06558	-4.0925	-4.11558	-4.13866	-4.16558	-4.18866	-4.21454	-4.23763	-4.26458	-4.28767	-4.31076	-4.33385	-4.35695	-4.38004	-4.39928	-4.41942	-4.4425	-4.46558	-4.48481	-4.50788	-4.52711	-4.55019	-4.56942
7.3	-3.54589	-3.56908	-3.59227	-3.61546	-3.63865	-3.66184	-3.68503	-3.70822	-3.72888	-3.75205	-3.77523	-3.7984	-3.81771	-3.84089	-3.86406	-3.88723	-3.91041	-3.93358	-3.95289	-3.97607	-3.99538	-4.01582	-4.03898	-4.05828	-4.07758	-4.10074	-4.12389	-4.14319	-4.16249	-4.18179	-4.20881	-4.2281	-4.2474	-4.2667	-4.286	-4.3053	-4.32459	-4.34389	-4.37002	-4.38933	-4.40478	-4.42409	-4.4434	-4.46271	-4.47816	-4.50134	-4.51679	-4.53223	-4.55155
7.35	-3.08513	-3.10831	-3.13535	-3.15852	-3.18169	-3.21095	-3.23801	-3.2612	-3.28826	-3.31145	-3.33464	-3.36169	-3.38488	-3.40808	-3.43127	-3.45446	-3.47765	-3.5047	-3.52789	-3.55108	-3.57428	-3.59747	-3.62066	-3.64385	-3.66317	-3.69023	-3.71599	-3.7392	-3.75854	-3.78174	-3.80108	-3.82816	-3.8475	-3.8707	-3.89004	-3.91325	-3.93259	-3.95579	-3.979	-3.99834	-4.01768	-4.04089	-4.06022	-4.07956	-4.0989	-4.12211	-4.14145	-4.15692	-4.17626
7.4	-3.58248	-3.60549	-3.62467	-3.65152	-3.67312	-3.69231	-3.71534	-3.73454	-3.75757	-3.7806	-3.79979	-3.81898	-3.84455	-3.86759	-3.8868	-3.90601	-3.92521	-3.94826	-3.96746	-3.98667	-4.00588	-4.03159	-4.05081	-4.07002	-4.0854	-4.10846	-4.12768	-4.14306	-4.16227	-4.18149	-4.20071	-4.21609	-4.24196	-4.25735	-4.27273	-4.29581	-4.3112	-4.32658	-4.34581	-4.3612	-4.38043	-4.39582	-4.4112	-4.43043	-4.44582	-4.45736	-4.47659	-4.49198	-4.51036
7.45	-3.01464	-3.04153	-3.06459	-3.08764	-3.1107	-3.12991	-3.15296	-3.17601	-3.20291	-3.22596	-3.24518	-3.26823	-3.28744	-3.31049	-3.33355	-3.3566	-3.37966	-3.39887	-3.41808	-3.44113	-3.46654	-3.48961	-3.50884	-3.52806	-3.55113	-3.5742	-3.59343	-3.61265	-3.63188	-3.65495	-3.67417	-3.69591	-3.71515	-3.73824	-3.75747	-3.77671	-3.79595	-3.81903	-3.83442	-3.85366	-3.8729	-3.89479	-3.91404	-3.92945	-3.95255	-3.96795	-3.9872	-4.00645	-4.02185
7.5	-3.19246	-3.21569	-3.24279	-3.26602	-3.28925	-3.31248	-3.33958	-3.36281	-3.38604	-3.40927	-3.4325	-3.45573	-3.48284	-3.50219	-3.52542	-3.55253	-3.57576	-3.59899	-3.62222	-3.64545	-3.66868	-3.68804	-3.71127	-3.73837	-3.75773	-3.78096	-3.80419	-3.82354	-3.84677	-3.87001	-3.89324	-3.91259	-3.93195	-3.95518	-3.97841	-3.99777	-4.01829	-4.03764	-4.05698	-4.0802	-4.09954	-4.11889	-4.13823	-4.16145	-4.18079	-4.20014	-4.21948	-4.23883	-4.25817
7.55	-3.18518	-3.2083	-3.23142	-3.25454	-3.27381	-3.29693	-3.32005	-3.34317	-3.37015	-3.38942	-3.41254	-3.43566	-3.45493	-3.47805	-3.50502	-3.52429	-3.54741	-3.56668	-3.5898	-3.61292	-3.63604	-3.65531	-3.67458	-3.6977	-3.71697	-3.74009	-3.75936	-3.78248	-3.80431	-3.82744	-3.84673	-3.86601	-3.88529	-3.90842	-3.92771	-3.94699	-3.96627	-3.98555	-4.00483	-4.02411	-4.04339	-4.06542	-4.08471	-4.10015	-4.1233	-4.13873	-4.15417	-4.17732	-4.19276
7.6	-3.80935	-3.82868	-3.84415	-3.86349	-3.88282	-3.89829	-3.91763	-3.9331	-3.95243	-3.97177	-3.98724	-4.00657	-4.02204	-4.03751	-4.05684	-4.07231	-4.08391	-4.10325	-4.11598	-4.1353	-4.15076	-4.16235	-4.18167	-4.19327	-4.21259	-4.22805	-4.24351	-4.25896	-4.27056	-4.28316	-4.29861	-4.31406	-4.32564	-4.34109	-4.35654	-4.37198	-4.38357	-4.39609	-4.40766	-4.4231	-4.43468	-4.45012	-4.46169	-4.47327	-4.48485	-4.50028	-4.51186	-4.52043	-4.532
7.65	-3.25113	-3.26651	-3.28189	-3.30111	-3.31649	-3.33187	-3.3511	-3.36648	-3.38186	-3.39496	-3.41033	-3.42955	-3.44107	-3.46029	-3.47566	-3.48718	-3.50404	-3.51556	-3.53476	-3.54628	-3.56548	-3.577	-3.59236	-3.6053	-3.61681	-3.636	-3.64751	-3.66286	-3.67437	-3.69108	-3.70259	-3.71792	-3.72943	-3.74477	-3.75627	-3.76908	-3.78058	-3.7959	-3.8074	-3.82273	-3.83422	-3.84572	-3.85722	-3.87254	-3.88404	-3.89937	-3.90703	-3.92236	-3.93385
7.7	-2.69054	-2.70971	-2.72887	-2.7442	-2.76337	-2.78253	-2.8017	-2.81703	-2.84002	-2.85535	-2.87452	-2.89368	-2.91285	-2.92818	-2.95118	-2.96651	-2.98184	-3.00484	-3.02017	-3.0355	-3.05466	-3.07383	-3.08916	-3.10832	-3.12749	-3.14282	-3.16198	-3.17731	-3.19264	-3.21181	-3.22714	-3.24247	-3.26547	-3.2808	-3.29613	-3.31146	-3.32679	-3.34596	-3.35909	-3.37441	-3.39357	-3.40506	-3.42421	-3.43953	-3.45485	-3.47017	-3.48321	-3.49852	-3.51383
7.75	-2.68004	-2.69916	-2.71447	-2.72977	-2.7489	-2.7642	-2.7795	-2.79297	-2.80826	-2.82737	-2.84267	-2.86178	-2.87707	-2.88854	-2.90766	-2.92295	-2.94207	-2.95736	-2.96883	-2.98794	-3.00323	-3.01853	-3.03182	-3.0471	-3.0662	-3.07766	-3.09677	-3.11205	-3.12351	-3.14261	-3.15407	-3.17317	-3.18464	-3.20374	-3.2152	-3.23048	-3.24576	-3.25722	-3.27251	-3.28779	-3.30307	-3.31453	-3.32981	-3.34127	-3.35656	-3.36802	-3.3833	-3.39476	-3.41004
7.8	-3.19929	-3.2186	-3.23404	-3.25334	-3.27651	-3.29581	-3.31126	-3.33442	-3.35373	-3.36917	-3.38848	-3.41164	-3.42481	-3.4441	-3.4634	-3.48269	-3.50198	-3.51741	-3.5367	-3.55599	-3.57143	-3.59458	-3.61001	-3.62544	-3.64859	-3.66403	-3.67946	-3.69875	-3.71418	-3.73347	-3.75277	-3.7682	-3.78363	-3.80292	-3.81836	-3.83379	-3.84922	-3.86466	-3.88395	-3.89938	-3.91481	-3.93025	-3.94568	-3.95847	-3.97389	-3.98932	-4.00474	-4.02016	-4.03173
7.85	-2.82208	-2.84153	-2.85709	-2.88043	-2.89988	-2.91933	-2.9329	-2.95623	-2.97566	-2.99121	-3.01065	-3.03009	-3.04952	-3.06507	-3.0884	-3.10395	-3.11738	-3.14069	-3.15623	-3.17177	-3.19508	-3.21061	-3.22615	-3.24558	-3.26111	-3.28054	-3.29996	-3.3155	-3.33492	-3.34658	-3.36212	-3.38154	-3.39708	-3.41262	-3.43204	-3.44369	-3.46312	-3.47865	-3.49419	-3.50973	-3.52139	-3.54081	-3.55246	-3.57189	-3.58354	-3.59908	-3.61462	-3.63015	-3.64181
7.9	-3.11845	-3.14172	-3.16499	-3.18438	-3.20377	-3.22316	-3.24256	-3.26583	-3.28522	-3.30461	-3.324	-3.34727	-3.36279	-3.38218	-3.40545	-3.42097	-3.44036	-3.45975	-3.47914	-3.49466	-3.51405	-3.53344	-3.54896	-3.56835	-3.58774	-3.60325	-3.61877	-3.63816	-3.65367	-3.67307	-3.68858	-3.70649	-3.7259	-3.74142	-3.75695	-3.77247	-3.788	-3.80352	-3.81905	-3.83457	-3.8501	-3.86562	-3.88114	-3.89279	-3.90831	-3.92384	-3.93936	-3.95101	-3.96653
7.95	-3.19711	-3.21644	-3.23964	-3.26284	-3.28217	-3.30151	-3.31697	-3.34017	-3.3595	-3.37884	-3.39817	-3.4175	-3.43683	-3.4523	-3.4755	-3.49096	-3.51029	-3.52963	-3.54896	-3.56442	-3.58376	-3.59922	-3.61469	-3.63402	-3.65335	-3.66882	-3.68428	-3.69975	-3.71908	-3.73455	-3.75001	-3.76935	-3.78095	-3.80028	-3.81574	-3.82734	-3.84668	-3.85827	-3.87761	-3.88921	-3.90467	-3.92014	-3.93174	-3.9472	-3.9588	-3.97813	-3.98973	-4.0052	-4.0168
8	-3.08321	-3.10297	-3.12274	-3.14646	-3.16623	-3.186	-3.20577	-3.22554	-3.24926	-3.26903	-3.28879	-3.30856	-3.33228	-3.35205	-3.37406	-3.39384	-3.41362	-3.4334	-3.45318	-3.47297	-3.49275	-3.50857	-3.53231	-3.54814	-3.56792	-3.58375	-3.60748	-3.62331	-3.63913	-3.66287	-3.6787	-3.69452	-3.71431	-3.73013	-3.74991	-3.76574	-3.78157	-3.80135	-3.81717	-3.833	-3.85278	-3.86861	-3.88443	-3.90026	-3.91608	-3.93191	-3.94774	-3.96752	-3.97939
8.05	-3.72455	-3.74429	-3.76403	-3.78771	-3.80745	-3.82718	-3.84297	-3.86666	-3.88639	-3.90218	-3.9193	-3.94297	-3.95875	-3.97847	-3.99819	-4.01397	-4.031	-4.05071	-4.06647	-4.08618	-4.10589	-4.12166	-4.13743	-4.15714	-4.1729	-4.19261	-4.20556	-4.22132	-4.23707	-4.25283	-4.26859	-4.28147	-4.29722	-4.31296	-4.32871	-4.34155	-4.35335	-4.37301	-4.38481	-4.40055	-4.40939	-4.42512	-4.43691	-4.45263	-4.45751	-4.47322	-4.485	-4.49679	-4.50857
8.1	-3.61405	-3.63366	-3.65327	-3.66896	-3.69249	-3.7121	-3.73171	-3.75132	-3.77093	-3.78662	-3.80623	-3.82584	-3.84545	-3.86114	-3.88467	-3.90036	-3.91604	-3.93565	-3.95526	-3.97095	-3.99056	-4.00625	-4.02194	-4.04155	-4.05724	-4.07685	-4.09254	-4.10701	-4.12663	-4.14233	-4.15803	-4.17373	-4.18943	-4.20513	-4.2169	-4.23653	-4.2483	-4.264	-4.27578	-4.29147	-4.30325	-4.32287	-4.33072	-4.34642	-4.3582	-4.3739	-4.38567	-4.39744	-4.40922
8.15	-3.87418	-3.89803	-3.91393	-3.92982	-3.94969	-3.96559	-3.98149	-4.00136	-4.01726	-4.03713	-4.05302	-4.06621	-4.08607	-4.10195	-4.11784	-4.13372	-4.14961	-4.16549	-4.18138	-4.19727	-4.20918	-4.22904	-4.24095	-4.25684	-4.27272	-4.28464	-4.29765	-4.30955	-4.32543	-4.33733	-4.35321	-4.36511	-4.37702	-4.38893	-4.4048	-4.41671	-4.42861	-4.44449	-4.45242	-4.4683	-4.47623	-4.49211	-4.50005	-4.51195	-4.52386	-4.53576	-4.54767	-4.55561	-4.56751
8.2	-3.99702	-4.0127	-4.0323	-4.04799	-4.06367	-4.07935	-4.09503	-4.11071	-4.12639	-4.14208	-4.15776	-4.17344	-4.1852	-4.19696	-4.21656	-4.22833	-4.24401	-4.25577	-4.27145	-4.28321	-4.29497	-4.30673	-4.32531	-4.33708	-4.34885	-4.36454	-4.37238	-4.38808	-4.39592	-4.40769	-4.41946	-4.4342	-4.44598	-4.45383	-4.46561	-4.47739	-4.48524	-4.49702	-4.50789	-4.51575	-4.52753	-4.53539	-4.54325	-4.55503	-4.56289	-4.57382	-4.58168	-4.58955	-4.59741
8.25	-4.08233	-4.0942	-4.11002	-4.12459	-4.14042	-4.14834	-4.16417	-4.17209	-4.18792	-4.1998	-4.21443	-4.22632	-4.23424	-4.25008	-4.25801	-4.26989	-4.28177	-4.29251	-4.30441	-4.3163	-4.32423	-4.33612	-4.34405	-4.35197	-4.36387	-4.37179	-4.37972	-4.39161	-4.39558	-4.40747	-4.4154	-4.42333	-4.43125	-4.43918	-4.45107	-4.45504	-4.46297	-4.47089	-4.47882	-4.48279	-4.49071	-4.49864	-4.50657	-4.51053	-4.51846	-4.52243	-4.53035	-4.53432	-4.53828
8.3	-3.89987	-3.91564	-3.93401	-3.94585	-3.96163	-3.97347	-3.98925	-4.00109	-4.01687	-4.02871	-4.04449	-4.05632	-4.06816	-4.08	-4.09183	-4.10367	-4.11551	-4.12734	-4.14193	-4.15772	-4.16562	-4.17746	-4.18536	-4.1972	-4.213	-4.22089	-4.23274	-4.24063	-4.25248	-4.26321	-4.27111	-4.28297	-4.29482	-4.30272	-4.31062	-4.32248	-4.32643	-4.33828	-4.35013	-4.35409	-4.36199	-4.37384	-4.37779	-4.38569	-4.39755	-4.40545	-4.4094	-4.4173	-4.4252
8.35	-3.94886	-3.96072	-3.97653	-3.98838	-4.00419	-4.01605	-4.03185	-4.04371	-4.05952	-4.07137	-4.08323	-4.09509	-4.11353	-4.12144	-4.13725	-4.14516	-4.16098	-4.16889	-4.18076	-4.19262	-4.20448	-4.21635	-4.22426	-4.23884	-4.25072	-4.25863	-4.2705	-4.28238	-4.29029	-4.30217	-4.31008	-4.318	-4.32987	-4.33778	-4.3457	-4.35757	-4.3683	-4.37622	-4.38414	-4.39206	-4.39998	-4.4079	-4.41582	-4.42375	-4.43167	-4.43959	-4.44751	-4.45147	-4.45939
8.4	-3.98895	-4.00472	-4.02049	-4.03232	-4.04809	-4.05991	-4.07568	-4.08751	-4.10062	-4.11244	-4.1282	-4.14002	-4.15578	-4.1676	-4.17941	-4.19517	-4.20699	-4.21881	-4.23063	-4.24522	-4.25311	-4.26888	-4.2807	-4.28859	-4.30042	-4.3083	-4.32013	-4.33196	-4.33984	-4.35167	-4.35956	-4.37139	-4.37927	-4.38716	-4.39504	-4.40687	-4.41475	-4.42264	-4.43053	-4.43841	-4.4463	-4.45418	-4.46207	-4.46995	-4.47389	-4.48178	-4.48572	-4.49361	-4.49755
8.45	-3.89817	-3.90611	-3.92198	-3.93389	-3.94579	-3.96167	-3.9696	-3.98287	-3.9908	-4.0027	-4.01063	-4.02649	-4.03839	-4.04632	-4.05822	-4.06615	-4.07805	-4.08994	-4.09788	-4.10581	-4.1177	-4.12293	-4.13482	-4.14275	-4.15067	-4.1586	-4.17049	-4.17171	-4.18359	-4.19151	-4.19943	-4.20735	-4.21527	-4.22043	-4.22438	-4.2323	-4.24021	-4.24813	-4.25208	-4.25721	-4.26512	-4.27303	-4.27698	-4.28489	-4.28603	-4.29394	-4.30184	-4.30184	-4.30974
8.5	-3.98888	-4.00083	-4.01279	-4.02075	-4.03669	-4.04466	-4.05661	-4.06856	-4.08052	-4.09247	-4.10044	-4.11239	-4.12434	-4.13231	-4.14426	-4.15223	-4.1602	-4.16941	-4.17737	-4.18534	-4.19728	-4.20524	-4.2132	-4.22117	-4.23311	-4.23709	-4.24506	-4.25302	-4.26098	-4.26496	-4.27691	-4.28089	-4.28885	-4.29283	-4.29796	-4.30592	-4.3099	-4.31388	-4.32183	-4.32581	-4.32979	-4.33775	-4.34173	-4.34173	-4.34968	-4.35366	-4.35764	-4.36162	-4.3656
8.55	-3.74196	-3.75365	-3.76145	-3.77314	-3.78484	-3.79263	-3.80433	-3.81212	-3.82382	-3.83161	-3.83941	-3.8511	-3.8628	-3.8667	-3.87839	-3.88619	-3.89398	-3.90568	-3.91347	-3.92127	-3.92906	-3.93686	-3.94466	-3.95245	-3.96025	-3.96804	-3.97584	-3.98104	-3.98883	-3.99662	-4.00051	-4.0083	-4.01609	-4.02388	-4.02778	-4.03293	-4.04072	-4.0485	-4.0485	-4.05629	-4.06407	-4.07186	-4.07309	-4.07698	-4.08476	-4.08865	-4.09643	-4.10032	-4.10421
8.6	-3.78314	-3.79718	-3.81262	-3.82034	-3.83578	-3.84987	-3.86146	-3.87304	-3.88463	-3.89622	-3.90781	-3.91939	-3.93355	-3.94514	-3.95287	-3.96447	-3.97606	-3.98379	-3.99539	-4.00699	-4.01472	-4.02631	-4.03404	-4.04564	-4.05723	-4.0611	-4.0727	-4.08429	-4.08816	-4.09975	-4.10748	-4.11521	-4.12294	-4.13454	-4.14227	-4.14614	-4.15773	-4.16546	-4.16933	-4.17706	-4.18479	-4.19252	-4.19638	-4.20411	-4.21184	-4.21958	-4.22344	-4.23117	-4.2389
8.65	-3.67197	-3.68722	-3.69865	-3.7139	-3.72533	-3.74058	-3.75202	-3.76726	-3.7787	-3.79394	-3.80403	-3.81929	-3.83073	-3.84217	-3.85361	-3.86506	-3.8765	-3.88794	-3.9032	-3.91083	-3.92227	-3.9299	-3.94134	-3.95278	-3.96041	-3.97185	-3.9833	-3.99093	-4.00237	-4.01	-4.01762	-4.02907	-4.0367	-4.04432	-4.05195	-4.05958	-4.06721	-4.07484	-4.08247	-4.08628	-4.09391	-4.10154	-4.10916	-4.11298	-4.11679	-4.12442	-4.12824	-4.13586	-4.13968
8.7	-3.82339	-3.83613	-3.8437	-3.85885	-3.87021	-3.88536	-3.89293	-3.90808	-3.91696	-3.92832	-3.94345	-3.95102	-3.96237	-3.97373	-3.98508	-3.99643	-4.004	-4.0166	-4.02416	-4.03551	-4.04685	-4.05441	-4.06576	-4.07332	-4.08089	-4.09223	-4.09979	-4.10736	-4.1187	-4.12366	-4.13122	-4.13877	-4.14633	-4.15389	-4.16523	-4.17279	-4.17656	-4.18412	-4.19168	-4.19924	-4.2068	-4.21436	-4.22191	-4.22569	-4.22947	-4.23703	-4.24459	-4.25215	-4.25593
8.75	-3.69742	-3.70867	-3.71992	-3.73492	-3.74242	-3.755	-3.76249	-3.77748	-3.78497	-3.79996	-3.8112	-3.81869	-3.82993	-3.84117	-3.85241	-3.86116	-3.86865	-3.87989	-3.88737	-3.89486	-3.90609	-3.91358	-3.92482	-3.93605	-3.93979	-3.95103	-3.95971	-3.96345	-3.97467	-3.98216	-3.98964	-3.99712	-4.00835	-4.01209	-4.01958	-4.0308	-4.03828	-4.04203	-4.04951	-4.05699	-4.06448	-4.06822	-4.0757	-4.08319	-4.09067	-4.09441	-4.10189	-4.10938	-4.11312
8.8	-3.69057	-3.70178	-3.71299	-3.7242	-3.72928	-3.74049	-3.75169	-3.75916	-3.77036	-3.77783	-3.78903	-3.80023	-3.8077	-3.8189	-3.82637	-3.83384	-3.84258	-3.85377	-3.8575	-3.8687	-3.87616	-3.88362	-3.89109	-3.90228	-3.90601	-3.91721	-3.92467	-3.93213	-3.9396	-3.94706	-3.95452	-3.95825	-3.96572	-3.97318	-3.98064	-3.98438	-3.99184	-3.9993	-4.00677	-4.0105	-4.01423	-4.02169	-4.02915	-4.03289	-4.03662	-4.04035	-4.04781	-4.05154	-4.05901
8.85	-3.68959	-3.70461	-3.71212	-3.72576	-3.73703	-3.74831	-3.75959	-3.7671	-3.78214	-3.78966	-3.80335	-3.81463	-3.82216	-3.83344	-3.84096	-3.85225	-3.86353	-3.87105	-3.87858	-3.88986	-3.89738	-3.9049	-3.91619	-3.92371	-3.93123	-3.94252	-3.94628	-3.95756	-3.96762	-3.97514	-3.98267	-3.9902	-3.99773	-4.00149	-4.00902	-4.02031	-4.02407	-4.0316	-4.03913	-4.04289	-4.05301	-4.05677	-4.06431	-4.07184	-4.07561	-4.07937	-4.08314	-4.09067	-4.09444
8.9	-3.75864	-3.77001	-3.78137	-3.78516	-3.79412	-3.80169	-3.80548	-3.81684	-3.82441	-3.83199	-3.83956	-3.84714	-3.85471	-3.8585	-3.86607	-3.87364	-3.88122	-3.885	-3.89258	-3.90015	-3.90772	-3.91151	-3.91908	-3.92287	-3.93044	-3.93802	-3.93551	-3.94308	-3.94687	-3.95443	-3.95822	-3.962	-3.96579	-3.96957	-3.97714	-3.98092	-3.98471	-3.98849	-3.98849	-3.99228	-3.99352	-3.9973	-4.00108	-4.00486	-4.00865	-4.01243	-4.01243	-4.01243	-4.01243
8.95	-3.61914	-3.63034	-3.64154	-3.65275	-3.66395	-3.66902	-3.68021	-3.69141	-3.69887	-3.70633	-3.71753	-3.72499	-3.73618	-3.74365	-3.75111	-3.75857	-3.76977	-3.7735	-3.78096	-3.79215	-3.79589	-3.80335	-3.81081	-3.81827	-3.822	-3.82947	-3.8332	-3.84066	-3.84812	-3.84812	-3.85559	-3.86305	-3.86678	-3.87051	-3.87424	-3.87797	-3.88171	-3.88544	-3.88917	-3.8929	-3.89663	-3.89663	-3.89663	-3.90036	-3.90409	-3.90665	-3.91038	-3.91038	-3.91411
9	-3.72107	-3.73258	-3.74025	-3.74792	-3.75943	-3.7671	-3.77477	-3.78628	-3.79395	-3.80163	-3.8093	-3.81697	-3.82219	-3.82986	-3.83753	-3.84136	-3.84903	-3.8567	-3.86436	-3.8682	-3.87586	-3.8797	-3.88736	-3.89503	-3.89503	-3.9027	-3.90653	-3.9142	-3.91803	-3.92187	-3.9257	-3.92953	-3.93337	-3.9372	-3.94103	-3.94487	-3.9487	-3.9487	-3.94617	-3.95	-3.95383	-3.95383	-3.95766	-3.95766	-3.96149	-3.96149	-3.96278	-3.96278	-3.96278
9.05	-3.32165	-3.32956	-3.33747	-3.34538	-3.35725	-3.36516	-3.37307	-3.37883	-3.38673	-3.39464	-3.40255	-3.41045	-3.41836	-3.42626	-3.43417	-3.44207	-3.44603	-3.45393	-3.46184	-3.46974	-3.47148	-3.47543	-3.48333	-3.49123	-3.49518	-3.49913	-3.50703	-3.51493	-3.51888	-3.52283	-3.52678	-3.53468	-3.53863	-3.54258	-3.55048	-3.55048	-3.55443	-3.55838	-3.56233	-3.56628	-3.57418	-3.57418	-3.57813	-3.57813	-3.58208	-3.58603	-3.58998	-3.58998	-3.59393
9.1	-3.21947	-3.2274	-3.23533	-3.24723	-3.25119	-3.25912	-3.27101	-3.27498	-3.28082	-3.28874	-3.29667	-3.30063	-3.30855	-3.31648	-3.3244	-3.32836	-3.33629	-3.34421	-3.35213	-3.35213	-3.36006	-3.36798	-3.37194	-3.37987	-3.37987	-3.38779	-3.39572	-3.39968	-3.40364	-3.4076	-3.41156	-3.41553	-3.42345	-3.42741	-3.43137	-3.43534	-3.43534	-3.44326	-3.44722	-3.45118	-3.45514	-3.45911	-3.45911	-3.46307	-3.46307	-3.46703	-3.47099	-3.47099	-3.47495
9.15	-3.13342	-3.14133	-3.14924	-3.15715	-3.16506	-3.17297	-3.17692	-3.18483	-3.19076	-3.19868	-3.20659	-3.21055	-3.21846	-3.22638	-3.23033	-3.23429	-3.24221	-3.24616	-3.25408	-3.26199	-3.26199	-3.26991	-3.2759	-3.28382	-3.28778	-3.29174	-3.2957	-3.29966	-3.30362	-3.31154	-3.3155	-3.31946	-3.31946	-3.32342	-3.32738	-3.33134	-3.3353	-3.33926	-3.34322	-3.34718	-3.34718	-3.34718	-3.35114	-3.3551	-3.3551	-3.35696	-3.36092	-3.36092	-3.36092
9.2	-2.98832	-2.99627	-3.00818	-3.01215	-3.02009	-3.02613	-3.03407	-3.03804	-3.04201	-3.04994	-3.05788	-3.06581	-3.06581	-3.07375	-3.08169	-3.08566	-3.09359	-3.09165	-3.09958	-3.10354	-3.11147	-3.11544	-3.1194	-3.12337	-3.12733	-3.1313	-3.13526	-3.1432	-3.14716	-3.14716	-3.15113	-3.1531	-3.15707	-3.16103	-3.16499	-3.16895	-3.16895	-3.17292	-3.17292	-3.17688	-3.17688	-3.18084	-3.1848	-3.1848	-3.18877	-3.18877	-3.19273	-3.19273	-3.19273
9.25	-2.99611	-3.00407	-3.01203	-3.01999	-3.02397	-3.03194	-3.0399	-3.04388	-3.05184	-3.05582	-3.0598	-3.06776	-3.07174	-3.0797	-3.07777	-3.08572	-3.0897	-3.09766	-3.10163	-3.10561	-3.10561	-3.11357	-3.11558	-3.11956	-3.12353	-3.12751	-3.13148	-3.13148	-3.13546	-3.13943	-3.14143	-3.1454	-3.14937	-3.15335	-3.15335	-3.15732	-3.15732	-3.15732	-3.16129	-3.1593	-3.16327	-3.16327	-3.16724	-3.16724	-3.16724	-3.16724	-3.17121	-3.17121	-3.17121
9.3	-2.88602	-2.89392	-2.89392	-2.90182	-2.90577	-2.90972	-2.91762	-2.92157	-2.92157	-2.92947	-2.93342	-2.93737	-2.94132	-2.94527	-2.94527	-2.94922	-2.95317	-2.95712	-2.95712	-2.96293	-2.96689	-2.97084	-2.97084	-2.97479	-2.97479	-2.97479	-2.97479	-2.97874	-2.97874	-2.97874	-2.9827	-2.9827	-2.9827	-2.9827	-2.9827	-2.9827	-2.9827	-2.9827	-2.9827	-2.9827	-2.9827	-2.9827	-2.97874	-2.97874	-2.98062	-2.97667	-2.97667	-2.97667	-2.97667
9.35	-2.79756	-2.79756	-2.8015	-2.80544	-2.80938	-2.81332	-2.81726	-2.81726	-2.8212	-2.82514	-2.82514	-2.82514	-2.82908	-2.83087	-2.83482	-2.83482	-2.83876	-2.83876	-2.83876	-2.8427	-2.8427	-2.8427	-2.8427	-2.8427	-2.8427	-2.8427	-2.8427	-2.8427	-2.83876	-2.83876	-2.83876	-2.83876	-2.83482	-2.83482	-2.83087	-2.83087	-2.82693	-2.82693	-2.82693	-2.82299	-2.81904	-2.81904	-2.81689	-2.81294	-2.809	-2.80505	-2.80111	-2.80111	-2.79716
9.4	-2.79106	-2.79106	-2.79497	-2.79497	-2.79888	-2.79888	-2.79888	-2.79888	-2.79888	-2.79888	-2.79888	-2.79888	-2.79888	-2.79888	-2.79888	-2.79888	-2.79888	-2.79888	-2.79888	-2.79888	-2.79888	-2.79888	-2.79497	-2.79497	-2.79106	-2.79106	-2.78714	-2.78714	-2.78323	-2.78323	-2.77932	-2.7754	-2.77149	-2.77149	-2.77149	-2.76758	-2.76366	-2.75975	-2.75975	-2.75583	-2.75192	-2.74801	-2.74409	-2.74409	-2.74018	-2.73627	-2.73235	-2.72677	-2.71894
9.45	-2.69068	-2.6946	-2.6946	-2.69852	-2.69852	-2.69852	-2.70245	-2.70245	-2.70245	-2.70245	-2.70245	-2.70245	-2.70245	-2.70079	-2.70079	-2.70079	-2.69687	-2.69687	-2.69687	-2.69687	-2.69295	-2.69295	-2.68903	-2.68903	-2.68348	-2.68348	-2.67956	-2.67956	-2.67564	-2.67564	-2.67564	-2.67172	-2.66781	-2.66389	-2.66227	-2.65835	-2.65444	-2.65052	-2.64661	-2.64661	-2.6427	-2.63878	-2.63487	-2.62935	-2.62544	-2.62153	-2.61762	-2.61762	-2.61371
9.5	-2.3619	-2.3619	-2.3619	-2.3619	-2.3619	-2.3619	-2.3619	-2.3619	-2.3619	-2.3619	-2.3619	-2.3619	-2.3619	-2.3619	-2.3619	-2.35802	-2.35802	-2.35802	-2.35802	-2.35415	-2.35415	-2.35027	-2.35027	-2.35027	-2.35027	-2.35027	-2.34639	-2.34639	-2.34251	-2.34251	-2.33863	-2.33475	-2.33475	-2.33088	-2.33088	-2.327	-2.32312	-2.32312	-2.32312	-2.31924	-2.31536	-2.31536	-2.31148	-2.3076	-2.30373	-2.29985	-2.29985	-2.29597	-2.29597
9.55	-2.09888	-2.10276	-2.10276	-2.10276	-2.10664	-2.10664	-2.10664	-2.10664	-2.10664	-2.11052	-2.11052	-2.11052	-2.11052	-2.11052	-2.11052	-2.11052	-2.11052	-2.11052	-2.11052	-2.11052	-2.11052	-2.11052	-2.11052	-2.11052	-2.11052	-2.11052	-2.11052	-2.10664	-2.10664	-2.10664	-2.10664	-2.10664	-2.10664	-2.10276	-2.10276	-2.10276	-2.09888	-2.09888	-2.09888	-2.09888	-2.095	-2.095	-2.095	-2.09113	-2.09113	-2.08725	-2.08725	-2.08725	-2.08337
9.6	-1.82492	-1.82883	-1.82883	-1.82883	-1.83274	-1.83274	-1.83274	-1.83274	-1.83274	-1.83665	-1.83775	-1.83775	-1.83775	-1.83775	-1.84166	-1.84166	-1.84166	-1.84166	-1.84166	-1.84166	-1.84166	-1.84557	-1.84557	-1.84557	-1.84557	-1.84557	-1.84557	-1.84667	-1.84667	-1.84667	-1.84667	-1.84667	-1.84667	-1.84667	-1.84667	-1.84667	-1.84667	-1.84667	-1.84777	-1.84777	-1.84777	-1.84777	-1.84777	-1.84777	-1.84777	-1.84777	-1.84777	-1.84777	-1.84887
9.65	-1.72565	-1.72957	-1.73349	-1.73349	-1.73741	-1.74133	-1.74133	-1.7463	-1.75023	-1.75023	-1.75023	-1.75023	-1.75415	-1.75415	-1.75807	-1.762	-1.762	-1.76592	-1.76592	-1.77091	-1.77091	-1.77484	-1.77484	-1.77877	-1.77877	-1.77877	-1.77877	-1.78377	-1.78377	-1.7877	-1.7877	-1.7877	-1.79163	-1.79163	-1.79163	-1.79665	-1.79665	-1.79665	-1.80058	-1.80058	-1.80058	-1.80451	-1.80561	-1.80561	-1.80561	-1.80561	-1.80561	-1.80561	-1.80561
9.7	-1.51093	-1.51487	-1.51487	-1.51881	-1.51881	-1.52276	-1.5267	-1.5267	-1.53064	-1.53064	-1.53064	-1.53458	-1.53852	-1.53852	-1.54246	-1.54246	-1.5464	-1.55034	-1.55034	-1.55429	-1.55429	-1.55429	-1.55823	-1.55823	-1.56217	-1.56217	-1.56611	-1.56611	-1.57005	-1.57399	-1.57399	-1.57793	-1.57793	-1.58187	-1.58187	-1.58187	-1.58187	-1.58582	-1.58976	-1.58976	-1.5937	-1.5937	-1.59764	-1.59764	-1.60246	-1.60246	-1.60641	-1.60641	-1.61035
9.75	-1.37251	-1.37648	-1.38045	-1.38442	-1.38767	-1.39164	-1.39164	-1.39164	-1.3956	-1.39957	-1.40353	-1.4075	-1.41147	-1.41543	-1.4194	-1.4194	-1.42336	-1.42733	-1.4313	-1.43526	-1.43923	-1.4432	-1.44716	-1.44716	-1.45113	-1.45509	-1.45906	-1.46303	-1.46699	-1.47096	-1.47492	-1.47889	-1.48286	-1.48682	-1.49079	-1.49475	-1.49872	-1.50269	-1.50269	-1.51062	-1.51458	-1.51855	-1.52252	-1.52648	-1.53045	-1.53045	-1.53523	-1.54317	-1.54714
9.8	-1.19096	-1.19494	-1.19892	-1.19892	-1.2029	-1.20688	-1.20688	-1.21086	-1.21484	-1.21882	-1.2228	-1.22678	-1.22678	-1.23076	-1.23474	-1.23872	-1.24269	-1.24667	-1.25065	-1.25463	-1.25463	-1.25861	-1.26259	-1.26657	-1.27055	-1.27453	-1.27851	-1.28249	-1.28249	-1.28647	-1.29045	-1.29442	-1.2984	-1.30238	-1.30636	-1.31034	-1.31034	-1.31432	-1.3183	-1.32228	-1.32626	-1.33024	-1.33422	-1.3382	-1.3382	-1.34218	-1.34615	-1.34942	-1.3534
9.85	-1.12175	-1.12573	-1.12971	-1.13368	-1.13766	-1.14164	-1.14562	-1.1496	-1.15358	-1.15756	-1.16154	-1.1695	-1.17348	-1.17286	-1.17684	-1.18479	-1.18877	-1.19275	-1.2007	-1.2007	-1.20865	-1.21263	-1.21661	-1.22456	-1.22854	-1.23252	-1.23583	-1.2398	-1.24775	-1.25173	-1.2557	-1.25967	-1.26762	-1.2716	-1.27954	-1.28352	-1.28749	-1.29147	-1.29941	-1.30339	-1.31134	-1.31134	-1.31856	-1.32254	-1.33048	-1.33445	-1.33842	-1.34239	-1.35033
9.9	-0.929224	-0.933211	-0.941186	-0.945173	-0.953148	-0.957136	-0.961123	-0.96511	-0.973085	-0.977073	-0.985047	-0.984526	-0.992495	-0.99648	-1.00445	-1.00843	-1.01242	-1.0164	-1.02437	-1.03234	-1.03633	-1.04031	-1.04373	-1.0517	-1.05568	-1.06364	-1.06762	-1.0716	-1.07957	-1.08355	-1.09092	-1.0949	-1.09887	-1.10683	-1.11081	-1.11877	-1.11877	-1.12673	-1.13468	-1.13866	-1.14662	-1.1506	-1.15394	-1.16189	-1.16984	-1.17382	-1.1778	-1.18575	-1.18906
9.95	-0.935328	-0.943292	-0.947707	-0.951692	-0.955677	-0.963647	-0.967631	-0.975601	-0.979586	-0.983571	-0.99154	-0.99951	-1.00349	-1.00748	-1.01146	-1.01943	-1.0274	-1.03537	-1.03537	-1.04334	-1.05131	-1.05928	-1.06327	-1.06725	-1.07522	-1.08319	-1.08717	-1.09116	-1.09913	-1.1071	-1.11507	-1.11905	-1.12304	-1.13101	-1.13898	-1.14695	-1.14695	-1.15492	-1.16289	-1.17145	-1.17544	-1.18341	-1.1874	-1.19537	-1.19936	-1.20734	-1.21531	-1.2193	-1.22727
10	-0.790528	-0.794541	-0.802569	-0.806583	-0.81461	-0.818624	-0.822638	-0.830666	-0.834679	-0.842707	-0.846721	-0.850735	-0.858762	-0.867111	-0.871128	-0.875145	-0.883178	-0.887195	-0.895228	-0.899245	-0.907278	-0.911295	-0.919328	-0.923345	-0.931378	-0.939411	-0.943428	-0.951461	-0.955478	-0.963512	-0.971545	-0.979578	-0.979578	-0.987612	-0.995645	-1.00368	-1.0077	-1.01573	-1.02376	-1.02778	-1.03581	-1.03983	-1.04786	-1.0559	-1.06439	-1.06841	-1.07645	-1.08449	-1.09253
10.05	-0.634292	-0.638292	-0.646294	-0.654295	-0.658296	-0.662296	-0.670298	-0.674298	-0.6823	-0.6863	-0.690518	-0.698525	-0.706532	-0.714539	-0.718543	-0.722546	-0.730553	-0.73856	-0.742564	-0.750571	-0.758578	-0.766585	-0.770589	-0.774592	-0.782599	-0.790606	-0.798613	-0.802617	-0.810624	-0.818631	-0.826638	-0.830641	-0.838648	-0.846656	-0.854663	-0.86267	-0.870677	-0.878684	-0.882687	-0.890694	-0.898701	-0.906708	-0.910712	-0.918719	-0.926726	-0.934733	-0.938737	-0.950747	-0.958754
10.1	-0.63982	-0.647863	-0.651884	-0.659927	-0.663949	-0.671992	-0.680035	-0.684056	-0.692099	-0.700142	-0.708185	-0.712207	-0.72025	-0.728293	-0.736336	-0.740357	-0.7484	-0.756443	-0.764486	-0.768508	-0.776551	-0.784594	-0.792637	-0.796658	-0.804701	-0.812744	-0.820463	-0.824482	-0.832519	-0.840556	-0.848593	-0.856631	-0.864668	-0.872705	-0.876724	-0.884761	-0.892798	-0.900835	-0.904469	-0.912501	-0.920532	-0.928564	-0.93258	-0.940611	-0.948643	-0.956674	-0.96069	-0.968721	-0.976753
10.15	-0.551823	-0.559832	-0.567842	-0.575852	-0.579857	-0.587867	-0.595877	-0.603887	-0.607892	-0.615902	-0.627916	-0.635926	-0.639931	-0.647941	-0.655951	-0.663961	-0.667966	-0.675976	-0.683985	-0.691995	-0.696	-0.708015	-0.716025	-0.72003	-0.72804	-0.73605	-0.744059	-0.748064	-0.756074	-0.764084	-0.772094	-0.776099	-0.784109	-0.796124	-0.800128	-0.808138	-0.816148	-0.824158	-0.828163	-0.836173	-0.844183	-0.852193	-0.856198	-0.864207	-0.872217	-0.879815	-0.883817	-0.887819	-0.895823
10.2	-0.535293	-0.539136	-0.547134	-0.551133	-0.555132	-0.559131	-0.567129	-0.571128	-0.579126	-0.579126	-0.587124	-0.591123	-0.599121	-0.60312	-0.607119	-0.611118	-0.619117	-0.623116	-0.631114	-0.635113	-0.639112	-0.643111	-0.651109	-0.659107	-0.663106	-0.667105	-0.671104	-0.679102	-0.683101	-0.691099	-0.691099	-0.699097	-0.703096	-0.711095	-0.719093	-0.719093	-0.727091	-0.73109	-0.739088	-0.743087	-0.747086	-0.751085	-0.759083	-0.763082	-0.77108	-0.775079	-0.779078	-0.787076	-0.791075
10.25	-0.491086	-0.499082	-0.503081	-0.507079	-0.511078	-0.519074	-0.523073	-0.53107	-0.535068	-0.539066	-0.547063	-0.551061	-0.559058	-0.559058	-0.567055	-0.575052	-0.57923	-0.587233	-0.587233	-0.595235	-0.603238	-0.607239	-0.615242	-0.615242	-0.623244	-0.631247	-0.635248	-0.64325	-0.643476	-0.651485	-0.659493	-0.663497	-0.671505	-0.671505	-0.679513	-0.687522	-0.691526	-0.699534	-0.699534	-0.707542	-0.711546	-0.719554	-0.727563	-0.727563	-0.735571	-0.739575	-0.747583	-0.751587	-0.755591
10.3	-0.435908	-0.435977	-0.443986	-0.447991	-0.451996	-0.456	-0.46401	-0.46401	-0.468014	-0.472019	-0.476024	-0.484033	-0.488038	-0.488038	-0.492043	-0.500052	-0.504057	-0.508062	-0.512066	-0.516071	-0.520076	-0.52408	-0.528085	-0.53209	-0.536095	-0.544104	-0.544104	-0.548109	-0.552113	-0.556118	-0.560123	-0.568132	-0.572137	-0.572137	-0.576142	-0.580147	-0.584151	-0.592161	-0.596165	-0.60017	-0.60017	-0.604175	-0.60818	-0.612184	-0.616189	-0.624198	-0.62841	-0.62841	-0.632417
10.35	-0.438553	-0.442543	-0.446462	-0.450449	-0.454437	-0.458424	-0.462412	-0.466399	-0.470387	-0.474374	-0.478362	-0.48235	-0.486337	-0.486337	-0.490325	-0.494312	-0.4983	-0.502287	-0.510262	-0.51425	-0.51425	-0.518237	-0.522099	-0.526084	-0.530068	-0.534053	-0.538038	-0.542023	-0.542023	-0.546007	-0.549992	-0.553977	-0.557961	-0.561946	-0.565931	-0.569915	-0.569915	-0.5739	-0.577885	-0.577885	-0.581869	-0.585854	-0.589839	-0.593824	-0.597808	-0.597808	-0.601793	-0.605778	-0.609762
10.4	-0.351417	-0.355403	-0.35939	-0.363376	-0.367363	-0.371349	-0.375336	-0.379323	-0.379323	-0.383309	-0.387296	-0.391227	-0.395211	-0.395211	-0.399194	-0.403178	-0.407162	-0.407162	-0.411146	-0.415129	-0.419113	-0.423097	-0.423097	-0.427081	-0.431064	-0.435048	-0.435048	-0.439032	-0.443016	-0.443016	-0.446999	-0.450983	-0.454967	-0.454967	-0.458951	-0.458951	-0.462934	-0.462934	-0.466918	-0.470902	-0.474886	-0.474886	-0.478869	-0.482732	-0.482732	-0.486713	-0.486713	-0.486713	-0.490694
10.45	-0.397789	-0.397789	-0.401776	-0.401776	-0.405762	-0.405762	-0.409748	-0.409748	-0.413734	-0.413734	-0.417721	-0.417721	-0.417721	-0.417721	-0.417721	-0.421707	-0.421707	-0.425693	-0.425693	-0.425693	-0.42968	-0.42968	-0.42968	-0.433666	-0.433666	-0.437652	-0.437652	-0.437652	-0.441638	-0.441638	-0.441638	-0.441532	-0.441532	-0.441532	-0.445515	-0.445515	-0.445515	-0.449498	-0.449498	-0.453482	-0.453482	-0.453482	-0.457465	-0.457465	-0.457465	-0.461449	-0.461449	-0.461449	-0.465432
10.5	-0.400573	-0.400573	-0.400573	-0.404542	-0.404542	-0.404542	-0.404542	-0.40851	-0.40851	-0.40851	-0.408585	-0.412557	-0.412557	-0.412557	-0.412557	-0.412557	-0.412557	-0.416528	-0.416609	-0.416609	-0.416609	-0.416609	-0.420583	-0.420583	-0.420583	-0.420583	-0.420667	-0.420667	-0.424644	-0.424644	-0.424644	-0.424644	-0.424644	-0.424644	-0.42473	-0.42473	-0.42473	-0.42473	-0.42871	-0.42871	-0.42871	-0.42871	-0.43269	-0.43269	-0.432782	-0.432782	-0.436765	-0.436765	-0.436765
10.55	-0.477003	-0.480964	-0.480964	-0.480964	-0.480964	-0.480964	-0.480964	-0.484925	-0.484925	-0.484925	-0.484925	-0.484925	-0.484814	-0.488772	-0.488772	-0.488772	-0.488772	-0.488772	-0.488772	-0.488772	-0.488772	-0.488772	-0.488772	-0.488772	-0.49273	-0.492614	-0.492614	-0.492614	-0.492614	-0.492614	-0.492614	-0.492614	-0.492614	-0.492614	-0.492614	-0.492614	-0.492614	-0.492614	-0.492497	-0.492497	-0.488545	-0.488545	-0.488545	-0.488545	-0.488545	-0.488545	-0.488545	-0.488545	-0.488545
10.6	-0.390692	-0.390692	-0.390692	-0.394681	-0.394681	-0.394681	-0.398671	-0.398671	-0.402661	-0.402661	-0.40665	-0.40665	-0.40665	-0.41064	-0.41064	-0.410556	-0.414542	-0.414542	-0.414542	-0.418529	-0.418529	-0.418529	-0.418529	-0.418529	-0.422516	-0.422516	-0.422516	-0.426503	-0.426503	-0.426407	-0.430391	-0.430391	-0.430391	-0.430391	-0.434375	-0.434375	-0.434375	-0.438359	-0.438359	-0.438359	-0.438359	-0.442343	-0.442343	-0.442343	-0.442343	-0.442343	-0.442343	-0.442236	-0.446217
10.65	-0.316013	-0.319995	-0.319995	-0.319995	-0.319995	-0.319995	-0.319995	-0.319995	-0.319995	-0.323977	-0.323977	-0.323977	-0.323977	-0.323977	-0.327959	-0.327959	-0.327959	-0.327959	-0.327959	-0.327887	-0.331867	-0.331867	-0.331867	-0.331867	-0.331867	-0.331867	-0.331867	-0.331867	-0.335846	-0.335846	-0.335846	-0.335846	-0.335846	-0.335846	-0.335846	-0.335846	-0.335846	-0.335846	-0.335846	-0.339745	-0.339745	-0.339745	-0.339745	-0.339745	-0.339745	-0.339745	-0.339745	-0.339745	-0.339745
10.7	-0.403029	-0.403029	-0.402964	-0.406944	-0.406944	-0.406944	-0.410923	-0.410923	-0.410923	-0.410923	-0.414902	-0.414902	-0.414976	-0.414976	-0.414976	-0.414976	-0.414976	-0.414976	-0.418958	-0.418958	-0.418958	-0.418958	-0.42294	-0.42294	-0.42294	-0.42294	-0.426922	-0.426922	-0.426922	-0.426922	-0.426922	-0.430904	-0.430904	-0.430904	-0.430904	-0.434886	-0.434886	-0.434886	-0.434886	-0.434886	-0.434974	-0.438959	-0.438959	-0.438959	-0.438959	-0.438959	-0.438959	-0.442944	-0.442944
10.75	-0.241078	-0.241078	-0.245058	-0.245058	-0.245058	-0.245058	-0.245058	-0.245058	-0.249038	-0.249038	-0.249038	-0.249038	-0.249038	-0.249038	-0.25301	-0.25301	-0.25301	-0.25301	-0.25301	-0.256993	-0.256993	-0.256993	-0.256993	-0.256993	-0.256993	-0.260976	-0.260976	-0.260976	-0.260976	-0.260976	-0.264959	-0.264959	-0.264959	-0.264959	-0.264959	-0.264959	-0.268945	-0.268945	-0.268945	-0.268945	-0.268945	-0.268945	-0.268945	-0.268945	-0.268945	-0.268945	-0.272931	-0.272931	-0.272931
10.8	-0.285226	-0.285226	-0.285226	-0.285226	-0.285226	-0.285226	-0.285226	-0.289229	-0.289229	-0.289229	-0.289229	-0.289203	-0.289203	-0.289203	-0.289203	-0.293204	-0.293204	-0.293204	-0.293204	-0.293204	-0.293204	-0.293204	-0.297205	-0.297205	-0.297205	-0.297205	-0.297205	-0.297205	-0.301206	-0.301206	-0.301206	-0.301206	-0.301206	-0.301206	-0.305207	-0.305207	-0.305207	-0.305207	-0.305207	-0.305207	-0.305207	-0.305207	-0.305207	-0.309208	-0.309208	-0.309208	-0.309208	-0.309208	-0.313209
10.85	-0.296242	-0.296242	-0.300253	-0.300253	-0.300253	-0.300253	-0.300253	-0.304265	-0.304265	-0.304265	-0.304265	-0.304265	-0.304265	-0.308277	-0.308277	-0.308277	-0.308277	-0.308277	-0.308277	-0.308277	-0.312289	-0.312289	-0.312289	-0.312289	-0.312289	-0.312289	-0.312289	-0.312289	-0.312289	-0.312289	-0.316301	-0.316337	-0.316337	-0.316337	-0.316337	-0.316337	-0.316337	-0.316337	-0.316337	-0.316337	-0.316337	-0.316337	-0.316337	-0.316337	-0.316337	-0.316337	-0.316337	-0.316337	-0.316337
10.9	-0.136405	-0.136405	-0.136405	-0.136405	-0.136405	-0.136405	-0.136405	-0.136405	-0.136405	-0.136405	-0.136405	-0.136405	-0.136405	-0.136405	-0.136405	-0.136405	-0.136405	-0.136405	-0.136405	-0.136405	-0.136405	-0.136405	-0.136405	-0.14043	-0.14043	-0.14043	-0.14043	-0.14043	-0.14043	-0.14043	-0.140376	-0.140376	-0.140376	-0.140376	-0.140376	-0.144404	-0.144404	-0.144404	-0.144404	-0.144404	-0.148433	-0.148433	-0.148433	-0.148433	-0.152461	-0.152461	-0.152461	-0.152461	-0.152461
10.95	-0.21783	-0.21783	-0.21783	-0.21783	-0.21783	-0.213793	-0.213793	-0.213793	-0.213793	-0.213793	-0.213793	-0.213793	-0.209757	-0.209757	-0.209757	-0.209757	-0.20971	-0.20971	-0.205671	-0.205671	-0.205671	-0.205671	-0.205671	-0.205671	-0.201632	-0.201632	-0.201632	-0.201632	-0.201632	-0.201579	-0.201579	-0.201579	-0.201579	-0.201579	-0.201579	-0.197537	-0.197537	-0.197537	-0.197537	-0.197537	-0.193495	-0.193495	-0.193495	-0.193495	-0.193495	-0.189391	-0.189391	-0.189391	-0.189391
11	-0.0824989	-0.0824989	-0.0824989	-0.0824989	-0.0824989	-0.0824989	-0.0865886	-0.0865886	-0.0865886	-0.0865886	-0.0865886	-0.0906784	-0.0906784	-0.0906784	-0.0906784	-0.0947682	-0.0947682	-0.0947682	-0.0947682	-0.0987305	-0.0987305	-0.0987305	-0.0987305	-0.102823	-0.102823	-0.102823	-0.102823	-0.102823	-0.102823	-0.102823	-0.106916	-0.106916	-0.106916	-0.106916	-0.111009	-0.111009	-0.111009	-0.115102	-0.115102	-0.115102	-0.119194	-0.119194	-0.119194	-0.123287	-0.123287	-0.123287	-0.123397	-0.127486	-0.127486
[truncated: 5,000 more columns]

## Sheet: Fig. 3d
B (T)	∆μ (meV) (1/3, 11/3)	errorbar	B (T)	∆μ (meV) (2/3, 10/3)	errorbar	B (T)	∆μ (meV) (0, 7/2)	errorbar	B (T)	∆μ (meV) (0, 11/3)	errorbar
6	0.066899	0.0196339	5	0.178338	0.0337578	3	0.171277	0.00534287	3	0.103731	0.00294053
6.05	0.0729229	0.0131117	5.05	0.187005	0.0256071	3.05	0.175903	0.0151166	3.05	0.15772	0.0124347
6.1	0.0819773	0.0143046	5.1	0.140928	0.0154194	3.1	0.159793	0.0271321	3.1	0.116867	0.00185502
6.15	0.0766619	0.0121833	5.15	0.157399	0.0307842	3.15	0.17385	0.00866152	3.15	0.089812	0.00324892
6.2	0.0894416	0.0172991	5.2	0.153433	0.0326828	3.2	0.191351	0.013804	3.2	0.118458	0.00300652
6.25	0.0875899	0.0116791	5.25	0.224561	0.0315424	3.25	0.187463	0.0208409	3.25	0.0957193	0.00660154
6.3	0.0859352	0.0145905	5.3	0.236725	0.0314407	3.3	0.15422	0.0188039	3.3	0.0979628	0.0100392
6.35	0.116015	0.0147476	5.35	0.210023	0.0286547	3.35	0.15991	0.0137761	3.35	0.110505	0.00213112
6.4	0.0886692	0.014297	5.4	0.209608	0.0208717	3.4	0.147522	0.0116117	3.4	0.10123	0.00438616
6.45	0.111435	0.0159862	5.45	0.222052	0.0290595	3.45	0.173786	0.0164219	3.45	0.0637542	0.0112056
6.5	0.110258	0.0133627	5.5	0.194033	0.0281193	3.5	0.178866	0.021486	3.5	0.178866	0.021486
6.55	0.0838842	0.0128919	5.55	0.226243	0.0228202	3.55	0.208172	0.0189135	3.55	0.143727	0.00778014
6.6	0.0857319	0.00976042	5.6	0.251366	0.0106439	3.6	0.183461	0.0181814	3.6	0.122053	0.00970824
6.65	0.101006	0.0151805	5.65	0.213667	0.0141679	3.65	0.172605	0.0103509	3.65	0.0311058	0.00376053
6.7	0.0995276	0.0128138	5.7	0.262196	0.00875059	3.7	0.17136	0.0150299	3.7	0.0911179	0.00279213
6.75	0.0805869	0.0182847	5.75	0.218038	0.0154662	3.75	0.197444	0.0223362	3.75	0.0618199	0.00293527
6.8	0.102896	0.0201421	5.8	0.249907	0.0115795	3.8	0.153767	0.00614555	3.8	0.0979893	0.00256448
6.85	0.127699	0.0160277	5.85	0.234148	0.0117575	3.85	0.189395	0.0128986	3.85	0.0955605	0.0045947
6.9	0.118445	0.0133076	5.9	0.232421	0.0159187	3.9	0.180411	0.00536642	3.9	0.102133	0.0124123
6.95	0.102584	0.0187142	5.95	0.193905	0.0191039	3.95	0.133264	0.00573812	3.95	0.128333	0.00220264
7	0.106086	0.0207146	6	0.228859	0.00832691	4	0.102413	0.0171283	4	0.0638879	0.0032467
7.05	0.0988294	0.011661	6.05	0.252399	0.0127906	4.05	0.169742	0.0116042	4.05	0.103581	0.00356004
7.1	0.100297	0.0163989	6.1	0.241641	0.0135673	4.1	0.167522	0.00557836	4.1	0.135453	0.0270965
7.15	0.0946576	0.0149923	6.15	0.219467	0.0187475	4.15	0.139955	0.00462736	4.15	0.128602	0.00602468
7.2	0.115082	0.0210901	6.2	0.240016	0.0203548	4.2	0.124944	0.012903	4.2	0.152498	0.007536
7.25	0.0983464	0.0180269	6.25	0.254224	0.0236774	4.25	0.139825	0.0170022	4.25	0.101316	0.0138039
7.3	0.103024	0.0167782	6.3	0.213879	0.0201695	4.3	0.137857	0.00677108	4.3	0.127671	0.00320405
7.35	0.0945418	0.0207259	6.35	0.225184	0.00560046	4.35	0.176091	0.016913	4.35	0.098494	0.0018002
7.4	0.130786	0.0147314	6.4	0.191728	0.0125924	4.4	0.0786239	0.00808433	4.4	0.123682	0.00302103
7.45	0.132845	0.0185432	6.45	0.173801	0.0093207	4.45	0.142689	0.0102835	4.45	0.113928	0.00171514
7.5	0.11872	0.0217887	6.5	0.20167	0.034853	4.5	0.187816	0.0102749	4.5	0.187816	0.0102749
7.55	0.0890649	0.0149376	6.55	0.168328	0.0305948	4.55	0.146209	0.0119698	4.55	0.0723772	0.00162692
7.6	0.105323	0.0235475	6.6	0.193316	0.0201169	4.6	0.129374	0.00198819	4.6	0.103675	0.00325943
7.65	0.10661	0.0131042	6.65	0.182812	0.0124636	4.65	0.0957371	0.0157596	4.65	0.112683	0.00466731
7.7	0.101609	0.0131519	6.7	0.161615	0.0165632	4.7	0.108938	0.014517	4.7	0.105539	0.000971829
7.75	0.111961	0.0210393	6.75	0.170876	0.0128399	4.75	0.0986387	0.00700245	4.75	0.0826283	0.0015155
7.8	0.1163	0.0175019	6.8	0.180699	0.0112304	4.8	0.0412555	0.00831664	4.8	0.0890294	0.00612073
7.85	0.110186	0.0160071	6.85	0.168152	0.0306424	4.85	0.113579	0.0211621	4.85	0.0786329	0.000949162
7.9	0.0824583	0.0122895	6.9	0.180296	0.0258824				4.9	0.0608714	0.00451852
7.95	0.0885286	0.0145468	6.95	0.148351	0.0052757				4.95	0.0576096	0.00716696
8	0.0881071	0.0143	7	0.169795	0.0296844				5	0.0619749	0.00733061
8.05	0.064324	0.0177402	7.05	0.188693	0.027719				5.05	0.10964	0.0106138
8.1	0.120145	0.0162481	7.1	0.160562	0.0150662				5.1	0.0710055	0.00557827
8.15	0.0969281	0.0170564	7.15	0.231352	0.0296384				5.15	0.0360589	0.00540753
8.2	0.104485	0.0227121	7.2	0.15457	0.0160987				5.2	0.085199	0.0123863
8.25	0.130352	0.0154642	7.25	0.176131	0.0270497				5.25	0.0991975	0.0137565
8.3	0.114799	0.0208301	7.3	0.176441	0.0191451				5.3	0.0516589	0.00277077
8.35	0.130039	0.0279114	7.35	0.158377	0.00711187				5.35	0.0919734	0.00926404
8.4	0.10594	0.0278127	7.4	0.184035	0.0229732				5.4	0.0989289	0.0109973
8.45	0.106114	0.0218579	7.45	0.184621	0.0168815				5.45	0.0671316	0.00069005
8.5	0.121019	0.0264543	7.5	0.176026	0.0126681				5.5	0.0892064	0.00678809
8.55	0.124838	0.0266562	7.55	0.154649	0.0193164				5.55	0.0971987	0.0158805
8.6	0.122412	0.0235057	7.6	0.145986	0.0155981				5.6	0.140861	0.0128511
8.65	0.154558	0.029207	7.65	0.104406	0.00852682				5.65	0.0902706	0.00157163
8.7	0.116313	0.0209083	7.7	0.14522	0.0149548				5.7	0.119146	0.0113481
8.75	0.117481	0.0191636	7.75	0.104192	0.0169514				5.75	0.114668	0.0055346
8.8	0.129174	0.0358438	7.8	0.153961	0.0123812				5.8	0.10077	0.0140179
8.85	0.126198	0.0196663	7.85	0.186259	0.0292298				5.85	0.123051	0.00778271
8.9	0.145625	0.0263166	7.9	0.158193	0.0201974
8.95	0.153654	0.0165555	7.95	0.174074	0.0197641
9	0.134256	0.026475	8	0.165349	0.0137161
9.05	0.116012	0.0241534	8.05	0.148121	0.00598349
9.1	0.138679	0.0238644	8.1	0.173701	0.023713
9.15	0.136499	0.0232794	8.15	0.173841	0.0117649
9.2	0.123707	0.0217212	8.2	0.115282	0.00982156
9.25	0.136019	0.0218786	8.25	0.10705	0.0161734
9.3	0.137765	0.0238688	8.3	0.081717	0.00574
9.35	0.142997	0.0243735	8.35	0.138017	0.00934797
9.4	0.147433	0.0179874	8.4	0.0908866	0.00746059
9.45	0.145497	0.0287032	8.45	0.119244	0.00310855
9.5	0.142361	0.0278885	8.5	0.0937506	0.00387653
9.55	0.159628	0.0253499	8.55	0.117218	0.0130937
9.6	0.142131	0.0287432	8.6	0.154276	0.00618192
9.65	0.169406	0.0258226	8.65	0.148424	0.0076859
9.7	0.158824	0.026688	8.7	0.150329	0.00766865
9.75	0.163206	0.0282983	8.75	0.152733	0.00890167
9.8	0.153883	0.02109	8.8	0.182136	0.00825786
9.85	0.158363	0.0269778	8.85	0.154782	0.0181661
9.9	0.14286	0.0246659	8.9	0.153465	0.0113173
9.95	0.149526	0.0238441	8.95	0.170883	0.00811564
10	0.132358	0.0288624	9	0.1913	0.0156705
10.05	0.153391	0.0293545	9.05	0.160838	0.00576568
10.1	0.118714	0.0252113	9.1	0.168226	0.0128803
10.15	0.147895	0.0283507	9.15	0.170794	0.00905836
10.2	0.153207	0.0350282	9.2	0.173338	0.0145013
10.25	0.140133	0.034934	9.25	0.172878	0.013761
10.3	0.158561	0.0349557	9.3	0.152163	0.00930068
10.35	0.140195	0.0267119	9.35	0.169208	0.0129771
10.4	0.160177	0.0284341	9.4	0.160681	0.00874329
10.45	0.160738	0.0265202	9.45	0.140289	0.0136448
10.5	0.154699	0.0248356	9.5	0.174354	0.0109305
10.55	0.149571	0.0327104	9.55	0.139178	0.00901349
10.6	0.134386	0.0275997	9.6	0.173129	0.0119237
10.65	0.128537	0.0295465	9.65	0.146847	0.00873787
10.7	0.12747	0.0251401	9.7	0.175626	0.0143733
10.75	0.150587	0.019958	9.75	0.131656	0.0149961
10.8	0.127862	0.025774	9.8	0.134935	0.0126283
10.85	0.126519	0.023467	9.85	0.166168	0.0164965
10.9	0.127275	0.0271331	9.9	0.201995	0.0130502
10.95	0.127912	0.0264709	9.95	0.167385	0.0111347
11	0.121543	0.0286141	10	0.170476	0.00987815
			10.05	0.187315	0.0149789
			10.1	0.17181	0.0153593
			10.15	0.170618	0.0161438
			10.2	0.163171	0.0140509
			10.25	0.185222	0.0228787
			10.3	0.177279	0.0174189
			10.35	0.177504	0.0238552
			10.4	0.206306	0.0259149
			10.45	0.167842	0.0213888
			10.5	0.187855	0.0307004
			10.55	0.186869	0.0307394
			10.6	0.152977	0.0291809
			10.65	0.205426	0.0253021
			10.7	0.180329	0.0372345
			10.75	0.206861	0.0421255
			10.8	0.22028	0.0385345
			10.85	0.179029	0.0348755
			10.9	0.219928	0.0394269
			10.95	0.225467	0.0321176
			11	0.223311	0.0271162

## Sheet: Fig. 3e
w0/w1	𝜎(F)
0	0.287669
0.05	0.293154
0.1	0.309479
0.15	0.336352
0.2	0.373569
0.25	0.421248
0.3	0.47999
0.35	0.551
0.4	0.636227
0.45	0.738584
0.5	0.862357
0.55	1.01393
0.6	1.20312
0.65	1.44581
0.7	1.76958
0.75	2.22727
0.8	2.93686
0.85	4.24294
0.9	7.93985

## Sheet: Fig. 3f
𝜙/𝜙0	𝜎(F)
0	2.94042
0.0625	2.34974
0.1	1.98888
0.125	1.79494
0.166667	1.5264
0.2	1.34727
0.25	1.11364
0.3	0.911785
0.333333	0.785311
0.375	0.635575
0.4	0.549899
0.5	0.297366
0.625	0.0674181
0.666667	0.0435666
0.75	0.0159981
0.833333	0.00171391
0.9	0
1	0

## Sheet: Fig. 3g
𝜎(F)
w0/w1	0	0.01125	0.0225	0.03375	0.045	0.05625	0.0675	0.07875	0.09	0.10125	0.1125	0.12375	0.135	0.14625	0.1575	0.16875	0.18	0.19125	0.2025	0.21375	0.225	0.23625	0.2475	0.25875	0.27	0.28125	0.2925	0.30375	0.315	0.32625	0.3375	0.34875	0.36	0.37125	0.3825	0.39375	0.405	0.41625	0.4275	0.43875	0.45	0.46125	0.4725	0.48375	0.495	0.50625	0.5175	0.52875	0.54
𝜙/𝜙0
0	0.293303	0.298062	0.302821	0.30758	0.312338	0.317097	0.321856	0.326615	0.331374	0.336133	0.340892	0.345651	0.35041	0.355169	0.359927	0.364686	0.369445	0.374204	0.381169	0.395854	0.410538	0.425223	0.439908	0.454592	0.469277	0.483962	0.498647	0.513331	0.528016	0.542701	0.557386	0.57207	0.586755	0.60144	0.616125	0.630809	0.653128	0.684989	0.716851	0.748712	0.780573	0.812435	0.844296	0.876157	0.908019	0.93988	0.971741	1.0036	1.03546
0.00625	0.299032	0.303693	0.308355	0.313016	0.317678	0.322339	0.327001	0.331662	0.336324	0.340985	0.345646	0.350308	0.354969	0.359631	0.364292	0.368954	0.373615	0.378277	0.385126	0.399636	0.414146	0.428655	0.443165	0.457674	0.472184	0.486693	0.501203	0.515712	0.530222	0.544732	0.559241	0.573751	0.58826	0.60277	0.617279	0.631789	0.653892	0.685487	0.717081	0.748676	0.780271	0.811866	0.84346	0.875055	0.90665	0.938245	0.969839	1.00143	1.03303
0.0125	0.304761	0.309325	0.313889	0.318453	0.323017	0.327581	0.332145	0.336709	0.341273	0.345837	0.350401	0.354965	0.359529	0.364093	0.368657	0.373221	0.377785	0.382349	0.389084	0.403418	0.417753	0.432087	0.446422	0.460756	0.47509	0.489425	0.503759	0.518094	0.532428	0.546762	0.561097	0.575431	0.589766	0.6041	0.618434	0.632769	0.654656	0.685984	0.717312	0.74864	0.779969	0.811297	0.842625	0.873953	0.905281	0.93661	0.967938	0.999266	1.03059
0.01875	0.31049	0.314957	0.319423	0.32389	0.328357	0.332823	0.33729	0.341756	0.346223	0.350689	0.355156	0.359622	0.364089	0.368555	0.373022	0.377488	0.381955	0.386421	0.393042	0.407201	0.42136	0.435519	0.449679	0.463838	0.477997	0.492156	0.506316	0.520475	0.534634	0.548793	0.562952	0.577112	0.591271	0.60543	0.619589	0.633748	0.65542	0.686481	0.717543	0.748605	0.779666	0.810728	0.84179	0.872851	0.903913	0.934974	0.966036	0.997098	1.02816
0.025	0.31622	0.320589	0.324958	0.329327	0.333696	0.338065	0.342434	0.346803	0.351172	0.355541	0.35991	0.364279	0.368648	0.373017	0.377387	0.381756	0.386125	0.390494	0.396999	0.410983	0.424968	0.438952	0.452936	0.46692	0.480904	0.494888	0.508872	0.522856	0.53684	0.550824	0.564808	0.578792	0.592776	0.60676	0.620744	0.634728	0.656184	0.686979	0.717774	0.748569	0.779364	0.810159	0.840954	0.871749	0.902544	0.933339	0.964134	0.994929	1.02572
0.03125	0.321949	0.32622	0.330492	0.334764	0.339035	0.343307	0.347578	0.35185	0.356122	0.360393	0.364665	0.368936	0.373208	0.37748	0.381751	0.386023	0.390295	0.394566	0.400957	0.414766	0.428575	0.442384	0.456193	0.470001	0.48381	0.497619	0.511428	0.525237	0.539046	0.552855	0.566664	0.580472	0.594281	0.60809	0.621899	0.635708	0.656948	0.687476	0.718005	0.748533	0.779062	0.80959	0.840119	0.870647	0.901176	0.931704	0.962233	0.992761	1.02329
0.0375	0.327678	0.331852	0.336026	0.3402	0.344375	0.348549	0.352723	0.356897	0.361071	0.365245	0.369419	0.373594	0.377768	0.381942	0.386116	0.39029	0.394464	0.398639	0.404915	0.418548	0.432182	0.445816	0.45945	0.473083	0.486717	0.500351	0.513984	0.527618	0.541252	0.554885	0.568519	0.582153	0.595787	0.60942	0.623054	0.636688	0.657712	0.687974	0.718236	0.748497	0.778759	0.809021	0.839283	0.869545	0.899807	0.930069	0.960331	0.990593	1.02085
0.04375	0.333407	0.337484	0.341561	0.345637	0.349714	0.353791	0.357867	0.361944	0.366021	0.370097	0.374174	0.378251	0.382327	0.386404	0.390481	0.394558	0.398634	0.402711	0.408872	0.422331	0.43579	0.449248	0.462707	0.476165	0.489624	0.503082	0.516541	0.529999	0.543458	0.556916	0.570375	0.583833	0.597292	0.61075	0.624209	0.637667	0.658476	0.688471	0.718466	0.748462	0.778457	0.808452	0.838448	0.868443	0.898439	0.928434	0.958429	0.988425	1.01842
0.05	0.339136	0.343116	0.347095	0.351074	0.355053	0.359033	0.363012	0.366991	0.37097	0.374949	0.378929	0.382908	0.386887	0.390866	0.394846	0.398825	0.402804	0.406783	0.41283	0.426113	0.439397	0.45268	0.465964	0.479247	0.49253	0.505814	0.519097	0.53238	0.545664	0.558947	0.57223	0.585514	0.598797	0.61208	0.625364	0.638647	0.65924	0.688968	0.718697	0.748426	0.778155	0.807884	0.837612	0.867341	0.89707	0.926799	0.956528	0.986256	1.01599
0.05625	0.344866	0.348747	0.352629	0.356511	0.360393	0.364274	0.368156	0.372038	0.37592	0.379802	0.383683	0.387565	0.391447	0.395329	0.39921	0.403092	0.406974	0.410856	0.416788	0.429896	0.443004	0.456112	0.469221	0.482329	0.495437	0.508545	0.521653	0.534761	0.54787	0.560978	0.574086	0.587194	0.600302	0.61341	0.626519	0.639627	0.660003	0.689466	0.718928	0.74839	0.777852	0.807315	0.836777	0.866239	0.895701	0.925164	0.954626	0.984088	1.01355
0.0625	0.350595	0.354379	0.358163	0.361948	0.365732	0.369516	0.373301	0.377085	0.380869	0.384654	0.388438	0.392222	0.396007	0.399791	0.403575	0.407359	0.411144	0.414928	0.420745	0.433678	0.446611	0.459544	0.472477	0.48541	0.498343	0.511277	0.52421	0.537143	0.550076	0.563009	0.575942	0.588875	0.601808	0.614741	0.627674	0.640607	0.660767	0.689963	0.719159	0.748354	0.77755	0.806746	0.835942	0.865137	0.894333	0.923529	0.952724	0.98192	1.01112
0.06875	0.348363	0.352123	0.355883	0.359643	0.363403	0.367163	0.370923	0.374682	0.378442	0.382202	0.385962	0.389722	0.393482	0.397242	0.401002	0.404762	0.408522	0.412282	0.418056	0.430882	0.443708	0.456535	0.469361	0.482187	0.495013	0.507839	0.520665	0.533492	0.546318	0.559144	0.57197	0.584796	0.597622	0.610449	0.623275	0.636101	0.655997	0.684731	0.713465	0.742199	0.770933	0.799667	0.828401	0.857135	0.885868	0.914602	0.943336	0.97207	1.0008
0.075	0.346132	0.349867	0.353603	0.357338	0.361074	0.364809	0.368545	0.37228	0.376016	0.379751	0.383486	0.387222	0.390957	0.394693	0.398428	0.402164	0.405899	0.409635	0.415367	0.428086	0.440805	0.453525	0.466244	0.478963	0.491683	0.504402	0.517121	0.529841	0.54256	0.555279	0.567999	0.580718	0.593437	0.606157	0.618876	0.631595	0.651227	0.679499	0.707771	0.736043	0.764316	0.792588	0.82086	0.849132	0.877404	0.905676	0.933948	0.96222	0.990493
0.08125	0.3439	0.347611	0.351322	0.355033	0.358744	0.362455	0.366166	0.369878	0.373589	0.3773	0.381011	0.384722	0.388433	0.392144	0.395855	0.399566	0.403277	0.406988	0.412677	0.42529	0.437902	0.450515	0.463127	0.47574	0.488352	0.500965	0.513577	0.52619	0.538802	0.551415	0.564027	0.57664	0.589252	0.601865	0.614477	0.62709	0.646457	0.674267	0.702078	0.729888	0.757698	0.785509	0.813319	0.841129	0.86894	0.89675	0.92456	0.952371	0.980181
0.0875	0.341668	0.345355	0.349042	0.352728	0.356415	0.360102	0.363788	0.367475	0.371162	0.374848	0.378535	0.382222	0.385908	0.389595	0.393282	0.396968	0.400655	0.404342	0.409988	0.422494	0.434999	0.447505	0.460011	0.472516	0.485022	0.497528	0.510033	0.522539	0.535045	0.54755	0.560056	0.572562	0.585067	0.597573	0.610078	0.622584	0.641687	0.669035	0.696384	0.723732	0.751081	0.778429	0.805778	0.833127	0.860475	0.887824	0.915172	0.942521	0.96987
0.09375	0.339437	0.343099	0.346761	0.350424	0.354086	0.357748	0.36141	0.365073	0.368735	0.372397	0.376059	0.379722	0.383384	0.387046	0.390708	0.394371	0.398033	0.401695	0.407299	0.419698	0.432096	0.444495	0.456894	0.469293	0.481692	0.49409	0.506489	0.518888	0.531287	0.543686	0.556084	0.568483	0.580882	0.593281	0.60568	0.618078	0.636916	0.663803	0.69069	0.717577	0.744464	0.77135	0.798237	0.825124	0.852011	0.878898	0.905784	0.932671	0.959558
0.1	0.337205	0.340843	0.344481	0.348119	0.351757	0.355395	0.359032	0.36267	0.366308	0.369946	0.373584	0.377222	0.380859	0.384497	0.388135	0.391773	0.395411	0.399049	0.40461	0.416901	0.429193	0.441485	0.453777	0.466069	0.478361	0.490653	0.502945	0.515237	0.527529	0.539821	0.552113	0.564405	0.576697	0.588989	0.601281	0.613573	0.632146	0.658571	0.684996	0.711421	0.737846	0.764271	0.790696	0.817121	0.843546	0.869971	0.896396	0.922821	0.949246
0.10625	0.334715	0.338323	0.341931	0.345539	0.349146	0.352754	0.356362	0.35997	0.363578	0.367186	0.370793	0.374401	0.378009	0.381617	0.385225	0.388833	0.392441	0.396048	0.401557	0.413718	0.425879	0.438039	0.4502	0.462361	0.474522	0.486683	0.498843	0.511004	0.523165	0.535326	0.547487	0.559648	0.571808	0.583969	0.59613	0.608291	0.626568	0.652491	0.678413	0.704336	0.730258	0.756181	0.782104	0.808026	0.833949	0.859872	0.885794	0.911717	0.937639
0.1125	0.332225	0.335803	0.33938	0.342958	0.346536	0.350114	0.353692	0.35727	0.360848	0.364425	0.368003	0.371581	0.375159	0.378737	0.382315	0.385892	0.38947	0.393048	0.398504	0.410534	0.422564	0.434593	0.446623	0.458653	0.470682	0.482712	0.494742	0.506771	0.518801	0.530831	0.54286	0.55489	0.56692	0.578949	0.590979	0.603009	0.62099	0.64641	0.67183	0.69725	0.722671	0.748091	0.773511	0.798931	0.824351	0.849772	0.875192	0.900612	0.926032
0.11875	0.329734	0.333282	0.33683	0.340378	0.343926	0.347474	0.351022	0.354569	0.358117	0.361665	0.365213	0.368761	0.372309	0.375857	0.379404	0.382952	0.3865	0.390048	0.395452	0.40735	0.419249	0.431147	0.443046	0.454944	0.466843	0.478741	0.49064	0.502538	0.514437	0.526335	0.538234	0.550133	0.562031	0.57393	0.585828	0.597727	0.615412	0.640329	0.665247	0.690165	0.715083	0.740001	0.764918	0.789836	0.814754	0.839672	0.86459	0.889508	0.914425
0.125	0.327244	0.330762	0.33428	0.337798	0.341316	0.344833	0.348351	0.351869	0.355387	0.358905	0.362423	0.365941	0.369458	0.372976	0.376494	0.380012	0.38353	0.387048	0.392399	0.404166	0.415934	0.427701	0.439468	0.451236	0.463003	0.474771	0.486538	0.498305	0.510073	0.52184	0.533608	0.545375	0.557142	0.56891	0.580677	0.592445	0.609833	0.634249	0.658664	0.68308	0.707495	0.73191	0.756326	0.780741	0.805157	0.829572	0.853987	0.878403	0.902818
0.13125	0.324488	0.327971	0.331454	0.334936	0.338419	0.341902	0.345384	0.348867	0.35235	0.355833	0.359315	0.362798	0.366281	0.369763	0.373246	0.376729	0.380212	0.383694	0.388985	0.400603	0.412221	0.423839	0.435457	0.447075	0.458693	0.470311	0.481929	0.493547	0.505165	0.516783	0.528401	0.540018	0.551636	0.563254	0.574872	0.58649	0.603576	0.627495	0.651414	0.675333	0.699253	0.723172	0.747091	0.77101	0.79493	0.818849	0.842768	0.866687	0.890607
0.1375	0.321732	0.32518	0.328627	0.332075	0.335522	0.33897	0.342418	0.345865	0.349313	0.35276	0.356208	0.359655	0.363103	0.366551	0.369998	0.373446	0.376893	0.380341	0.385571	0.397039	0.408508	0.419976	0.431445	0.442914	0.454382	0.465851	0.477319	0.488788	0.500256	0.511725	0.523193	0.534662	0.546131	0.557599	0.569068	0.580536	0.597318	0.620741	0.644164	0.667587	0.69101	0.714433	0.737856	0.76128	0.784703	0.808126	0.831549	0.854972	0.878395
0.14375	0.318976	0.322389	0.325801	0.329213	0.332626	0.336038	0.339451	0.342863	0.346275	0.349688	0.3531	0.356513	0.359925	0.363338	0.36675	0.370162	0.373575	0.376987	0.382157	0.393476	0.404795	0.416114	0.427433	0.438752	0.450072	0.461391	0.47271	0.484029	0.495348	0.506667	0.517986	0.529305	0.540625	0.551944	0.563263	0.574582	0.59106	0.613987	0.636914	0.659841	0.682768	0.705695	0.728622	0.751549	0.774476	0.797403	0.82033	0.843257	0.866183
0.15	0.31622	0.319597	0.322975	0.326352	0.329729	0.333106	0.336484	0.339861	0.343238	0.346616	0.349993	0.35337	0.356747	0.360125	0.363502	0.366879	0.370257	0.373634	0.378743	0.389912	0.401082	0.412252	0.423422	0.434591	0.445761	0.456931	0.4681	0.47927	0.49044	0.50161	0.512779	0.523949	0.535119	0.546288	0.557458	0.568628	0.584802	0.607233	0.629664	0.652095	0.674526	0.696956	0.719387	0.741818	0.764249	0.78668	0.80911	0.831541	0.853972
0.15625	0.313464	0.316806	0.320148	0.32349	0.326833	0.330175	0.333517	0.336859	0.340201	0.343543	0.346885	0.350228	0.35357	0.356912	0.360254	0.363596	0.366938	0.37028	0.375329	0.386349	0.397369	0.40839	0.41941	0.43043	0.44145	0.452471	0.463491	0.474511	0.485532	0.496552	0.507572	0.518592	0.529613	0.540633	0.551653	0.562674	0.578545	0.600479	0.622414	0.644349	0.666283	0.688218	0.710152	0.732087	0.754022	0.775956	0.797891	0.819826	0.84176
0.1625	0.310708	0.314015	0.317322	0.320629	0.323936	0.327243	0.33055	0.333857	0.337164	0.340471	0.343778	0.347085	0.350392	0.353699	0.357006	0.360313	0.36362	0.366927	0.371915	0.382786	0.393656	0.404527	0.415398	0.426269	0.43714	0.448011	0.458882	0.469752	0.480623	0.491494	0.502365	0.513236	0.524107	0.534978	0.545848	0.556719	0.572287	0.593725	0.615164	0.636602	0.658041	0.679479	0.700918	0.722356	0.743795	0.765233	0.786672	0.80811	0.829549
0.16875	0.307858	0.311128	0.314399	0.317669	0.32094	0.324211	0.327481	0.330752	0.334022	0.337293	0.340564	0.343834	0.347105	0.350375	0.353646	0.356917	0.360187	0.363458	0.368383	0.379101	0.38982	0.400538	0.411256	0.421974	0.432692	0.44341	0.454128	0.464846	0.475564	0.486283	0.497001	0.507719	0.518437	0.529155	0.539873	0.550591	0.565858	0.586812	0.607766	0.62872	0.649674	0.670627	0.691581	0.712535	0.733489	0.754443	0.775396	0.79635	0.817304
0.175	0.304819	0.30805	0.311282	0.314514	0.317745	0.320977	0.324209	0.32744	0.330672	0.333904	0.337135	0.340367	0.343599	0.346831	0.350062	0.353294	0.356526	0.359757	0.364617	0.375176	0.385735	0.396293	0.406852	0.417411	0.427969	0.438528	0.449087	0.459645	0.470204	0.480763	0.491322	0.50188	0.512439	0.522998	0.533556	0.544115	0.559089	0.579581	0.600073	0.620565	0.641057	0.661549	0.682041	0.702533	0.723025	0.743517	0.764009	0.784501	0.804993
0.18125	0.30178	0.304972	0.308165	0.311358	0.314551	0.317744	0.320936	0.324129	0.327322	0.330515	0.333707	0.3369	0.340093	0.343286	0.346478	0.349671	0.352864	0.356057	0.360851	0.37125	0.38165	0.392049	0.402448	0.412847	0.423247	0.433646	0.444045	0.454445	0.464844	0.475243	0.485642	0.496042	0.506441	0.51684	0.52724	0.537639	0.552319	0.572349	0.592379	0.612409	0.63244	0.65247	0.6725	0.69253	0.712561	0.732591	0.752621	0.772651	0.792682
0.1875	0.298741	0.301894	0.305048	0.308202	0.311356	0.31451	0.317664	0.320818	0.323972	0.327125	0.330279	0.333433	0.336587	0.339741	0.342895	0.346049	0.349202	0.352356	0.357085	0.367325	0.377565	0.387804	0.398044	0.408284	0.418524	0.428764	0.439004	0.449244	0.459484	0.469724	0.479963	0.490203	0.500443	0.510683	0.520923	0.531163	0.545549	0.565117	0.584686	0.604254	0.623823	0.643391	0.66296	0.682528	0.702097	0.721665	0.741234	0.760802	0.780371
0.19375	0.295702	0.298817	0.301931	0.305046	0.308161	0.311276	0.314391	0.317506	0.320621	0.323736	0.326851	0.329966	0.333081	0.336196	0.339311	0.342426	0.345541	0.348656	0.353319	0.363399	0.37348	0.38356	0.393641	0.403721	0.413802	0.423882	0.433962	0.444043	0.454123	0.464204	0.474284	0.484365	0.494445	0.504526	0.514606	0.524687	0.538779	0.557886	0.576992	0.596099	0.615206	0.634313	0.653419	0.672526	0.691633	0.710739	0.729846	0.748953	0.76806
0.2	0.292663	0.295739	0.298815	0.301891	0.304967	0.308043	0.311119	0.314195	0.317271	0.320347	0.323423	0.326499	0.329575	0.332651	0.335727	0.338803	0.341879	0.344955	0.349553	0.359474	0.369395	0.379316	0.389237	0.399158	0.409079	0.419	0.428921	0.438842	0.448763	0.458684	0.468605	0.478526	0.488447	0.498369	0.50829	0.518211	0.532009	0.550654	0.569299	0.587944	0.606589	0.625234	0.643879	0.662524	0.681169	0.699814	0.718459	0.737104	0.755748
0.20625	0.28934	0.292372	0.295404	0.298437	0.301469	0.304501	0.307533	0.310565	0.313597	0.31663	0.319662	0.322694	0.325726	0.328758	0.33179	0.334823	0.337855	0.340887	0.345412	0.355163	0.364915	0.374666	0.384417	0.394168	0.40392	0.413671	0.423422	0.433174	0.442925	0.452676	0.462427	0.472179	0.48193	0.491681	0.501432	0.511184	0.524697	0.542912	0.561127	0.579343	0.597558	0.615773	0.633989	0.652204	0.67042	0.688635	0.70685	0.725066	0.743281
0.2125	0.286018	0.289006	0.291994	0.294982	0.297971	0.300959	0.303947	0.306936	0.309924	0.312912	0.3159	0.318889	0.321877	0.324865	0.327854	0.330842	0.33383	0.336818	0.341272	0.350853	0.360435	0.370016	0.379598	0.389179	0.398761	0.408342	0.417923	0.427505	0.437086	0.446668	0.456249	0.465831	0.475412	0.484994	0.494575	0.504157	0.517384	0.53517	0.552956	0.570742	0.588527	0.606313	0.624099	0.641885	0.65967	0.677456	0.695242	0.713028	0.730813
0.21875	0.282695	0.28564	0.288584	0.291528	0.294473	0.297417	0.300362	0.303306	0.30625	0.309195	0.312139	0.315084	0.318028	0.320972	0.323917	0.326861	0.329806	0.33275	0.337131	0.346543	0.355955	0.365366	0.374778	0.38419	0.393601	0.403013	0.412425	0.421836	0.431248	0.44066	0.450071	0.459483	0.468895	0.478306	0.487718	0.49713	0.510072	0.527428	0.544784	0.56214	0.579497	0.596853	0.614209	0.631565	0.648921	0.666277	0.683634	0.70099	0.718346
0.225	0.279373	0.282273	0.285174	0.288074	0.290975	0.293875	0.296776	0.299676	0.302577	0.305477	0.308378	0.311278	0.314179	0.317079	0.31998	0.32288	0.325781	0.328681	0.332991	0.342233	0.351475	0.360717	0.369958	0.3792	0.388442	0.397684	0.406926	0.416168	0.42541	0.434651	0.443893	0.453135	0.462377	0.471619	0.480861	0.490102	0.50276	0.519686	0.536613	0.553539	0.570466	0.587392	0.604319	0.621246	0.638172	0.655099	0.672025	0.688952	0.705878
0.23125	0.27605	0.278907	0.281763	0.28462	0.287477	0.290333	0.29319	0.296047	0.298903	0.30176	0.304617	0.307473	0.31033	0.313186	0.316043	0.3189	0.321756	0.324613	0.328851	0.337923	0.346995	0.356067	0.365139	0.374211	0.383283	0.392355	0.401427	0.410499	0.419571	0.428643	0.437715	0.446787	0.455859	0.464931	0.474003	0.483075	0.495447	0.511944	0.528441	0.544938	0.561435	0.577932	0.594429	0.610926	0.627423	0.64392	0.660417	0.676914	0.693411
0.2375	0.272728	0.275541	0.278353	0.281166	0.283979	0.286791	0.289604	0.292417	0.29523	0.298042	0.300855	0.303668	0.306481	0.309293	0.312106	0.314919	0.317732	0.320544	0.32471	0.333613	0.342515	0.351417	0.360319	0.369222	0.378124	0.387026	0.395928	0.404831	0.413733	0.422635	0.431537	0.440439	0.449342	0.458244	0.467146	0.476048	0.488135	0.504202	0.52027	0.536337	0.552404	0.568472	0.584539	0.600606	0.616674	0.632741	0.648809	0.664876	0.680943
0.24375	0.269405	0.272174	0.274943	0.277712	0.280481	0.28325	0.286018	0.288787	0.291556	0.294325	0.297094	0.299863	0.302632	0.305401	0.308169	0.310938	0.313707	0.316476	0.32057	0.329302	0.338035	0.346767	0.3555	0.364232	0.372965	0.381697	0.390429	0.399162	0.407894	0.416627	0.425359	0.434092	0.442824	0.451556	0.460289	0.469021	0.480823	0.496461	0.512098	0.527736	0.543374	0.559011	0.574649	0.590287	0.605925	0.621562	0.6372	0.652838	0.668476
0.25	0.266083	0.268808	0.271533	0.274258	0.276983	0.279708	0.282433	0.285158	0.287883	0.290608	0.293333	0.296058	0.298783	0.301508	0.304233	0.306958	0.309682	0.312407	0.31643	0.324992	0.333555	0.342118	0.35068	0.359243	0.367805	0.376368	0.384931	0.393493	0.402056	0.410619	0.419181	0.427744	0.436306	0.444869	0.453432	0.461994	0.47351	0.488719	0.503927	0.519135	0.534343	0.549551	0.564759	0.579967	0.595176	0.610384	0.625592	0.6408	0.656008
0.25625	0.262481	0.265162	0.267843	0.270524	0.273204	0.275885	0.278566	0.281247	0.283928	0.286609	0.28929	0.291971	0.294652	0.297333	0.300014	0.302695	0.305376	0.308057	0.312008	0.320408	0.328807	0.337207	0.345606	0.354005	0.362405	0.370804	0.379204	0.387603	0.396003	0.404402	0.412801	0.421201	0.4296	0.438	0.446399	0.454798	0.466057	0.480888	0.495719	0.510551	0.525382	0.540214	0.555045	0.569876	0.584708	0.599539	0.614371	0.629202	0.644034
0.2625	0.258879	0.261516	0.264152	0.266789	0.269426	0.272063	0.2747	0.277337	0.279974	0.282611	0.285248	0.287884	0.290521	0.293158	0.295795	0.298432	0.301069	0.303706	0.307587	0.315823	0.324059	0.332296	0.340532	0.348768	0.357004	0.36524	0.373477	0.381713	0.389949	0.398185	0.406422	0.414658	0.422894	0.43113	0.439366	0.447603	0.458603	0.473057	0.487512	0.501967	0.516421	0.530876	0.545331	0.559785	0.57424	0.588695	0.60315	0.617604	0.632059
0.26875	0.255277	0.257869	0.260462	0.263055	0.265648	0.268241	0.270834	0.273426	0.276019	0.278612	0.281205	0.283798	0.286391	0.288984	0.291576	0.294169	0.296762	0.299355	0.303166	0.311239	0.319312	0.327385	0.335458	0.343531	0.351604	0.359677	0.36775	0.375823	0.383896	0.391969	0.400042	0.408115	0.416188	0.424261	0.432334	0.440407	0.451149	0.465227	0.479305	0.493383	0.507461	0.521539	0.535617	0.549695	0.563773	0.577851	0.591928	0.606006	0.620084
0.275	0.251674	0.254223	0.256772	0.259321	0.26187	0.264418	0.266967	0.269516	0.272065	0.274614	0.277162	0.279711	0.28226	0.284809	0.287358	0.289906	0.292455	0.295004	0.298744	0.306654	0.314564	0.322474	0.330383	0.338293	0.346203	0.354113	0.362023	0.369932	0.377842	0.385752	0.393662	0.401572	0.409481	0.417391	0.425301	0.433211	0.443695	0.457396	0.471097	0.484798	0.4985	0.512201	0.525902	0.539604	0.553305	0.567006	0.580707	0.594409	0.60811
0.28125	0.248072	0.250577	0.253082	0.255587	0.258091	0.260596	0.263101	0.265606	0.26811	0.270615	0.27312	0.275625	0.278129	0.280634	0.283139	0.285644	0.288148	0.290653	0.294323	0.302069	0.309816	0.317563	0.325309	0.333056	0.340802	0.348549	0.356296	0.364042	0.371789	0.379535	0.387282	0.395029	0.402775	0.410522	0.418268	0.426015	0.436241	0.449565	0.46289	0.476214	0.489539	0.502863	0.516188	0.529513	0.542837	0.556162	0.569486	0.582811	0.596135
0.2875	0.24447	0.246931	0.249392	0.251852	0.254313	0.256774	0.259234	0.261695	0.264156	0.266617	0.269077	0.271538	0.273999	0.27646	0.27892	0.281381	0.283842	0.286302	0.289901	0.297485	0.305068	0.312652	0.320235	0.327818	0.335402	0.342985	0.350569	0.358152	0.365735	0.373319	0.380902	0.388486	0.396069	0.403652	0.411236	0.418819	0.428787	0.441735	0.454682	0.46763	0.480578	0.493526	0.506474	0.519422	0.532369	0.545317	0.558265	0.571213	0.584161
0.29375	0.240868	0.243285	0.245701	0.248118	0.250535	0.252951	0.255368	0.257785	0.260201	0.262618	0.265035	0.267452	0.269868	0.272285	0.274702	0.277118	0.279535	0.281952	0.28548	0.2929	0.30032	0.307741	0.315161	0.322581	0.330001	0.337421	0.344842	0.352262	0.359682	0.367102	0.374522	0.381943	0.389363	0.396783	0.404203	0.411623	0.421333	0.433904	0.446475	0.459046	0.471617	0.484188	0.49676	0.509331	0.521902	0.534473	0.547044	0.559615	0.572186
0.3	0.237266	0.239639	0.242011	0.244384	0.246756	0.249129	0.251502	0.253874	0.256247	0.25862	0.260992	0.263365	0.265738	0.26811	0.270483	0.272855	0.275228	0.277601	0.281059	0.288316	0.295573	0.30283	0.310087	0.317344	0.324601	0.331858	0.339115	0.346372	0.353629	0.360886	0.368143	0.3754	0.382657	0.389913	0.39717	0.404427	0.413879	0.426073	0.438268	0.450462	0.462656	0.474851	0.487045	0.49924	0.511434	0.523629	0.535823	0.548017	0.560212
0.30625	0.233484	0.23581	0.238137	0.240464	0.242791	0.245118	0.247445	0.249772	0.252099	0.254426	0.256752	0.259079	0.261406	0.263733	0.26606	0.268387	0.270714	0.273041	0.276427	0.283523	0.290618	0.297714	0.304809	0.311904	0.319	0.326095	0.333191	0.340286	0.347382	0.354477	0.361572	0.368668	0.375763	0.382859	0.389954	0.39705	0.406257	0.418103	0.42995	0.441797	0.453643	0.46549	0.477337	0.489183	0.50103	0.512876	0.524723	0.53657	0.548416
0.3125	0.229701	0.231982	0.234263	0.236545	0.238826	0.241107	0.243388	0.245669	0.24795	0.250232	0.252513	0.254794	0.257075	0.259356	0.261637	0.263918	0.2662	0.268481	0.271796	0.27873	0.285664	0.292597	0.299531	0.306465	0.313399	0.320333	0.327267	0.334201	0.341135	0.348068	0.355002	0.361936	0.36887	0.375804	0.382738	0.389672	0.398634	0.410133	0.421632	0.433131	0.44463	0.456129	0.467628	0.479127	0.490626	0.502124	0.513623	0.525122	0.536621
0.31875	0.225919	0.228154	0.23039	0.232625	0.23486	0.237096	0.239331	0.241567	0.243802	0.246037	0.248273	0.250508	0.252744	0.254979	0.257215	0.25945	0.261685	0.263921	0.267164	0.273937	0.280709	0.287481	0.294254	0.301026	0.307798	0.314571	0.321343	0.328115	0.334888	0.34166	0.348432	0.355204	0.361977	0.368749	0.375521	0.382294	0.391012	0.402163	0.413314	0.424466	0.435617	0.446768	0.457919	0.46907	0.480221	0.491372	0.502523	0.513675	0.524826
0.325	0.222136	0.224326	0.226516	0.228705	0.230895	0.233085	0.235274	0.237464	0.239654	0.241843	0.244033	0.246223	0.248412	0.250602	0.252792	0.254981	0.257171	0.259361	0.262533	0.269144	0.275754	0.282365	0.288976	0.295587	0.302198	0.308808	0.315419	0.32203	0.328641	0.335251	0.341862	0.348473	0.355084	0.361694	0.368305	0.374916	0.38339	0.394193	0.404997	0.4158	0.426603	0.437407	0.44821	0.459014	0.469817	0.48062	0.491424	0.502227	0.51303
0.33125	0.218354	0.220498	0.222642	0.224786	0.22693	0.229074	0.231218	0.233361	0.235505	0.237649	0.239793	0.241937	0.244081	0.246225	0.248369	0.250513	0.252657	0.254801	0.257902	0.264351	0.2708	0.277249	0.283698	0.290148	0.296597	0.303046	0.309495	0.315944	0.322394	0.328843	0.335292	0.341741	0.34819	0.35464	0.361089	0.367538	0.375768	0.386223	0.396679	0.407135	0.41759	0.428046	0.438501	0.448957	0.459413	0.469868	0.480324	0.490779	0.501235
0.3375	0.214501	0.2166	0.218699	0.220798	0.222897	0.224996	0.227095	0.229194	0.231293	0.233392	0.235491	0.23759	0.239689	0.241788	0.243887	0.245986	0.248085	0.250184	0.253216	0.259509	0.265803	0.272097	0.278391	0.284684	0.290978	0.297272	0.303566	0.309859	0.316153	0.322447	0.328741	0.335035	0.341328	0.347622	0.353916	0.36021	0.368208	0.378337	0.388466	0.398595	0.408724	0.418854	0.428983	0.439112	0.449241	0.45937	0.469499	0.479628	0.489757
0.34375	0.210613	0.212667	0.214722	0.216776	0.218831	0.220885	0.22294	0.224994	0.227049	0.229103	0.231158	0.233212	0.235267	0.237321	0.239376	0.24143	0.243485	0.24554	0.248502	0.254644	0.260785	0.266926	0.273068	0.279209	0.285351	0.291492	0.297634	0.303775	0.309916	0.316058	0.322199	0.328341	0.334482	0.340623	0.346765	0.352906	0.36068	0.370493	0.380306	0.390119	0.399932	0.409746	0.419559	0.429372	0.439185	0.448999	0.458812	0.468625	0.478438
0.35	0.206725	0.208735	0.210745	0.212755	0.214765	0.216775	0.218785	0.220795	0.222805	0.224815	0.226825	0.228835	0.230845	0.232855	0.234865	0.236875	0.238885	0.240895	0.243789	0.249778	0.255767	0.261756	0.267745	0.273734	0.279723	0.285712	0.291701	0.29769	0.303679	0.309668	0.315658	0.321647	0.327636	0.333625	0.339614	0.345603	0.353151	0.362648	0.372146	0.381643	0.391141	0.400638	0.410135	0.419633	0.42913	0.438627	0.448125	0.457622	0.467119
0.35625	0.202836	0.204802	0.206767	0.208733	0.210698	0.212664	0.214629	0.216595	0.21856	0.220526	0.222491	0.224457	0.226422	0.228388	0.230353	0.232319	0.234284	0.23625	0.239076	0.244912	0.250749	0.256586	0.262422	0.268259	0.274096	0.279932	0.285769	0.291606	0.297443	0.303279	0.309116	0.314953	0.320789	0.326626	0.332463	0.338299	0.345623	0.354804	0.363986	0.373167	0.382349	0.39153	0.400712	0.409893	0.419074	0.428256	0.437437	0.446619	0.4558
0.3625	0.198948	0.200869	0.20279	0.204711	0.206632	0.208553	0.210474	0.212395	0.214316	0.216237	0.218158	0.220079	0.222	0.223921	0.225842	0.227763	0.229684	0.231605	0.234362	0.240047	0.245731	0.251415	0.2571	0.262784	0.268468	0.274153	0.279837	0.285521	0.291206	0.29689	0.302574	0.308259	0.313943	0.319627	0.325312	0.330996	0.338094	0.34696	0.355825	0.364691	0.373557	0.382422	0.391288	0.400153	0.409019	0.417885	0.42675	0.435616	0.444481
0.36875	0.19506	0.196937	0.198813	0.200689	0.202566	0.204442	0.206319	0.208195	0.210072	0.211948	0.213825	0.215701	0.217578	0.219454	0.221331	0.223207	0.225084	0.22696	0.229649	0.235181	0.240713	0.246245	0.251777	0.257309	0.262841	0.268373	0.273905	0.279437	0.284969	0.290501	0.296033	0.301565	0.307097	0.312629	0.318161	0.323692	0.330566	0.339115	0.347665	0.356215	0.364765	0.373314	0.381864	0.390414	0.398964	0.407513	0.416063	0.424613	0.433162
0.375	0.191172	0.193004	0.194836	0.196668	0.1985	0.200332	0.202164	0.203996	0.205828	0.20766	0.209492	0.211324	0.213156	0.214988	0.21682	0.218652	0.220483	0.222315	0.224936	0.230315	0.235695	0.241075	0.246454	0.251834	0.257213	0.262593	0.267973	0.273352	0.278732	0.284111	0.289491	0.294871	0.30025	0.30563	0.311009	0.316389	0.323037	0.331271	0.339505	0.347739	0.355973	0.364206	0.37244	0.380674	0.388908	0.397142	0.405376	0.41361	0.421844
0.38125	0.187231	0.18902	0.190809	0.192597	0.194386	0.196174	0.197963	0.199752	0.20154	0.203329	0.205118	0.206906	0.208695	0.210484	0.212272	0.214061	0.21585	0.217638	0.220193	0.225429	0.230664	0.2359	0.241135	0.246371	0.251607	0.256842	0.262078	0.267314	0.272549	0.277785	0.283021	0.288256	0.293492	0.298727	0.303963	0.309199	0.315639	0.323587	0.331534	0.339481	0.347428	0.355375	0.363322	0.371269	0.379216	0.387163	0.39511	0.403057	0.411004
0.3875	0.183291	0.185036	0.186781	0.188527	0.190272	0.192017	0.193763	0.195508	0.197253	0.198999	0.200744	0.202489	0.204234	0.20598	0.207725	0.20947	0.211216	0.212961	0.21545	0.220542	0.225633	0.230725	0.235817	0.240908	0.246	0.251092	0.256183	0.261275	0.266367	0.271458	0.27655	0.281642	0.286733	0.291825	0.296917	0.302008	0.308242	0.315902	0.323562	0.331223	0.338883	0.346543	0.354203	0.361864	0.369524	0.377184	0.384845	0.392505	0.400165
0.39375	0.17935	0.181052	0.182754	0.184456	0.186158	0.18786	0.189562	0.191264	0.192966	0.194668	0.19637	0.198072	0.199774	0.201476	0.203178	0.20488	0.206582	0.208284	0.210707	0.215655	0.220602	0.22555	0.230498	0.235446	0.240393	0.245341	0.250289	0.255236	0.260184	0.265132	0.27008	0.275027	0.279975	0.284923	0.28987	0.294818	0.300844	0.308217	0.315591	0.322964	0.330338	0.337711	0.345085	0.352458	0.359832	0.367205	0.374579	0.381952	0.389326
0.4	0.17541	0.177068	0.178727	0.180385	0.182044	0.183703	0.185361	0.18702	0.188679	0.190337	0.191996	0.193655	0.195313	0.196972	0.198631	0.200289	0.201948	0.203607	0.205964	0.210768	0.215572	0.220375	0.225179	0.229983	0.234787	0.23959	0.244394	0.249198	0.254002	0.258805	0.263609	0.268413	0.273217	0.27802	0.282824	0.287628	0.293446	0.300533	0.30762	0.314706	0.321793	0.32888	0.335966	0.343053	0.35014	0.357227	0.364313	0.3714	0.378487
0.40625	0.171563	0.17318	0.174796	0.176413	0.17803	0.179647	0.181264	0.182881	0.184498	0.186115	0.187732	0.189349	0.190966	0.192583	0.1942	0.195817	0.197434	0.199051	0.201348	0.206026	0.210703	0.215381	0.220059	0.224736	0.229414	0.234091	0.238769	0.243447	0.248124	0.252802	0.25748	0.262157	0.266835	0.271512	0.27619	0.280868	0.286524	0.293405	0.300285	0.307165	0.314045	0.320926	0.327806	0.334686	0.341567	0.348447	0.355327	0.362207	0.369088
0.4125	0.167716	0.169291	0.170866	0.172441	0.174017	0.175592	0.177167	0.178743	0.180318	0.181893	0.183468	0.185044	0.186619	0.188194	0.189769	0.191345	0.19292	0.194495	0.196732	0.201283	0.205835	0.210386	0.214938	0.219489	0.224041	0.228593	0.233144	0.237696	0.242247	0.246799	0.25135	0.255902	0.260453	0.265005	0.269556	0.274108	0.279602	0.286276	0.29295	0.299624	0.306298	0.312972	0.319645	0.326319	0.332993	0.339667	0.346341	0.353015	0.359688
0.41875	0.163869	0.165402	0.166936	0.168469	0.170003	0.171537	0.17307	0.174604	0.176137	0.177671	0.179204	0.180738	0.182272	0.183805	0.185339	0.186872	0.188406	0.18994	0.192116	0.196541	0.200967	0.205392	0.209817	0.214243	0.218668	0.223094	0.227519	0.231944	0.23637	0.240795	0.245221	0.249646	0.254071	0.258497	0.262922	0.267348	0.272681	0.279148	0.285615	0.292083	0.29855	0.305018	0.311485	0.317952	0.32442	0.330887	0.337354	0.343822	0.350289
0.425	0.160022	0.161514	0.163005	0.164497	0.165989	0.167481	0.168973	0.170465	0.171957	0.173449	0.174941	0.176433	0.177924	0.179416	0.180908	0.1824	0.183892	0.185384	0.1875	0.191799	0.196098	0.200398	0.204697	0.208996	0.213295	0.217595	0.221894	0.226193	0.230493	0.234792	0.239091	0.24339	0.24769	0.251989	0.256288	0.260588	0.265759	0.27202	0.278281	0.284542	0.290803	0.297063	0.303324	0.309585	0.315846	0.322107	0.328368	0.334629	0.34089
0.43125	0.156175	0.157625	0.159075	0.160525	0.161976	0.163426	0.164876	0.166326	0.167776	0.169227	0.170677	0.172127	0.173577	0.175027	0.176478	0.177928	0.179378	0.180828	0.182884	0.187057	0.19123	0.195403	0.199576	0.203749	0.207923	0.212096	0.216269	0.220442	0.224615	0.228789	0.232962	0.237135	0.241308	0.245481	0.249654	0.253828	0.258837	0.264891	0.270946	0.277	0.283055	0.289109	0.295164	0.301218	0.307273	0.313327	0.319382	0.325436	0.331491
0.4375	0.152328	0.153736	0.155145	0.156553	0.157962	0.15937	0.160779	0.162187	0.163596	0.165004	0.166413	0.167821	0.16923	0.170638	0.172047	0.173456	0.174864	0.176273	0.178267	0.182314	0.186362	0.190409	0.194456	0.198503	0.20255	0.206597	0.210644	0.214691	0.218738	0.222785	0.226832	0.230879	0.234926	0.238973	0.243021	0.247068	0.251915	0.257763	0.263611	0.269459	0.275307	0.281155	0.287003	0.292851	0.298699	0.304548	0.310396	0.316244	0.322092
0.44375	0.148481	0.149848	0.151214	0.152581	0.153948	0.155315	0.156682	0.158049	0.159415	0.160782	0.162149	0.163516	0.164883	0.16625	0.167616	0.168983	0.17035	0.171717	0.173651	0.177572	0.181493	0.185414	0.189335	0.193256	0.197177	0.201098	0.205019	0.20894	0.212861	0.216782	0.220703	0.224624	0.228545	0.232466	0.236387	0.240308	0.244993	0.250635	0.256276	0.261918	0.26756	0.273201	0.278843	0.284484	0.290126	0.295768	0.301409	0.307051	0.312692
0.45	0.144634	0.145959	0.147284	0.148609	0.149934	0.15126	0.152585	0.15391	0.155235	0.15656	0.157885	0.15921	0.160536	0.161861	0.163186	0.164511	0.165836	0.167161	0.169035	0.17283	0.176625	0.18042	0.184215	0.188009	0.191804	0.195599	0.199394	0.203189	0.206984	0.210778	0.214573	0.218368	0.222163	0.225958	0.229753	0.233548	0.238071	0.243507	0.248942	0.254377	0.259812	0.265247	0.270682	0.276118	0.281553	0.286988	0.292423	0.297858	0.303293
0.45625	0.140787	0.14207	0.143354	0.144637	0.145921	0.147204	0.148488	0.149771	0.151054	0.152338	0.153621	0.154905	0.156188	0.157472	0.158755	0.160039	0.161322	0.162606	0.164419	0.168088	0.171757	0.175425	0.179094	0.182763	0.186431	0.1901	0.193769	0.197438	0.201106	0.204775	0.208444	0.212113	0.215781	0.21945	0.223119	0.226788	0.23115	0.236378	0.241607	0.246836	0.252064	0.257293	0.262522	0.267751	0.272979	0.278208	0.283437	0.288665	0.293894
0.4625	0.13694	0.138182	0.139423	0.140665	0.141907	0.143149	0.14439	0.145632	0.146874	0.148116	0.149358	0.150599	0.151841	0.153083	0.154325	0.155566	0.156808	0.15805	0.159803	0.163346	0.166888	0.170431	0.173973	0.177516	0.181059	0.184601	0.188144	0.191687	0.195229	0.198772	0.202314	0.205857	0.2094	0.212942	0.216485	0.220028	0.224228	0.22925	0.234272	0.239295	0.244317	0.249339	0.254361	0.259384	0.264406	0.269428	0.27445	0.279473	0.284495
0.46875	0.133093	0.134293	0.135493	0.136693	0.137893	0.139093	0.140293	0.141493	0.142694	0.143894	0.145094	0.146294	0.147494	0.148694	0.149894	0.151094	0.152294	0.153494	0.155187	0.158603	0.16202	0.165436	0.168853	0.172269	0.175686	0.179102	0.182519	0.185935	0.189352	0.192768	0.196185	0.199601	0.203018	0.206434	0.209851	0.213267	0.217306	0.222122	0.226938	0.231753	0.236569	0.241385	0.246201	0.251017	0.255832	0.260648	0.265464	0.27028	0.275096
0.475	0.129246	0.130404	0.131563	0.132721	0.13388	0.135038	0.136196	0.137355	0.138513	0.139671	0.14083	0.141988	0.143147	0.144305	0.145463	0.146622	0.14778	0.148939	0.150571	0.153861	0.157151	0.160442	0.163732	0.167023	0.170313	0.173603	0.176894	0.180184	0.183475	0.186765	0.190055	0.193346	0.196636	0.199927	0.203217	0.206507	0.210384	0.214993	0.219603	0.224212	0.228822	0.233431	0.23804	0.24265	0.247259	0.251868	0.256478	0.261087	0.265697
0.48125	0.125399	0.126516	0.127632	0.128749	0.129866	0.130983	0.132099	0.133216	0.134333	0.135449	0.136566	0.137683	0.138799	0.139916	0.141033	0.142149	0.143266	0.144383	0.145955	0.149119	0.152283	0.155447	0.158612	0.161776	0.16494	0.168105	0.171269	0.174433	0.177597	0.180762	0.183926	0.18709	0.190255	0.193419	0.196583	0.199747	0.203462	0.207865	0.212268	0.216671	0.221074	0.225477	0.22988	0.234283	0.238686	0.243089	0.247491	0.251894	0.256297
0.4875	0.121552	0.122627	0.123702	0.124777	0.125852	0.126927	0.128002	0.129077	0.130152	0.131227	0.132302	0.133377	0.134452	0.135527	0.136602	0.137677	0.138752	0.139827	0.141338	0.144377	0.147415	0.150453	0.153491	0.156529	0.159568	0.162606	0.165644	0.168682	0.17172	0.174758	0.177797	0.180835	0.183873	0.186911	0.189949	0.192987	0.19654	0.200737	0.204933	0.20913	0.213326	0.217523	0.221719	0.225916	0.230112	0.234309	0.238505	0.242702	0.246898
0.49375	0.117705	0.118738	0.119772	0.120805	0.121838	0.122872	0.123905	0.124938	0.125972	0.127005	0.128038	0.129072	0.130105	0.131138	0.132172	0.133205	0.134238	0.135272	0.136722	0.139634	0.142546	0.145459	0.148371	0.151283	0.154195	0.157107	0.160019	0.162931	0.165843	0.168755	0.171667	0.174579	0.177491	0.180403	0.183315	0.186227	0.189619	0.193609	0.197599	0.201589	0.205579	0.209569	0.213559	0.217549	0.221539	0.225529	0.229519	0.233509	0.237499
0.5	0.113858	0.11485	0.115841	0.116833	0.117825	0.118816	0.119808	0.1208	0.121791	0.122783	0.123774	0.124766	0.125758	0.126749	0.127741	0.128733	0.129724	0.130716	0.132106	0.134892	0.137678	0.140464	0.14325	0.146036	0.148822	0.151608	0.154394	0.15718	0.159966	0.162752	0.165538	0.168324	0.17111	0.173895	0.176681	0.179467	0.182697	0.18648	0.190264	0.194047	0.197831	0.201615	0.205398	0.209182	0.212965	0.216749	0.220533	0.224316	0.2281
0.50625	0.110427	0.111389	0.112351	0.113313	0.114275	0.115237	0.116199	0.117161	0.118123	0.119085	0.120047	0.121009	0.121971	0.122933	0.123895	0.124857	0.125819	0.126781	0.128129	0.130825	0.133522	0.136218	0.138915	0.141611	0.144308	0.147004	0.149701	0.152397	0.155094	0.15779	0.160487	0.163183	0.16588	0.168576	0.171273	0.173969	0.177082	0.180714	0.184346	0.187978	0.191611	0.195243	0.198875	0.202508	0.20614	0.209772	0.213404	0.217037	0.220669
0.5125	0.106996	0.107929	0.108861	0.109793	0.110726	0.111658	0.112591	0.113523	0.114455	0.115388	0.11632	0.117253	0.118185	0.119117	0.12005	0.120982	0.121915	0.122847	0.124152	0.126759	0.129366	0.131973	0.13458	0.137187	0.139794	0.142401	0.145008	0.147615	0.150222	0.152829	0.155436	0.158043	0.16065	0.163257	0.165864	0.168471	0.171466	0.174947	0.178428	0.181909	0.18539	0.188871	0.192352	0.195833	0.199314	0.202795	0.206276	0.209757	0.213238
0.51875	0.103565	0.104468	0.105371	0.106273	0.107176	0.108079	0.108982	0.109885	0.110787	0.11169	0.112593	0.113496	0.114399	0.115301	0.116204	0.117107	0.11801	0.118913	0.120174	0.122692	0.125209	0.127727	0.130244	0.132762	0.13528	0.137797	0.140315	0.142832	0.14535	0.147867	0.150385	0.152902	0.15542	0.157938	0.160455	0.162973	0.165851	0.169181	0.172511	0.17584	0.17917	0.1825	0.185829	0.189159	0.192489	0.195818	0.199148	0.202478	0.205807
0.525	0.100134	0.101007	0.10188	0.102754	0.103627	0.1045	0.105373	0.106246	0.10712	0.107993	0.108866	0.109739	0.110612	0.111485	0.112359	0.113232	0.114105	0.114978	0.116197	0.118625	0.121053	0.123481	0.125909	0.128337	0.130765	0.133194	0.135622	0.13805	0.140478	0.142906	0.145334	0.147762	0.15019	0.152618	0.155046	0.157474	0.160236	0.163414	0.166593	0.169771	0.17295	0.176128	0.179306	0.182485	0.185663	0.188841	0.19202	0.195198	0.198377
0.53125	0.096703	0.0975466	0.0983902	0.0992338	0.100077	0.100921	0.101764	0.102608	0.103452	0.104295	0.105139	0.105982	0.106826	0.10767	0.108513	0.109357	0.1102	0.111044	0.11222	0.114558	0.116897	0.119236	0.121574	0.123913	0.126251	0.12859	0.130929	0.133267	0.135606	0.137944	0.140283	0.142622	0.14496	0.147299	0.149638	0.151976	0.154621	0.157648	0.160675	0.163702	0.166729	0.169756	0.172783	0.17581	0.178838	0.181865	0.184892	0.187919	0.190946
0.5375	0.093272	0.094086	0.0948999	0.0957139	0.0965279	0.0973418	0.0981558	0.0989698	0.0997837	0.100598	0.101412	0.102226	0.10304	0.103854	0.104668	0.105482	0.106295	0.107109	0.108242	0.110491	0.112741	0.11499	0.117239	0.119488	0.121737	0.123986	0.126236	0.128485	0.130734	0.132983	0.135232	0.137481	0.13973	0.14198	0.144229	0.146478	0.149006	0.151881	0.154757	0.157633	0.160509	0.163385	0.16626	0.169136	0.172012	0.174888	0.177764	0.180639	0.183515
0.54375	0.089841	0.0906253	0.0914097	0.092194	0.0929784	0.0937628	0.0945471	0.0953315	0.0961158	0.0969002	0.0976845	0.0984689	0.0992533	0.100038	0.100822	0.101606	0.102391	0.103175	0.104265	0.106425	0.108584	0.110744	0.112904	0.115063	0.117223	0.119383	0.121543	0.123702	0.125862	0.128022	0.130181	0.132341	0.134501	0.13666	0.13882	0.14098	0.14339	0.146115	0.148839	0.151564	0.154288	0.157013	0.159737	0.162462	0.165186	0.167911	0.170635	0.17336	0.176084
0.55	0.0864099	0.0871647	0.0879194	0.0886742	0.0894289	0.0901837	0.0909384	0.0916932	0.0924479	0.0932027	0.0939574	0.0947122	0.0954669	0.0962217	0.0969764	0.0977312	0.0984859	0.0992406	0.100288	0.102358	0.104428	0.106498	0.108569	0.110639	0.112709	0.114779	0.116849	0.11892	0.12099	0.12306	0.12513	0.127201	0.129271	0.131341	0.133411	0.135481	0.137775	0.140348	0.142922	0.145495	0.148068	0.150641	0.153214	0.155788	0.158361	0.160934	0.163507	0.16608	0.168654
0.55625	0.0829789	0.0837041	0.0844292	0.0851543	0.0858795	0.0866046	0.0873297	0.0880549	0.08878	0.0895051	0.0902303	0.0909554	0.0916806	0.0924057	0.0931308	0.093856	0.0945811	0.0953062	0.0963104	0.0982912	0.100272	0.102253	0.104233	0.106214	0.108195	0.110176	0.112156	0.114137	0.116118	0.118099	0.120079	0.12206	0.124041	0.126022	0.128002	0.129983	0.13216	0.134582	0.137004	0.139426	0.141848	0.14427	0.146691	0.149113	0.151535	0.153957	0.156379	0.158801	0.161223
0.5625	0.0795479	0.0802434	0.0809389	0.0816345	0.08233	0.0830255	0.0837211	0.0844166	0.0851121	0.0858076	0.0865032	0.0871987	0.0878942	0.0885897	0.0892853	0.0899808	0.0906763	0.0913718	0.0923331	0.0942244	0.0961157	0.098007	0.0998982	0.10179	0.103681	0.105572	0.107463	0.109355	0.111246	0.113137	0.115029	0.11692	0.118811	0.120702	0.122594	0.124485	0.126545	0.128815	0.131086	0.133357	0.135627	0.137898	0.140168	0.142439	0.14471	0.14698	0.149251	0.151521	0.153792
0.56875	0.0761169	0.0767828	0.0774487	0.0781146	0.0787805	0.0794464	0.0801124	0.0807783	0.0814442	0.0821101	0.082776	0.0834419	0.0841079	0.0847738	0.0854397	0.0861056	0.0867715	0.0874374	0.0883558	0.0901576	0.0919594	0.0937612	0.0955631	0.0973649	0.0991667	0.100969	0.10277	0.104572	0.106374	0.108176	0.109978	0.111779	0.113581	0.115383	0.117185	0.118987	0.12093	0.123049	0.125168	0.127288	0.129407	0.131526	0.133645	0.135765	0.137884	0.140003	0.142123	0.144242	0.146361
0.575	0.0726858	0.0733221	0.0739585	0.0745948	0.0752311	0.0758674	0.0765037	0.07714	0.0777763	0.0784126	0.0790489	0.0796852	0.0803215	0.0809578	0.0815941	0.0822304	0.0828667	0.083503	0.0843785	0.0860908	0.0878032	0.0895155	0.0912279	0.0929402	0.0946526	0.096365	0.0980773	0.0997897	0.101502	0.103214	0.104927	0.106639	0.108351	0.110064	0.111776	0.113489	0.115314	0.117282	0.11925	0.121218	0.123186	0.125154	0.127122	0.12909	0.131058	0.133026	0.134994	0.136962	0.13893
0.58125	0.0692548	0.0698615	0.0704682	0.0710749	0.0716816	0.0722883	0.072895	0.0735017	0.0741084	0.0747151	0.0753218	0.0759285	0.0765352	0.0771419	0.0777485	0.0783552	0.0789619	0.0795686	0.0804012	0.082024	0.0836469	0.0852698	0.0868927	0.0885156	0.0901385	0.0917614	0.0933843	0.0950072	0.09663	0.0982529	0.0998758	0.101499	0.103122	0.104744	0.106367	0.10799	0.109699	0.111516	0.113333	0.115149	0.116966	0.118783	0.1206	0.122416	0.124233	0.12605	0.127866	0.129683	0.1315
0.5875	0.0658238	0.0664009	0.066978	0.067555	0.0681321	0.0687092	0.0692863	0.0698634	0.0704405	0.0710176	0.0715946	0.0721717	0.0727488	0.0733259	0.073903	0.0744801	0.0750571	0.0756342	0.0764238	0.0779573	0.0794907	0.0810241	0.0825575	0.084091	0.0856244	0.0871578	0.0886912	0.0902246	0.0917581	0.0932915	0.0948249	0.0963583	0.0978918	0.0994252	0.100959	0.102492	0.104084	0.10575	0.107415	0.10908	0.110746	0.112411	0.114077	0.115742	0.117407	0.119073	0.120738	0.122404	0.124069
0.59375	0.0623928	0.0629402	0.0634877	0.0640352	0.0645827	0.0651301	0.0656776	0.0662251	0.0667726	0.06732	0.0678675	0.068415	0.0689625	0.0695099	0.0700574	0.0706049	0.0711524	0.0716998	0.0724465	0.0738905	0.0753344	0.0767784	0.0782224	0.0796663	0.0811103	0.0825542	0.0839982	0.0854421	0.0868861	0.08833	0.089774	0.091218	0.0926619	0.0941059	0.0955498	0.0969938	0.0984689	0.099983	0.101497	0.103011	0.104525	0.106039	0.107554	0.109068	0.110582	0.112096	0.11361	0.115124	0.116638
0.6	0.0589617	0.0594796	0.0599975	0.0605153	0.0610332	0.0615511	0.0620689	0.0625868	0.0631047	0.0636225	0.0641404	0.0646582	0.0651761	0.065694	0.0662118	0.0667297	0.0672476	0.0677654	0.0684692	0.0698237	0.0711782	0.0725327	0.0738872	0.0752417	0.0765962	0.0779506	0.0793051	0.0806596	0.0820141	0.0833686	0.0847231	0.0860776	0.0874321	0.0887866	0.0901411	0.0914955	0.0928537	0.0942165	0.0955793	0.0969421	0.098305	0.0996678	0.101031	0.102393	0.103756	0.105119	0.106482	0.107845	0.109207
0.60625	0.0555307	0.056019	0.0565072	0.0569955	0.0574837	0.057972	0.0584602	0.0589485	0.0594367	0.059925	0.0604132	0.0609015	0.0613898	0.061878	0.0623663	0.0628545	0.0633428	0.063831	0.0644919	0.0657569	0.0670219	0.068287	0.069552	0.070817	0.072082	0.0733471	0.0746121	0.0758771	0.0771421	0.0784072	0.0796722	0.0809372	0.0822022	0.0834673	0.0847323	0.0859973	0.0872385	0.0884501	0.0896616	0.0908731	0.0920846	0.0932961	0.0945076	0.0957191	0.0969306	0.0981421	0.0993536	0.100565	0.101777
0.6125	0.0520997	0.0525583	0.053017	0.0534756	0.0539343	0.0543929	0.0548515	0.0553102	0.0557688	0.0562275	0.0566861	0.0571448	0.0576034	0.0580621	0.0585207	0.0589793	0.059438	0.0598966	0.0605146	0.0616901	0.0628657	0.0640413	0.0652168	0.0663924	0.0675679	0.0687435	0.069919	0.0710946	0.0722702	0.0734457	0.0746213	0.0757968	0.0769724	0.078148	0.0793235	0.0804991	0.0816234	0.0826836	0.0837438	0.084804	0.0858642	0.0869244	0.0879846	0.0890448	0.090105	0.0911652	0.0922254	0.0932856	0.0943459
0.61875	0.0486687	0.0490977	0.0495267	0.0499558	0.0503848	0.0508138	0.0512429	0.0516719	0.0521009	0.05253	0.052959	0.053388	0.0538171	0.0542461	0.0546751	0.0551042	0.0555332	0.0559622	0.0565373	0.0576234	0.0587095	0.0597955	0.0608816	0.0619677	0.0630538	0.0641399	0.065226	0.0663121	0.0673982	0.0684843	0.0695704	0.0706565	0.0717426	0.0728286	0.0739147	0.0750008	0.0760082	0.0769171	0.077826	0.0787349	0.0796438	0.0805527	0.0814616	0.0823705	0.0832794	0.0841884	0.0850973	0.0860062	0.0869151
0.625	0.0452376	0.0456371	0.0460365	0.0464359	0.0468353	0.0472347	0.0476342	0.0480336	0.048433	0.0488324	0.0492319	0.0496313	0.0500307	0.0504301	0.0508296	0.051229	0.0516284	0.0520278	0.05256	0.0535566	0.0545532	0.0555498	0.0565465	0.0575431	0.0585397	0.0595363	0.060533	0.0615296	0.0625262	0.0635228	0.0645195	0.0655161	0.0665127	0.0675093	0.068506	0.0695026	0.070393	0.0711506	0.0719082	0.0726658	0.0734234	0.074181	0.0749386	0.0756963	0.0764539	0.0772115	0.0779691	0.0787267	0.0794843
0.63125	0.0426376	0.0430137	0.0433899	0.0437661	0.0441423	0.0445185	0.0448946	0.0452708	0.045647	0.0460232	0.0463994	0.0467755	0.0471517	0.0475279	0.0479041	0.0482803	0.0486564	0.0490326	0.049533	0.0504682	0.0514035	0.0523387	0.0532739	0.0542091	0.0551443	0.0560795	0.0570148	0.05795	0.0588852	0.0598204	0.0607556	0.0616908	0.0626261	0.0635613	0.0644965	0.0654317	0.0662595	0.0669531	0.0676466	0.0683402	0.0690337	0.0697273	0.0704209	0.0711144	0.071808	0.0725015	0.0731951	0.0738887	0.0745822
0.6375	0.0400375	0.0403904	0.0407433	0.0410963	0.0414492	0.0418022	0.0421551	0.042508	0.042861	0.0432139	0.0435669	0.0439198	0.0442727	0.0446257	0.0449786	0.0453315	0.0456845	0.0460374	0.0465061	0.0473799	0.0482537	0.0491275	0.0500013	0.0508751	0.0517489	0.0526228	0.0534966	0.0543704	0.0552442	0.056118	0.0569918	0.0578656	0.0587394	0.0596132	0.060487	0.0613608	0.062126	0.0627556	0.0633851	0.0640146	0.0646441	0.0652736	0.0659031	0.0665326	0.0671621	0.0677916	0.0684211	0.0690506	0.0696801
0.64375	0.0374374	0.0377671	0.0380968	0.0384265	0.0387562	0.0390859	0.0394156	0.0397453	0.040075	0.0404047	0.0407344	0.041064	0.0413937	0.0417234	0.0420531	0.0423828	0.0427125	0.0430422	0.0434792	0.0442916	0.045104	0.0459164	0.0467288	0.0475412	0.0483536	0.049166	0.0499784	0.0507908	0.0516032	0.0524155	0.0532279	0.0540403	0.0548527	0.0556651	0.0564775	0.0572899	0.0579926	0.058558	0.0591235	0.0596889	0.0602544	0.0608198	0.0613853	0.0619507	0.0625162	0.0630817	0.0636471	0.0642126	0.064778
0.65	0.0348373	0.0351438	0.0354502	0.0357567	0.0360631	0.0363696	0.036676	0.0369825	0.0372889	0.0375954	0.0379018	0.0382083	0.0385148	0.0388212	0.0391277	0.0394341	0.0397406	0.040047	0.0404523	0.0412032	0.0419542	0.0427052	0.0434562	0.0442072	0.0449582	0.0457092	0.0464602	0.0472111	0.0479621	0.0487131	0.0494641	0.0502151	0.0509661	0.0517171	0.0524681	0.053219	0.0538591	0.0543605	0.0548619	0.0553633	0.0558647	0.0563661	0.0568675	0.0573689	0.0578703	0.0583717	0.0588731	0.0593745	0.0598759
0.65625	0.0322372	0.0325205	0.0328037	0.0330869	0.0333701	0.0336533	0.0339365	0.0342197	0.0345029	0.0347861	0.0350693	0.0353526	0.0356358	0.035919	0.0362022	0.0364854	0.0367686	0.0370518	0.0374253	0.0381149	0.0388045	0.0394941	0.0401836	0.0408732	0.0415628	0.0422524	0.042942	0.0436315	0.0443211	0.0450107	0.0457003	0.0463898	0.0470794	0.047769	0.0484586	0.0491482	0.0497256	0.050163	0.0506003	0.0510377	0.051475	0.0519124	0.0523497	0.0527871	0.0532244	0.0536618	0.0540991	0.0545365	0.0549738
0.6625	0.0296372	0.0298971	0.0301571	0.0304171	0.030677	0.030937	0.031197	0.0314569	0.0317169	0.0319769	0.0322368	0.0324968	0.0327568	0.0330167	0.0332767	0.0335367	0.0337966	0.0340566	0.0343984	0.0350266	0.0356547	0.0362829	0.0369111	0.0375392	0.0381674	0.0387956	0.0394238	0.0400519	0.0406801	0.0413083	0.0419364	0.0425646	0.0431928	0.0438209	0.0444491	0.0450773	0.0455922	0.0459655	0.0463388	0.0467121	0.0470854	0.0474586	0.0478319	0.0482052	0.0485785	0.0489518	0.0493251	0.0496984	0.0500717
0.66875	0.0273579	0.0275975	0.0278372	0.0280768	0.0283164	0.0285561	0.0287957	0.0290354	0.029275	0.0295147	0.0297543	0.029994	0.0302336	0.0304733	0.0307129	0.0309526	0.0311922	0.0314319	0.0317461	0.0323215	0.0328968	0.0334721	0.0340475	0.0346228	0.0351982	0.0357735	0.0363488	0.0369242	0.0374995	0.0380749	0.0386502	0.0392255	0.0398009	0.0403762	0.0409516	0.0415269	0.0419899	0.0423124	0.042635	0.0429576	0.0432801	0.0436027	0.0439252	0.0442478	0.0445703	0.0448929	0.0452154	0.045538	0.0458606
0.675	0.0257201	0.0259453	0.0261704	0.0263956	0.0266208	0.026846	0.0270711	0.0272963	0.0275215	0.0277467	0.0279718	0.028197	0.0284222	0.0286474	0.0288725	0.0290977	0.0293229	0.029548	0.0298431	0.0303828	0.0309225	0.0314621	0.0320018	0.0325415	0.0330811	0.0336208	0.0341605	0.0347002	0.0352398	0.0357795	0.0363192	0.0368589	0.0373985	0.0379382	0.0384779	0.0390175	0.03945	0.0397484	0.0400469	0.0403453	0.0406437	0.0409422	0.0412406	0.0415391	0.0418375	0.0421359	0.0424344	0.0427328	0.0430313
0.68125	0.0240823	0.024293	0.0245037	0.0247144	0.0249251	0.0251358	0.0253465	0.0255572	0.0257679	0.0259786	0.0261893	0.0264	0.0266107	0.0268214	0.0270321	0.0272428	0.0274535	0.0276642	0.0279401	0.0284441	0.0289481	0.0294521	0.0299561	0.0304601	0.0309641	0.0314681	0.0319721	0.0324761	0.0329802	0.0334842	0.0339882	0.0344922	0.0349962	0.0355002	0.0360042	0.0365082	0.0369101	0.0371844	0.0374587	0.0377331	0.0380074	0.0382817	0.038556	0.0388303	0.0391047	0.039379	0.0396533	0.0399276	0.0402019
0.6875	0.0224445	0.0226408	0.022837	0.0230332	0.0232294	0.0234257	0.0236219	0.0238181	0.0240144	0.0242106	0.0244068	0.024603	0.0247993	0.0249955	0.0251917	0.0253879	0.0255842	0.0257804	0.0260371	0.0265054	0.0269738	0.0274421	0.0279104	0.0283788	0.0288471	0.0293155	0.0297838	0.0302521	0.0307205	0.0311888	0.0316571	0.0321255	0.0325938	0.0330622	0.0335305	0.0339988	0.0343702	0.0346204	0.0348706	0.0351208	0.035371	0.0356212	0.0358714	0.0361216	0.0363718	0.036622	0.0368722	0.0371224	0.0373726
0.69375	0.0208068	0.0209885	0.0211703	0.021352	0.0215338	0.0217155	0.0218973	0.022079	0.0222608	0.0224425	0.0226243	0.0228061	0.0229878	0.0231696	0.0233513	0.0235331	0.0237148	0.0238966	0.0241341	0.0245668	0.0249994	0.0254321	0.0258648	0.0262974	0.0267301	0.0271628	0.0275954	0.0280281	0.0284608	0.0288935	0.0293261	0.0297588	0.0301915	0.0306241	0.0310568	0.0314895	0.0318303	0.0320564	0.0322825	0.0325086	0.0327347	0.0329607	0.0331868	0.0334129	0.033639	0.0338651	0.0340912	0.0343172	0.0345433
0.7	0.019169	0.0193363	0.0195036	0.0196708	0.0198381	0.0200054	0.0201727	0.02034	0.0205072	0.0206745	0.0208418	0.0210091	0.0211764	0.0213436	0.0215109	0.0216782	0.0218455	0.0220128	0.0222311	0.0226281	0.0230251	0.0234221	0.0238191	0.0242161	0.0246131	0.0250101	0.0254071	0.0258041	0.0262011	0.0265981	0.0269951	0.0273921	0.0277891	0.0281861	0.0285831	0.0289801	0.0292904	0.0294924	0.0296944	0.0298963	0.0300983	0.0303003	0.0305022	0.0307042	0.0309062	0.0311081	0.0313101	0.0315121	0.031714
0.70625	0.0175312	0.017684	0.0178368	0.0179896	0.0181424	0.0182953	0.0184481	0.0186009	0.0187537	0.0189065	0.0190593	0.0192121	0.0193649	0.0195177	0.0196705	0.0198233	0.0199761	0.0201289	0.0203281	0.0206894	0.0210507	0.0214121	0.0217734	0.0221348	0.0224961	0.0228574	0.0232188	0.0235801	0.0239414	0.0243028	0.0246641	0.0250254	0.0253868	0.0257481	0.0261094	0.0264708	0.0267506	0.0269284	0.0271063	0.0272841	0.0274619	0.0276398	0.0278176	0.0279955	0.0281733	0.0283512	0.028529	0.0287069	0.0288847
0.7125	0.0158935	0.0160318	0.0161701	0.0163085	0.0164468	0.0165851	0.0167234	0.0168618	0.0170001	0.0171384	0.0172768	0.0174151	0.0175534	0.0176918	0.0178301	0.0179684	0.0181068	0.0182451	0.0184251	0.0187507	0.0190764	0.0194021	0.0197277	0.0200534	0.0203791	0.0207047	0.0210304	0.0213561	0.0216817	0.0220074	0.0223331	0.0226588	0.0229844	0.0233101	0.0236358	0.0239614	0.0242107	0.0243644	0.0245181	0.0246719	0.0248256	0.0249793	0.025133	0.0252868	0.0254405	0.0255942	0.0257479	0.0259017	0.0260554
0.71875	0.0142557	0.0143795	0.0145034	0.0146273	0.0147511	0.014875	0.0149988	0.0151227	0.0152466	0.0153704	0.0154943	0.0156181	0.015742	0.0158658	0.0159897	0.0161136	0.0162374	0.0163613	0.0165221	0.0168121	0.0171021	0.0173921	0.0176821	0.0179721	0.0182621	0.0185521	0.0188421	0.0191321	0.0194221	0.0197121	0.0200021	0.0202921	0.0205821	0.0208721	0.0211621	0.0214521	0.0216708	0.0218004	0.02193	0.0220596	0.0221892	0.0223188	0.0224484	0.022578	0.0227077	0.0228373	0.0229669	0.0230965	0.0232261
0.725	0.0126179	0.0127273	0.0128367	0.0129461	0.0130555	0.0131648	0.0132742	0.0133836	0.013493	0.0136024	0.0137118	0.0138211	0.0139305	0.0140399	0.0141493	0.0142587	0.0143681	0.0144775	0.0146191	0.0148734	0.0151277	0.0153821	0.0156364	0.0158907	0.0161451	0.0163994	0.0166537	0.0169081	0.0171624	0.0174167	0.0176711	0.0179254	0.0181797	0.018434	0.0186884	0.0189427	0.0191309	0.0192364	0.0193419	0.0194474	0.0195529	0.0196583	0.0197638	0.0198693	0.0199748	0.0200803	0.0201858	0.0202913	0.0203968
0.73125	0.0109801	0.011075	0.01117	0.0112649	0.0113598	0.0114547	0.0115496	0.0116445	0.0117394	0.0118343	0.0119293	0.0120242	0.0121191	0.012214	0.0123089	0.0124038	0.0124987	0.0125936	0.012716	0.0129347	0.0131534	0.013372	0.0135907	0.0138094	0.014028	0.0142467	0.0144654	0.014684	0.0149027	0.0151214	0.01534	0.0155587	0.0157774	0.015996	0.0162147	0.0164334	0.016591	0.0166724	0.0167538	0.0168351	0.0169165	0.0169979	0.0170792	0.0171606	0.017242	0.0173234	0.0174047	0.0174861	0.0175675
0.7375	0.00934236	0.0094228	0.00950324	0.00958368	0.00966412	0.00974456	0.00982499	0.00990543	0.00998587	0.0100663	0.0101467	0.0102272	0.0103076	0.0103881	0.0104685	0.0105489	0.0106294	0.0107098	0.010813	0.010996	0.011179	0.011362	0.011545	0.011728	0.011911	0.012094	0.012277	0.01246	0.012643	0.012826	0.013009	0.013192	0.013375	0.013558	0.013741	0.013924	0.0140511	0.0141084	0.0141656	0.0142229	0.0142801	0.0143374	0.0143946	0.0144519	0.0145092	0.0145664	0.0146237	0.0146809	0.0147382
0.74375	0.00770459	0.00777056	0.00783652	0.00790249	0.00796845	0.00803442	0.00810038	0.00816634	0.00823231	0.00829827	0.00836424	0.0084302	0.00849617	0.00856213	0.0086281	0.00869406	0.00876003	0.00882599	0.00891004	0.00905737	0.0092047	0.00935203	0.00949936	0.00964669	0.00979402	0.00994135	0.0100887	0.010236	0.0103833	0.0105307	0.010678	0.0108253	0.0109727	0.01112	0.0112673	0.0114147	0.0115112	0.0115444	0.0115775	0.0116106	0.0116438	0.0116769	0.01171	0.0117432	0.0117763	0.0118095	0.0118426	0.0118757	0.0119089
0.75	0.00606682	0.00611831	0.0061698	0.00622129	0.00627278	0.00632427	0.00637577	0.00642726	0.00647875	0.00653024	0.00658173	0.00663322	0.00668471	0.0067362	0.00678769	0.00683919	0.00689068	0.00694217	0.00700703	0.00711869	0.00723036	0.00734202	0.00745368	0.00756535	0.00767701	0.00778867	0.00790034	0.008012	0.00812366	0.00823532	0.00834699	0.00845865	0.00857031	0.00868198	0.00879364	0.0089053	0.00897135	0.00898036	0.00898938	0.0089984	0.00900741	0.00901643	0.00902545	0.00903446	0.00904348	0.0090525	0.00906151	0.00907053	0.00907955
0.75625	0.00563008	0.00567786	0.00572564	0.00577341	0.00582119	0.00586897	0.00591674	0.00596452	0.0060123	0.00606007	0.00610785	0.00615563	0.0062034	0.00625118	0.00629896	0.00634673	0.00639451	0.00644229	0.00650246	0.00660599	0.00670952	0.00681305	0.00691658	0.00702011	0.00712364	0.00722717	0.0073307	0.00743423	0.00753776	0.00764129	0.00774482	0.00784835	0.00795188	0.00805541	0.00815894	0.00826247	0.00832362	0.00833181	0.00834	0.00834819	0.00835638	0.00836457	0.00837276	0.00838096	0.00838915	0.00839734	0.00840553	0.00841372	0.00842191
0.7625	0.00519334	0.00523741	0.00528147	0.00532553	0.00536959	0.00541366	0.00545772	0.00550178	0.00554585	0.00558991	0.00563397	0.00567803	0.0057221	0.00576616	0.00581022	0.00585428	0.00589835	0.00594241	0.00599788	0.00609328	0.00618867	0.00628407	0.00637947	0.00647486	0.00657026	0.00666566	0.00676106	0.00685645	0.00695185	0.00704725	0.00714264	0.00723804	0.00733344	0.00742883	0.00752423	0.00761963	0.0076759	0.00768326	0.00769063	0.00769799	0.00770536	0.00771272	0.00772008	0.00772745	0.00773481	0.00774217	0.00774954	0.0077569	0.00776427
0.76875	0.00475661	0.00479695	0.0048373	0.00487765	0.004918	0.00495835	0.0049987	0.00503905	0.00507939	0.00511974	0.00516009	0.00520044	0.00524079	0.00528114	0.00532149	0.00536183	0.00540218	0.00544253	0.0054933	0.00558057	0.00566783	0.0057551	0.00584236	0.00592962	0.00601689	0.00610415	0.00619142	0.00627868	0.00636594	0.00645321	0.00654047	0.00662773	0.006715	0.00680226	0.00688953	0.00697679	0.00702818	0.00703471	0.00704125	0.00704779	0.00705433	0.00706086	0.0070674	0.00707394	0.00708048	0.00708701	0.00709355	0.00710009	0.00710663
0.775	0.00431987	0.0043565	0.00439314	0.00442977	0.00446641	0.00450304	0.00453967	0.00457631	0.00461294	0.00464958	0.00468621	0.00472285	0.00475948	0.00479611	0.00483275	0.00486938	0.00490602	0.00494265	0.00498873	0.00506786	0.00514699	0.00522612	0.00530525	0.00538438	0.00546351	0.00554264	0.00562178	0.00570091	0.00578004	0.00585917	0.0059383	0.00601743	0.00609656	0.00617569	0.00625482	0.00633395	0.00638045	0.00638616	0.00639187	0.00639759	0.0064033	0.00640901	0.00641472	0.00642043	0.00642614	0.00643185	0.00643756	0.00644328	0.00644899
0.78125	0.00388313	0.00391605	0.00394897	0.00398189	0.00401481	0.00404773	0.00408065	0.00411357	0.00414649	0.00417941	0.00421233	0.00424525	0.00427817	0.00431109	0.00434401	0.00437693	0.00440985	0.00444277	0.00448415	0.00455515	0.00462615	0.00469715	0.00476815	0.00483914	0.00491014	0.00498114	0.00505214	0.00512313	0.00519413	0.00526513	0.00533613	0.00540712	0.00547812	0.00554912	0.00562012	0.00569111	0.00573273	0.00573761	0.0057425	0.00574738	0.00575227	0.00575715	0.00576204	0.00576692	0.00577181	0.00577669	0.00578158	0.00578646	0.00579135
0.7875	0.00344639	0.0034756	0.0035048	0.00353401	0.00356322	0.00359242	0.00362163	0.00365083	0.00368004	0.00370925	0.00373845	0.00376766	0.00379686	0.00382607	0.00385528	0.00388448	0.00391369	0.00394289	0.00397958	0.00404244	0.00410531	0.00416817	0.00423104	0.0042939	0.00435677	0.00441963	0.0044825	0.00454536	0.00460822	0.00467109	0.00473395	0.00479682	0.00485968	0.00492255	0.00498541	0.00504828	0.00508501	0.00508906	0.00509312	0.00509718	0.00510124	0.0051053	0.00510936	0.00511341	0.00511747	0.00512153	0.00512559	0.00512965	0.00513371
0.79375	0.00300965	0.00303515	0.00306064	0.00308613	0.00311162	0.00313711	0.00316261	0.0031881	0.00321359	0.00323908	0.00326457	0.00329006	0.00331556	0.00334105	0.00336654	0.00339203	0.00341752	0.00344301	0.003475	0.00352974	0.00358447	0.0036392	0.00369393	0.00374866	0.00380339	0.00385812	0.00391286	0.00396759	0.00402232	0.00407705	0.00413178	0.00418651	0.00424124	0.00429598	0.00435071	0.00440544	0.00443728	0.00444051	0.00444375	0.00444698	0.00445021	0.00445344	0.00445667	0.00445991	0.00446314	0.00446637	0.0044696	0.00447283	0.00447607
0.8	0.00257292	0.00259469	0.00261647	0.00263825	0.00266003	0.0026818	0.00270358	0.00272536	0.00274714	0.00276891	0.00279069	0.00281247	0.00283425	0.00285603	0.0028778	0.00289958	0.00292136	0.00294314	0.00297043	0.00301703	0.00306363	0.00311022	0.00315682	0.00320342	0.00325002	0.00329662	0.00334322	0.00338981	0.00343641	0.00348301	0.00352961	0.00357621	0.00362281	0.0036694	0.003716	0.0037626	0.00378956	0.00379196	0.00379437	0.00379678	0.00379918	0.00380159	0.00380399	0.0038064	0.0038088	0.00381121	0.00381362	0.00381602	0.00381843
0.80625	0.00213618	0.00215424	0.00217231	0.00219037	0.00220843	0.0022265	0.00224456	0.00226262	0.00228069	0.00229875	0.00231681	0.00233488	0.00235294	0.002371	0.00238907	0.00240713	0.00242519	0.00244326	0.00246585	0.00250432	0.00254278	0.00258125	0.00261972	0.00265818	0.00269665	0.00273511	0.00277358	0.00281204	0.00285051	0.00288897	0.00292744	0.0029659	0.00300437	0.00304283	0.0030813	0.00311976	0.00314183	0.00314341	0.00314499	0.00314657	0.00314815	0.00314973	0.00315131	0.00315289	0.00315447	0.00315605	0.00315763	0.00315921	0.00316079
0.8125	0.00169944	0.00171379	0.00172814	0.00174249	0.00175684	0.00177119	0.00178554	0.00179989	0.00181423	0.00182858	0.00184293	0.00185728	0.00187163	0.00188598	0.00190033	0.00191468	0.00192903	0.00194338	0.00196128	0.00199161	0.00202194	0.00205228	0.00208261	0.00211294	0.00214327	0.0021736	0.00220394	0.00223427	0.0022646	0.00229493	0.00232526	0.0023556	0.00238593	0.00241626	0.00244659	0.00247693	0.00249411	0.00249486	0.00249562	0.00249637	0.00249712	0.00249788	0.00249863	0.00249938	0.00250013	0.00250089	0.00250164	0.00250239	0.00250315
0.81875	0.0012627	0.00127334	0.00128397	0.00129461	0.00130524	0.00131588	0.00132651	0.00133715	0.00134778	0.00135842	0.00136905	0.00137969	0.00139032	0.00140096	0.00141159	0.00142223	0.00143286	0.0014435	0.0014567	0.0014789	0.0015011	0.0015233	0.0015455	0.0015677	0.0015899	0.0016121	0.0016343	0.0016565	0.00167869	0.00170089	0.00172309	0.00174529	0.00176749	0.00178969	0.00181189	0.00183409	0.00184639	0.00184631	0.00184624	0.00184617	0.00184609	0.00184602	0.00184595	0.00184587	0.0018458	0.00184573	0.00184565	0.00184558	0.00184551
0.825	0.000825965	0.000832885	0.000839806	0.000846727	0.000853648	0.000860569	0.00086749	0.000874411	0.000881332	0.000888253	0.000895174	0.000902095	0.000909016	0.000915937	0.000922857	0.000929778	0.000936699	0.00094362	0.000952129	0.000966195	0.000980261	0.000994327	0.00100839	0.00102246	0.00103652	0.00105059	0.00106466	0.00107872	0.00109279	0.00110685	0.00112092	0.00113499	0.00114905	0.00116312	0.00117718	0.00119125	0.00119866	0.00119776	0.00119686	0.00119596	0.00119507	0.00119417	0.00119327	0.00119237	0.00119147	0.00119057	0.00118967	0.00118877	0.00118787
0.83125	0.000389227	0.000392433	0.00039564	0.000398847	0.000402054	0.00040526	0.000408467	0.000411674	0.000414881	0.000418087	0.000421294	0.000424501	0.000427708	0.000430914	0.000434121	0.000437328	0.000440535	0.000443741	0.000447554	0.000453487	0.00045942	0.000465352	0.000471285	0.000477218	0.000483151	0.000489084	0.000495017	0.000500949	0.000506882	0.000512815	0.000518748	0.000524681	0.000530614	0.000536546	0.000542479	0.000548412	0.000550941	0.000549215	0.000547489	0.000545762	0.000544036	0.00054231	0.000540584	0.000538858	0.000537131	0.000535405	0.000533679	0.000531953	0.000530227
0.8375	0.000237556	0.000239476	0.000241395	0.000243315	0.000245234	0.000247153	0.000249073	0.000250992	0.000252912	0.000254831	0.000256751	0.00025867	0.00026059	0.000262509	0.000264429	0.000266348	0.000268268	0.000270187	0.000272378	0.000275519	0.000278661	0.000281802	0.000284943	0.000288084	0.000291226	0.000294367	0.000297508	0.000300649	0.000303791	0.000306932	0.000310073	0.000313214	0.000316356	0.000319497	0.000322638	0.00032578	0.000326657	0.000324706	0.000322754	0.000320802	0.000318851	0.000316899	0.000314948	0.000312996	0.000311044	0.000309093	0.000307141	0.00030519	0.000303238
0.84375	0.000228419	0.000230265	0.000232111	0.000233956	0.000235802	0.000237648	0.000239493	0.000241339	0.000243184	0.00024503	0.000246876	0.000248721	0.000250567	0.000252413	0.000254258	0.000256104	0.00025795	0.000259795	0.000261902	0.000264922	0.000267943	0.000270963	0.000273984	0.000277004	0.000280025	0.000283045	0.000286066	0.000289086	0.000292106	0.000295127	0.000298147	0.000301168	0.000304188	0.000307209	0.000310229	0.00031325	0.000314094	0.000312217	0.00031034	0.000308464	0.000306587	0.000304711	0.000302834	0.000300958	0.000299081	0.000297205	0.000295328	0.000293452	0.000291575
0.85	0.000219283	0.000221054	0.000222826	0.000224598	0.00022637	0.000228142	0.000229913	0.000231685	0.000233457	0.000235229	0.000237001	0.000238773	0.000240544	0.000242316	0.000244088	0.00024586	0.000247632	0.000249403	0.000251426	0.000254326	0.000257225	0.000260125	0.000263024	0.000265924	0.000268824	0.000271723	0.000274623	0.000277523	0.000280422	0.000283322	0.000286221	0.000289121	0.000292021	0.00029492	0.00029782	0.00030072	0.00030153	0.000299728	0.000297927	0.000296125	0.000294324	0.000292522	0.000290721	0.000288919	0.000287118	0.000285316	0.000283515	0.000281713	0.000279912
0.85625	0.000210146	0.000211844	0.000213542	0.00021524	0.000216938	0.000218636	0.000220334	0.000222032	0.00022373	0.000225428	0.000227126	0.000228824	0.000230522	0.00023222	0.000233918	0.000235616	0.000237314	0.000239012	0.00024095	0.000243729	0.000246507	0.000249286	0.000252065	0.000254844	0.000257623	0.000260402	0.00026318	0.000265959	0.000268738	0.000271517	0.000274296	0.000277074	0.000279853	0.000282632	0.000285411	0.00028819	0.000288966	0.00028724	0.000285513	0.000283787	0.00028206	0.000280334	0.000278608	0.000276881	0.000275155	0.000273428	0.000271702	0.000269975	0.000268249
0.8625	0.000201009	0.000202633	0.000204257	0.000205882	0.000207506	0.00020913	0.000210754	0.000212378	0.000214002	0.000215627	0.000217251	0.000218875	0.000220499	0.000222123	0.000223747	0.000225372	0.000226996	0.00022862	0.000230474	0.000233132	0.00023579	0.000238448	0.000241106	0.000243764	0.000246422	0.00024908	0.000251738	0.000254396	0.000257054	0.000259712	0.00026237	0.000265028	0.000267686	0.000270344	0.000273002	0.00027566	0.000276402	0.000274751	0.0002731	0.000271448	0.000269797	0.000268146	0.000266494	0.000264843	0.000263191	0.00026154	0.000259889	0.000258237	0.000256586
0.86875	0.000191872	0.000193423	0.000194973	0.000196523	0.000198074	0.000199624	0.000201174	0.000202725	0.000204275	0.000205825	0.000207376	0.000208926	0.000210476	0.000212027	0.000213577	0.000215127	0.000216678	0.000218228	0.000219998	0.000222535	0.000225072	0.000227609	0.000230146	0.000232684	0.000235221	0.000237758	0.000240295	0.000242832	0.000245369	0.000247907	0.000250444	0.000252981	0.000255518	0.000258055	0.000260592	0.00026313	0.000263839	0.000262262	0.000260686	0.00025911	0.000257533	0.000255957	0.000254381	0.000252805	0.000251228	0.000249652	0.000248076	0.000246499	0.000244923
0.875	0.000182735	0.000184212	0.000185689	0.000187165	0.000188642	0.000190118	0.000191595	0.000193071	0.000194548	0.000196024	0.000197501	0.000198977	0.000200454	0.00020193	0.000203407	0.000204883	0.00020636	0.000207836	0.000209522	0.000211938	0.000214354	0.000216771	0.000219187	0.000221603	0.00022402	0.000226436	0.000228852	0.000231269	0.000233685	0.000236102	0.000238518	0.000240934	0.000243351	0.000245767	0.000248183	0.0002506	0.000251275	0.000249774	0.000248272	0.000246771	0.00024527	0.000243769	0.000242267	0.000240766	0.000239265	0.000237764	0.000236262	0.000234761	0.00023326
0.88125	0.000173599	0.000175001	0.000176404	0.000177807	0.000179209	0.000180612	0.000182015	0.000183418	0.00018482	0.000186223	0.000187626	0.000189028	0.000190431	0.000191834	0.000193236	0.000194639	0.000196042	0.000197444	0.000199046	0.000201341	0.000203637	0.000205932	0.000208228	0.000210523	0.000212819	0.000215114	0.00021741	0.000219705	0.000222001	0.000224296	0.000226592	0.000228888	0.000231183	0.000233479	0.000235774	0.00023807	0.000238711	0.000237285	0.000235859	0.000234433	0.000233006	0.00023158	0.000230154	0.000228728	0.000227302	0.000225876	0.000224449	0.000223023	0.000221597
0.8875	0.000164462	0.000165791	0.00016712	0.000168449	0.000169777	0.000171106	0.000172435	0.000173764	0.000175093	0.000176422	0.000177751	0.000179079	0.000180408	0.000181737	0.000183066	0.000184395	0.000185724	0.000187053	0.000188569	0.000190744	0.000192919	0.000195094	0.000197268	0.000199443	0.000201618	0.000203792	0.000205967	0.000208142	0.000210317	0.000212491	0.000214666	0.000216841	0.000219016	0.00022119	0.000223365	0.00022554	0.000226147	0.000224796	0.000223445	0.000222094	0.000220743	0.000219392	0.000218041	0.00021669	0.000215338	0.000213987	0.000212636	0.000211285	0.000209934
0.89375	0.000155325	0.00015658	0.000157835	0.00015909	0.000160345	0.0001616	0.000162855	0.00016411	0.000165365	0.00016662	0.000167876	0.000169131	0.000170386	0.000171641	0.000172896	0.000174151	0.000175406	0.000176661	0.000178093	0.000180147	0.000182201	0.000184255	0.000186309	0.000188363	0.000190417	0.000192471	0.000194525	0.000196578	0.000198632	0.000200686	0.00020274	0.000204794	0.000206848	0.000208902	0.000210956	0.00021301	0.000213584	0.000212308	0.000211032	0.000209755	0.000208479	0.000207203	0.000205927	0.000204651	0.000203375	0.000202099	0.000200823	0.000199547	0.000198271
0.9	0.000146188	0.00014737	0.000148551	0.000149732	0.000150913	0.000152094	0.000153276	0.000154457	0.000155638	0.000156819	0.000158001	0.000159182	0.000160363	0.000161544	0.000162725	0.000163907	0.000165088	0.000166269	0.000167617	0.00016955	0.000171483	0.000173417	0.00017535	0.000177283	0.000179216	0.000181149	0.000183082	0.000185015	0.000186948	0.000188881	0.000190814	0.000192747	0.00019468	0.000196614	0.000198547	0.00020048	0.00020102	0.000199819	0.000198618	0.000197417	0.000196216	0.000195015	0.000193814	0.000192613	0.000191412	0.000190211	0.00018901	0.000187809	0.000186608
0.90625	0.000137052	0.000138159	0.000139266	0.000140374	0.000141481	0.000142589	0.000143696	0.000144803	0.000145911	0.000147018	0.000148125	0.000149233	0.00015034	0.000151448	0.000152555	0.000153662	0.00015477	0.000155877	0.000157141	0.000158953	0.000160766	0.000162578	0.00016439	0.000166203	0.000168015	0.000169827	0.000171639	0.000173452	0.000175264	0.000177076	0.000178888	0.000180701	0.000182513	0.000184325	0.000186137	0.00018795	0.000188456	0.00018733	0.000186204	0.000185078	0.000183952	0.000182827	0.000181701	0.000180575	0.000179449	0.000178323	0.000177197	0.000176071	0.000174945
0.9125	0.000127915	0.000128948	0.000129982	0.000131016	0.000132049	0.000133083	0.000134116	0.00013515	0.000136183	0.000137217	0.00013825	0.000139284	0.000140318	0.000141351	0.000142385	0.000143418	0.000144452	0.000145485	0.000146665	0.000148357	0.000150048	0.000151739	0.000153431	0.000155122	0.000156814	0.000158505	0.000160197	0.000161888	0.00016358	0.000165271	0.000166963	0.000168654	0.000170345	0.000172037	0.000173728	0.00017542	0.000175892	0.000174842	0.000173791	0.00017274	0.000171689	0.000170638	0.000169587	0.000168536	0.000167485	0.000166435	0.000165384	0.000164333	0.000163282
0.91875	0.000118778	0.000119738	0.000120698	0.000121657	0.000122617	0.000123577	0.000124536	0.000125496	0.000126456	0.000127416	0.000128375	0.000129335	0.000130295	0.000131255	0.000132214	0.000133174	0.000134134	0.000135094	0.000136189	0.00013776	0.00013933	0.000140901	0.000142472	0.000144042	0.000145613	0.000147183	0.000148754	0.000150325	0.000151895	0.000153466	0.000155037	0.000156607	0.000158178	0.000159749	0.000161319	0.00016289	0.000163329	0.000162353	0.000161377	0.000160401	0.000159425	0.00015845	0.000157474	0.000156498	0.000155522	0.000154546	0.000153571	0.000152595	0.000151619
0.925	0.000109641	0.000110527	0.000111413	0.000112299	0.000113185	0.000114071	0.000114957	0.000115843	0.000116729	0.000117614	0.0001185	0.000119386	0.000120272	0.000121158	0.000122044	0.00012293	0.000123816	0.000124702	0.000125713	0.000127163	0.000128613	0.000130062	0.000131512	0.000132962	0.000134412	0.000135862	0.000137311	0.000138761	0.000140211	0.000141661	0.000143111	0.000144561	0.00014601	0.00014746	0.00014891	0.00015036	0.000150765	0.000149864	0.000148963	0.000148063	0.000147162	0.000146261	0.00014536	0.00014446	0.000143559	0.000142658	0.000141757	0.000140857	0.000139956
0.93125	0.000100505	0.000101317	0.000102129	0.000102941	0.000103753	0.000104565	0.000105377	0.000106189	0.000107001	0.000107813	0.000108625	0.000109437	0.00011025	0.000111062	0.000111874	0.000112686	0.000113498	0.00011431	0.000115237	0.000116566	0.000117895	0.000119224	0.000120553	0.000121882	0.000123211	0.00012454	0.000125869	0.000127198	0.000128527	0.000129856	0.000131185	0.000132514	0.000133843	0.000135172	0.000136501	0.00013783	0.000138201	0.000137375	0.00013655	0.000135724	0.000134898	0.000134073	0.000133247	0.000132421	0.000131596	0.00013077	0.000129944	0.000129119	0.000128293
0.9375	9.13677e-05	9.2106e-05	9.28443e-05	9.35825e-05	9.43208e-05	9.5059e-05	9.57973e-05	9.65355e-05	9.72738e-05	9.80121e-05	9.87503e-05	9.94886e-05	0.000100227	0.000100965	0.000101703	0.000102442	0.00010318	0.000103918	0.000104761	0.000105969	0.000107177	0.000108385	0.000109594	0.000110802	0.00011201	0.000113218	0.000114426	0.000115634	0.000116843	0.000118051	0.000119259	0.000120467	0.000121675	0.000122883	0.000124092	0.0001253	0.000125637	0.000124887	0.000124136	0.000123386	0.000122635	0.000121884	0.000121134	0.000120383	0.000119632	0.000118882	0.000118131	0.000117381	0.00011663
0.94375	8.2231e-05	8.28954e-05	8.35598e-05	8.42243e-05	8.48887e-05	8.55531e-05	8.62176e-05	8.6882e-05	8.75464e-05	8.82109e-05	8.88753e-05	8.95397e-05	9.02041e-05	9.08686e-05	9.1533e-05	9.21974e-05	9.28619e-05	9.35263e-05	9.42847e-05	9.53721e-05	9.64594e-05	9.75468e-05	9.86342e-05	9.97215e-05	0.000100809	0.000101896	0.000102984	0.000104071	0.000105158	0.000106246	0.000107333	0.00010842	0.000109508	0.000110595	0.000111682	0.00011277	0.000113074	0.000112398	0.000111723	0.000111047	0.000110371	0.000109696	0.00010902	0.000108345	0.000107669	0.000106994	0.000106318	0.000105643	0.000104967
0.95	7.30942e-05	7.36848e-05	7.42754e-05	7.4866e-05	7.54566e-05	7.60472e-05	7.66378e-05	7.72284e-05	7.7819e-05	7.84096e-05	7.90003e-05	7.95909e-05	8.01815e-05	8.07721e-05	8.13627e-05	8.19533e-05	8.25439e-05	8.31345e-05	8.38086e-05	8.47752e-05	8.57417e-05	8.67083e-05	8.76748e-05	8.86414e-05	8.96079e-05	9.05744e-05	9.1541e-05	9.25075e-05	9.34741e-05	9.44406e-05	9.54071e-05	9.63737e-05	9.73402e-05	9.83068e-05	9.92733e-05	0.00010024	0.00010051	9.99094e-05	9.9309e-05	9.87085e-05	9.8108e-05	9.75075e-05	9.6907e-05	9.63065e-05	9.5706e-05	9.51055e-05	9.4505e-05	9.39045e-05	9.3304e-05
0.95625	6.39574e-05	6.44742e-05	6.4991e-05	6.55078e-05	6.60245e-05	6.65413e-05	6.70581e-05	6.75749e-05	6.80917e-05	6.86084e-05	6.91252e-05	6.9642e-05	7.01588e-05	7.06756e-05	7.11923e-05	7.17091e-05	7.22259e-05	7.27427e-05	7.33326e-05	7.41783e-05	7.5024e-05	7.58697e-05	7.67155e-05	7.75612e-05	7.84069e-05	7.92526e-05	8.00984e-05	8.09441e-05	8.17898e-05	8.26355e-05	8.34813e-05	8.4327e-05	8.51727e-05	8.60184e-05	8.68642e-05	8.77099e-05	8.79462e-05	8.74208e-05	8.68953e-05	8.63699e-05	8.58445e-05	8.5319e-05	8.47936e-05	8.42682e-05	8.37427e-05	8.32173e-05	8.26919e-05	8.21664e-05	8.1641e-05
0.9625	5.48206e-05	5.52636e-05	5.57066e-05	5.61495e-05	5.65925e-05	5.70354e-05	5.74784e-05	5.79213e-05	5.83643e-05	5.88072e-05	5.92502e-05	5.96931e-05	6.01361e-05	6.05791e-05	6.1022e-05	6.1465e-05	6.19079e-05	6.23509e-05	6.28565e-05	6.35814e-05	6.43063e-05	6.50312e-05	6.57561e-05	6.6481e-05	6.72059e-05	6.79308e-05	6.86557e-05	6.93806e-05	7.01055e-05	7.08305e-05	7.15554e-05	7.22803e-05	7.30052e-05	7.37301e-05	7.4455e-05	7.51799e-05	7.53825e-05	7.49321e-05	7.44817e-05	7.40313e-05	7.3581e-05	7.31306e-05	7.26802e-05	7.22299e-05	7.17795e-05	7.13291e-05	7.08787e-05	7.04284e-05	6.9978e-05
0.96875	4.56839e-05	4.6053e-05	4.64221e-05	4.67913e-05	4.71604e-05	4.75295e-05	4.78986e-05	4.82678e-05	4.86369e-05	4.9006e-05	4.93752e-05	4.97443e-05	5.01134e-05	5.04825e-05	5.08517e-05	5.12208e-05	5.15899e-05	5.19591e-05	5.23804e-05	5.29845e-05	5.35886e-05	5.41927e-05	5.47968e-05	5.54008e-05	5.60049e-05	5.6609e-05	5.72131e-05	5.78172e-05	5.84213e-05	5.90254e-05	5.96295e-05	6.02336e-05	6.08376e-05	6.14417e-05	6.20458e-05	6.26499e-05	6.28187e-05	6.24434e-05	6.20681e-05	6.16928e-05	6.13175e-05	6.09422e-05	6.05669e-05	6.01915e-05	5.98162e-05	5.94409e-05	5.90656e-05	5.86903e-05	5.8315e-05
0.975	3.65471e-05	3.68424e-05	3.71377e-05	3.7433e-05	3.77283e-05	3.80236e-05	3.83189e-05	3.86142e-05	3.89095e-05	3.92048e-05	3.95001e-05	3.97954e-05	4.00907e-05	4.0386e-05	4.06813e-05	4.09766e-05	4.12719e-05	4.15672e-05	4.19043e-05	4.23876e-05	4.28709e-05	4.33541e-05	4.38374e-05	4.43207e-05	4.48039e-05	4.52872e-05	4.57705e-05	4.62538e-05	4.6737e-05	4.72203e-05	4.77036e-05	4.81868e-05	4.86701e-05	4.91534e-05	4.96367e-05	5.01199e-05	5.0255e-05	4.99547e-05	4.96545e-05	4.93542e-05	4.9054e-05	4.87537e-05	4.84535e-05	4.81532e-05	4.7853e-05	4.75527e-05	4.72525e-05	4.69522e-05	4.6652e-05
0.98125	2.74103e-05	2.76318e-05	2.78533e-05	2.80748e-05	2.82962e-05	2.85177e-05	2.87392e-05	2.89607e-05	2.91821e-05	2.94036e-05	2.96251e-05	2.98466e-05	3.0068e-05	3.02895e-05	3.0511e-05	3.07325e-05	3.0954e-05	3.11754e-05	3.14282e-05	3.17907e-05	3.21531e-05	3.25156e-05	3.28781e-05	3.32405e-05	3.3603e-05	3.39654e-05	3.43279e-05	3.46903e-05	3.50528e-05	3.54152e-05	3.57777e-05	3.61401e-05	3.65026e-05	3.6865e-05	3.72275e-05	3.75899e-05	3.76912e-05	3.7466e-05	3.72409e-05	3.70157e-05	3.67905e-05	3.65653e-05	3.63401e-05	3.61149e-05	3.58897e-05	3.56646e-05	3.54394e-05	3.52142e-05	3.4989e-05
0.9875	1.82735e-05	1.84212e-05	1.85689e-05	1.87165e-05	1.88642e-05	1.90118e-05	1.91595e-05	1.93071e-05	1.94548e-05	1.96024e-05	1.97501e-05	1.98977e-05	2.00454e-05	2.0193e-05	2.03407e-05	2.04883e-05	2.0636e-05	2.07836e-05	2.09522e-05	2.11938e-05	2.14354e-05	2.16771e-05	2.19187e-05	2.21603e-05	2.2402e-05	2.26436e-05	2.28852e-05	2.31269e-05	2.33685e-05	2.36102e-05	2.38518e-05	2.40934e-05	2.43351e-05	2.45767e-05	2.48183e-05	2.506e-05	2.51275e-05	2.49774e-05	2.48272e-05	2.46771e-05	2.4527e-05	2.43769e-05	2.42267e-05	2.40766e-05	2.39265e-05	2.37764e-05	2.36262e-05	2.34761e-05	2.3326e-05
0.99375	9.13677e-06	9.2106e-06	9.28443e-06	9.35825e-06	9.43208e-06	9.5059e-06	9.57973e-06	9.65355e-06	9.72738e-06	9.80121e-06	9.87503e-06	9.94886e-06	1.00227e-05	1.00965e-05	1.01703e-05	1.02442e-05	1.0318e-05	1.03918e-05	1.04761e-05	1.05969e-05	1.07177e-05	1.08385e-05	1.09594e-05	1.10802e-05	1.1201e-05	1.13218e-05	1.14426e-05	1.15634e-05	1.16843e-05	1.18051e-05	1.19259e-05	1.20467e-05	1.21675e-05	1.22883e-05	1.24092e-05	1.253e-05	1.25637e-05	1.24887e-05	1.24136e-05	1.23386e-05	1.22635e-05	1.21884e-05	1.21134e-05	1.20383e-05	1.19632e-05	1.18882e-05	1.18131e-05	1.17381e-05	1.1663e-05
1	0	0	0	0	0	0	0	0	0	0	0	0	0	0	0	0	0	0	0	0	0	0	0	0	0	0	0	0	0	0	0	0	0	0	0	0	0	0	0	0	0	0	0	0	0	0	0	0	0
[truncated: 32 more columns]
