# Supplementary material for: Fractional Chern insulators in magic-angle twisted bilayer graphene
Source: Nature. 2021 Dec 15;600(7889):439–43. doi: 10.1038/s41586-021-04002-3 (PMC8674130; doi:10.1038/s41586-021-04002-3)
Supplement: Supplementary file 5 — Source Data Fig. 4 [file 41586_2021_4002_MOESM5_ESM.xlsx]

## Sheet: Fig. 4a
dμ/dn (mV cm2)
𝜈	-3.10008	-3.09901	-3.09795	-3.09688	-3.09582	-3.09475	-3.09368	-3.09262	-3.09155	-3.09049	-3.08942	-3.08836	-3.08729	-3.08623	-3.08516	-3.08409	-3.08303	-3.08196	-3.0809	-3.07983	-3.07877	-3.0777	-3.07663	-3.07557	-3.0745	-3.07344	-3.07237	-3.07131	-3.07024	-3.06917	-3.06811	-3.06704	-3.06598	-3.06491	-3.06385	-3.06278	-3.06171	-3.06065	-3.05958	-3.05852	-3.05745	-3.05639	-3.05532	-3.05426	-3.05319	-3.05212	-3.05106	-3.04999	-3.04893
B (T)
7.5	1.51455	1.53147	1.53883	1.55352	1.56928	1.58502	1.59231	1.60073	1.60801	1.61642	1.61642	1.61642	1.60915	1.6103	1.60301	1.59572	1.59799	1.59914	1.60028	1.6099	1.61953	1.62917	1.63883	1.64732	1.6485	1.657	1.65581	1.65581	1.65462	1.64496	1.64496	1.64496	1.63531	1.62684	1.62684	1.61837	1.60874	1.60028	1.60028	1.60028	1.59914	1.60759	1.61605	1.62451	1.62335	1.6318	1.63908	1.64635	1.64518
7.55	1.63587	1.63469	1.62517	1.61683	1.60848	1.60963	1.60128	1.58457	1.57622	1.56899	1.56175	1.56287	1.55562	1.55673	1.55673	1.56624	1.57577	1.58531	1.59371	1.60327	1.60327	1.61168	1.61168	1.61168	1.61168	1.60327	1.59486	1.58645	1.57804	1.5685	1.5685	1.56122	1.56122	1.56235	1.56347	1.5646	1.57303	1.57417	1.5826	1.59219	1.60063	1.61751	1.62478	1.63203	1.64889	1.66334	1.67895	1.67653	1.68371
7.6	1.52696	1.52696	1.5185	1.5185	1.5112	1.51236	1.50389	1.50389	1.50504	1.50504	1.51352	1.51236	1.52083	1.52083	1.52083	1.51236	1.51236	1.51236	1.50389	1.50389	1.49541	1.49541	1.49541	1.49541	1.49541	1.50273	1.50158	1.50889	1.51618	1.52346	1.53073	1.53799	1.54642	1.54642	1.55485	1.56328	1.57171	1.57171	1.58014	1.58014	1.58134	1.58255	1.58376	1.58619	1.58862	1.58862	1.59106	1.60078	1.60078
7.65	1.56038	1.56152	1.56152	1.56152	1.56152	1.55308	1.54464	1.53619	1.52887	1.52042	1.51307	1.50572	1.50682	1.50792	1.50792	1.50903	1.50903	1.51014	1.51014	1.51974	1.51974	1.52823	1.54636	1.55486	1.56336	1.5707	1.5707	1.5792	1.58652	1.59501	1.6108	1.6181	1.62538	1.63265	1.63991	1.64716	1.65439	1.66284	1.66284	1.67128	1.67128	1.67128	1.67128	1.67128	1.67128	1.67849	1.67727	1.67727	1.6857
7.7	1.64938	1.65788	1.65788	1.66638	1.66638	1.66638	1.6591	1.65182	1.64453	1.63601	1.6287	1.61285	1.60551	1.58843	1.58107	1.57252	1.55544	1.53835	1.5298	1.52126	1.51272	1.51272	1.51272	1.50417	1.50306	1.49452	1.49452	1.48488	1.48378	1.47526	1.47417	1.46565	1.46457	1.46457	1.46349	1.47941	1.4879	1.5049	1.51228	1.51966	1.53663	1.54398	1.55245	1.56093	1.56093	1.56941	1.57789	1.58754	1.60451
7.75	1.70057	1.70459	1.69804	1.70072	1.6928	1.68353	1.67426	1.66237	1.66106	1.65844	1.64662	1.64275	1.64936	1.6455	1.64293	1.64038	1.64694	1.65348	1.66129	1.66129	1.66	1.66	1.66	1.66	1.65092	1.64057	1.64057	1.63024	1.63024	1.62898	1.62898	1.62898	1.62772	1.62647	1.62647	1.62397	1.62272	1.61122	1.60999	1.61775	1.61651	1.61527	1.61527	1.61527	1.62425	1.63323	1.64346	1.65245	1.66144
7.8	1.53965	1.54704	1.54468	1.55087	1.55704	1.54735	1.54735	1.53883	1.53883	1.53148	1.52411	1.51673	1.51788	1.51049	1.51164	1.51279	1.51279	1.51279	1.51279	1.51279	1.51049	1.50934	1.5082	1.50705	1.49852	1.49852	1.48999	1.49113	1.49113	1.48372	1.48485	1.48598	1.49453	1.50423	1.51164	1.52019	1.52759	1.5338	1.54117	1.54735	1.56438	1.5717	1.57782	1.58512	1.58393	1.59121	1.59121	1.59121	1.59121
7.85	1.6441	1.63552	1.62575	1.616	1.61482	1.60509	1.60275	1.59074	1.58958	1.58728	1.57764	1.5765	1.57422	1.57422	1.57422	1.58155	1.58041	1.58887	1.59619	1.59504	1.60233	1.60118	1.60962	1.61805	1.61805	1.62766	1.62766	1.62883	1.62883	1.62038	1.62038	1.62038	1.61193	1.6131	1.61426	1.61543	1.6166	1.61776	1.6286	1.63947	1.65769	1.66742	1.68569	1.70523	1.72356	1.73211	1.75048	1.75904	1.77614
7.9	1.63935	1.62969	1.62852	1.61889	1.61889	1.61889	1.62735	1.62735	1.63582	1.64546	1.64665	1.65751	1.65871	1.6514	1.65379	1.64646	1.64765	1.64031	1.6415	1.6415	1.63178	1.63178	1.63913	1.63913	1.63794	1.64646	1.64646	1.64646	1.65618	1.65618	1.65738	1.65738	1.65738	1.65738	1.65738	1.65738	1.65738	1.65618	1.65618	1.65379	1.65259	1.6514	1.65021	1.64902	1.64665	1.64665	1.64546	1.65393	1.6624
7.95	1.68042	1.6817	1.6817	1.6817	1.6817	1.6817	1.69038	1.69038	1.69167	1.70035	1.70035	1.70165	1.71034	1.71034	1.71034	1.71034	1.71034	1.71034	1.71772	1.7164	1.71509	1.70512	1.70382	1.70253	1.70123	1.70123	1.69994	1.69994	1.69865	1.69736	1.69736	1.69736	1.69736	1.69736	1.69736	1.69002	1.68267	1.67531	1.66793	1.66055	1.66182	1.66308	1.66435	1.67303	1.68042	1.68909	1.70643	1.70512	1.71379
8	1.6692	1.66017	1.64211	1.63308	1.61502	1.61502	1.61502	1.6073	1.60862	1.60994	1.61127	1.61259	1.61259	1.60485	1.59577	1.5867	1.57763	1.57763	1.56726	1.56726	1.57503	1.58279	1.59184	1.60089	1.60994	1.61127	1.62033	1.62033	1.62166	1.62166	1.62166	1.62166	1.62166	1.62166	1.61259	1.61259	1.61259	1.61259	1.61127	1.61127	1.60994	1.619	1.62671	1.6448	1.66289	1.68098	1.70047	1.71857	1.7381
8.05	1.56678	1.55805	1.55687	1.54932	1.54059	1.54059	1.53186	1.53186	1.53302	1.53302	1.54293	1.54293	1.5616	1.5616	1.5779	1.58664	1.6017	1.61916	1.62542	1.64037	1.64782	1.6627	1.67012	1.66761	1.67375	1.67987	1.67987	1.67861	1.67735	1.67609	1.65886	1.66011	1.64409	1.62806	1.61199	1.60576	1.59084	1.58456	1.58456	1.57707	1.57826	1.58695	1.59685	1.61426	1.63166	1.65777	1.68388	1.70869	1.73478
8.1	1.60996	1.61882	1.63778	1.64791	1.65805	1.66693	1.66693	1.67453	1.67453	1.67324	1.67324	1.66438	1.66438	1.65678	1.64791	1.63904	1.64029	1.64155	1.63391	1.63516	1.63642	1.63642	1.63642	1.62876	1.63001	1.62109	1.62234	1.61341	1.61217	1.61093	1.60079	1.59066	1.58944	1.57813	1.57693	1.58459	1.59224	1.6011	1.60996	1.62767	1.64539	1.65425	1.66311	1.66311	1.67069	1.68839	1.69595	1.70479	1.71233
8.15	1.56788	1.57664	1.5854	1.59538	1.60414	1.61415	1.61539	1.61663	1.62667	1.63799	1.63926	1.64934	1.65945	1.67086	1.68101	1.69117	1.69117	1.70002	1.70002	1.70134	1.70134	1.70134	1.69248	1.69248	1.69248	1.69248	1.69248	1.69248	1.69248	1.69117	1.68985	1.68723	1.68593	1.68462	1.68332	1.69082	1.68821	1.68691	1.68431	1.68302	1.69178	1.69048	1.69924	1.71543	1.72286	1.7316	1.7316	1.73901	1.73901
8.2	1.56563	1.56441	1.55452	1.54583	1.54463	1.53477	1.52491	1.52491	1.52491	1.51625	1.52373	1.52491	1.52491	1.53358	1.53477	1.54583	1.54703	1.54824	1.54944	1.55065	1.55186	1.55307	1.55428	1.55428	1.5555	1.55671	1.55671	1.55671	1.55671	1.5555	1.55428	1.54555	1.54435	1.54314	1.54314	1.54194	1.55065	1.55065	1.55065	1.55936	1.55936	1.56807	1.56929	1.57801	1.58796	1.59669	1.60666	1.61539	1.62539
8.25	1.59487	1.59362	1.58362	1.58362	1.57488	1.57365	1.56491	1.55617	1.55739	1.54865	1.54986	1.55984	1.55984	1.56106	1.56983	1.56983	1.56983	1.56983	1.56106	1.5523	1.54353	1.53477	1.526	1.526	1.51724	1.526	1.526	1.53477	1.53356	1.54232	1.54232	1.54111	1.53236	1.53236	1.53116	1.53991	1.54865	1.55739	1.57611	1.59362	1.61112	1.63737	1.65617	1.68112	1.69862	1.70737	1.72623	1.73498	1.74511
8.3	1.5704	1.5704	1.56168	1.56168	1.55297	1.55176	1.54305	1.54185	1.53195	1.53195	1.53195	1.53195	1.54065	1.54065	1.54935	1.55805	1.56674	1.56674	1.57667	1.57789	1.57789	1.5704	1.57163	1.57285	1.57408	1.57531	1.56656	1.56656	1.55903	1.55028	1.53278	1.52402	1.51409	1.50534	1.4966	1.48785	1.48669	1.48553	1.4931	1.50065	1.50937	1.53433	1.55055	1.57667	1.60278	1.62763	1.66243	1.68852	1.71462
8.35	1.5205	1.51928	1.51805	1.51683	1.51439	1.50427	1.49415	1.49296	1.48287	1.4728	1.47044	1.46041	1.45924	1.45924	1.45808	1.45692	1.44692	1.44692	1.44577	1.44577	1.44692	1.45576	1.45692	1.46693	1.48581	1.49467	1.50593	1.5148	1.51601	1.52489	1.52489	1.52611	1.52611	1.52611	1.52733	1.52733	1.52855	1.52855	1.52978	1.53868	1.54759	1.5654	1.58448	1.59339	1.61251	1.63927	1.65578	1.67361	1.69008
8.4	1.37754	1.36859	1.35069	1.35069	1.35184	1.34288	1.34402	1.35414	1.35414	1.35414	1.36312	1.37326	1.38224	1.39122	1.40139	1.40139	1.41038	1.41038	1.41937	1.41937	1.41937	1.41937	1.41937	1.41937	1.41816	1.42714	1.42714	1.42714	1.42714	1.42714	1.4349	1.4349	1.43368	1.44142	1.44915	1.44793	1.46582	1.47351	1.48245	1.50159	1.52076	1.53997	1.5592	1.5861	1.60538	1.62333	1.63989	1.66679	1.6833
8.45	1.49729	1.49605	1.49358	1.48344	1.48344	1.47211	1.45314	1.44307	1.42533	1.41646	1.41646	1.40759	1.40759	1.39988	1.40104	1.39215	1.39215	1.38327	1.38327	1.38213	1.38098	1.3887	1.3887	1.39641	1.40527	1.41413	1.41529	1.42416	1.44307	1.45314	1.47211	1.48222	1.49234	1.51014	1.51903	1.53683	1.54573	1.56353	1.58132	1.60802	1.61691	1.64226	1.66004	1.6792	1.697	1.71479	1.73259	1.73259	1.75039
8.5	1.40224	1.39219	1.38328	1.37437	1.36435	1.35545	1.34655	1.33764	1.32766	1.30987	1.30097	1.28214	1.27325	1.27325	1.27325	1.27222	1.27222	1.27222	1.27325	1.27325	1.28214	1.29208	1.30203	1.31094	1.32982	1.33982	1.35987	1.37886	1.39901	1.41692	1.436	1.46407	1.47424	1.48322	1.50116	1.51911	1.53706	1.54603	1.56271	1.57935	1.59597	1.61387	1.63806	1.6546	1.66218	1.6773	1.69375	1.70128	1.70879
8.55	1.38818	1.38818	1.37799	1.35994	1.34978	1.33964	1.33063	1.32952	1.32051	1.31941	1.31941	1.31041	1.31041	1.30033	1.29026	1.28918	1.27808	1.27702	1.27596	1.2749	1.27279	1.28066	1.2796	1.2796	1.28745	1.28852	1.29743	1.30742	1.30851	1.30851	1.30959	1.30959	1.30959	1.31852	1.32636	1.33529	1.35315	1.371	1.37993	1.40672	1.4335	1.46029	1.496	1.53171	1.57765	1.62233	1.66837	1.72344	1.76819
8.6	1.25084	1.24087	1.23196	1.22304	1.22304	1.22304	1.22304	1.22408	1.23404	1.24402	1.24507	1.24613	1.24718	1.24824	1.24824	1.2572	1.25827	1.26832	1.27838	1.29635	1.29635	1.30533	1.3132	1.32217	1.33002	1.34796	1.35808	1.36821	1.37836	1.38971	1.39089	1.3999	1.40228	1.4125	1.42275	1.433	1.46139	1.47951	1.50667	1.54421	1.5714	1.60765	1.6453	1.69208	1.72986	1.7677	1.8056	1.83445	1.87246
8.65	1.23121	1.23012	1.22903	1.22685	1.22576	1.23282	1.23282	1.2236	1.22252	1.22252	1.22252	1.22252	1.22252	1.23174	1.24205	1.25128	1.2605	1.26161	1.26161	1.27197	1.28234	1.29273	1.30313	1.31356	1.31472	1.31472	1.31472	1.31472	1.31472	1.31356	1.3124	1.31124	1.31008	1.32741	1.32624	1.34353	1.36198	1.38966	1.41733	1.44627	1.48321	1.52146	1.56903	1.60603	1.65371	1.6922	1.72926	1.77712	1.82347
8.7	1.35919	1.34974	1.34029	1.33195	1.33195	1.33195	1.33195	1.33195	1.34141	1.35087	1.35087	1.36033	1.36033	1.36979	1.37094	1.37094	1.36147	1.36147	1.36262	1.37325	1.3839	1.38506	1.39574	1.39574	1.39692	1.3981	1.3981	1.39928	1.40046	1.40165	1.40284	1.40403	1.41359	1.42316	1.44228	1.46141	1.48054	1.51751	1.54618	1.59397	1.63081	1.66759	1.72337	1.76001	1.8061	1.84261	1.87905	1.9233	1.95794
8.75	1.42706	1.40716	1.39721	1.36612	1.34624	1.3363	1.30528	1.29535	1.28424	1.27316	1.27199	1.27083	1.27956	1.27956	1.28944	1.28827	1.29815	1.30802	1.3179	1.32778	1.32899	1.34876	1.35865	1.36979	1.37968	1.39084	1.40075	1.40203	1.40203	1.40203	1.40203	1.39084	1.39084	1.38958	1.38831	1.3982	1.40809	1.42656	1.45488	1.48448	1.52396	1.55357	1.60292	1.64388	1.69327	1.74266	1.78218	1.83157	1.87926
8.8	1.2323	1.22285	1.22177	1.21233	1.20182	1.20076	1.19029	1.19029	1.18087	1.18087	1.18087	1.18087	1.18087	1.18087	1.18087	1.18191	1.20076	1.20913	1.22797	1.2374	1.24682	1.26455	1.28338	1.29166	1.30107	1.31047	1.30933	1.30933	1.30819	1.30819	1.2988	1.2988	1.28941	1.29053	1.29053	1.29166	1.31162	1.31277	1.34221	1.37169	1.39301	1.44153	1.48067	1.51988	1.56727	1.60518	1.65256	1.69847	1.74429
8.85	1.33876	1.31913	1.3006	1.28207	1.28101	1.27176	1.26146	1.25118	1.24193	1.24193	1.24193	1.24193	1.24296	1.24296	1.25221	1.25221	1.26146	1.27071	1.28101	1.29027	1.29953	1.31804	1.32729	1.33655	1.34581	1.34692	1.35618	1.36545	1.36545	1.37471	1.37471	1.37471	1.37471	1.37358	1.38283	1.39209	1.40944	1.41868	1.436	1.46372	1.4822	1.51916	1.55484	1.60101	1.63795	1.67488	1.72885	1.77498	1.82111
8.9	1.24865	1.23945	1.21998	1.21079	1.20054	1.18114	1.18114	1.17094	1.16177	1.15159	1.14343	1.13426	1.12608	1.11789	1.11789	1.11888	1.11986	1.11986	1.13006	1.13927	1.14847	1.16688	1.1853	1.1945	1.21292	1.23025	1.24865	1.25674	1.26483	1.2832	1.28208	1.29125	1.30043	1.30961	1.30961	1.32796	1.34748	1.36585	1.39461	1.42219	1.45895	1.50621	1.54301	1.57844	1.63359	1.67035	1.70565	1.75157	1.7883
8.95	1.4028	1.39355	1.3843	1.37505	1.3658	1.35654	1.34729	1.33804	1.31954	1.30104	1.28253	1.27328	1.25478	1.23628	1.22702	1.21883	1.21883	1.21883	1.21989	1.22916	1.2395	1.25805	1.26842	1.2777	1.28698	1.29627	1.30668	1.30668	1.31597	1.31597	1.32526	1.33455	1.34384	1.35313	1.37171	1.39958	1.41816	1.44603	1.48191	1.52832	1.56545	1.61186	1.65827	1.70468	1.75259	1.79904	1.8362	1.88426	1.93074
9	1.34401	1.34401	1.34282	1.34282	1.33224	1.33224	1.32284	1.32284	1.31344	1.31344	1.3052	1.3052	1.29579	1.29579	1.29579	1.29464	1.29464	1.30289	1.30173	1.30996	1.31817	1.32753	1.3369	1.3369	1.34627	1.35563	1.35563	1.35563	1.35563	1.365	1.37437	1.38373	1.40247	1.4212	1.43993	1.46803	1.49614	1.5336	1.57107	1.6179	1.65537	1.70221	1.74904	1.78806	1.82556	1.87407	1.90221	1.95082	1.98838
9.05	1.21738	1.20775	1.19903	1.19813	1.18853	1.18765	1.18677	1.18589	1.18501	1.18413	1.18413	1.18413	1.18413	1.18326	1.17459	1.17459	1.17546	1.17546	1.17633	1.18589	1.18677	1.19635	1.19724	1.20595	1.21466	1.22337	1.22428	1.233	1.24171	1.24264	1.24264	1.25136	1.26102	1.2707	1.28039	1.29788	1.32411	1.34059	1.36679	1.40173	1.42687	1.46178	1.50543	1.5415	1.58518	1.62012	1.66506	1.70877	1.75248
9.1	1.16759	1.15769	1.14875	1.13887	1.12994	1.12101	1.12009	1.12009	1.11116	1.11116	1.11116	1.12009	1.12009	1.11916	1.11916	1.12808	1.12808	1.137	1.14686	1.1478	1.15769	1.15864	1.1596	1.16952	1.16952	1.17048	1.17048	1.17145	1.17145	1.17242	1.17242	1.17242	1.17339	1.18238	1.20036	1.20934	1.22732	1.25532	1.2913	1.31938	1.35539	1.3914	1.42623	1.47121	1.51618	1.55988	1.6035	1.65739	1.7009
9.15	1.1973	1.18948	1.1904	1.18256	1.17471	1.17471	1.16594	1.16685	1.15808	1.15808	1.1493	1.14053	1.13176	1.13176	1.12299	1.12299	1.11422	1.11335	1.11335	1.12212	1.12212	1.13088	1.13877	1.15539	1.17289	1.18948	1.20697	1.22445	1.24194	1.2429	1.25166	1.26041	1.27014	1.2789	1.28865	1.30618	1.31495	1.34228	1.3686	1.41246	1.43877	1.4914	1.52649	1.56158	1.60544	1.6493	1.68438	1.73702	1.7721
9.2	1.29015	1.29015	1.2813	1.2813	1.2813	1.27245	1.2636	1.25475	1.25475	1.24589	1.23799	1.22914	1.22914	1.22028	1.21934	1.21049	1.20957	1.21841	1.21841	1.22725	1.22725	1.24494	1.25378	1.27245	1.2813	1.299	1.30785	1.3167	1.32555	1.32555	1.32453	1.32453	1.32453	1.32453	1.33235	1.34118	1.34118	1.3599	1.38643	1.40412	1.43949	1.47486	1.51908	1.55565	1.5999	1.64415	1.6884	1.72381	1.77553
9.25	1.24986	1.24986	1.24094	1.23201	1.22308	1.21319	1.21319	1.21223	1.21223	1.21127	1.22018	1.22018	1.22909	1.22909	1.23799	1.2469	1.25481	1.25481	1.26271	1.27161	1.2805	1.29726	1.30614	1.31503	1.31503	1.31503	1.32391	1.32391	1.31503	1.31399	1.31399	1.31399	1.31399	1.32287	1.33175	1.35057	1.37722	1.39499	1.43167	1.45834	1.50399	1.54849	1.59425	1.63878	1.69356	1.74704	1.79303	1.84802	1.90158
9.3	1.29282	1.284	1.27518	1.25754	1.2399	1.23108	1.23202	1.21437	1.20646	1.19763	1.1897	1.18086	1.18086	1.18086	1.19061	1.19061	1.20037	1.21901	1.22787	1.23768	1.25638	1.27511	1.29287	1.30275	1.32155	1.33044	1.34824	1.34824	1.35713	1.35713	1.35609	1.35609	1.36393	1.37176	1.37957	1.39731	1.41396	1.43944	1.46488	1.49028	1.5333	1.55861	1.60151	1.64435	1.68841	1.73114	1.77517	1.82801	1.87204
9.35	1.23404	1.23504	1.21727	1.20838	1.1995	1.19062	1.18078	1.18078	1.1719	1.16209	1.16209	1.15322	1.15322	1.14343	1.13457	1.13548	1.12661	1.12661	1.1364	1.13731	1.14712	1.15694	1.16678	1.17664	1.18555	1.20435	1.21327	1.2311	1.23902	1.23902	1.24693	1.25583	1.26474	1.28255	1.2925	1.30141	1.32922	1.35598	1.37382	1.41063	1.43857	1.48324	1.51897	1.55596	1.59172	1.6288	1.68249	1.71967	1.75549
9.4	1.21106	1.21106	1.21206	1.21306	1.20413	1.20413	1.19618	1.19618	1.18626	1.18626	1.17635	1.17635	1.17538	1.17538	1.1744	1.17247	1.18039	1.17942	1.18733	1.19523	1.2041	1.2041	1.20311	1.21197	1.22084	1.23071	1.23958	1.24846	1.25733	1.26724	1.26724	1.27716	1.29494	1.31378	1.33157	1.34156	1.36939	1.39725	1.41624	1.45312	1.48112	1.51936	1.54748	1.58461	1.62046	1.65768	1.69356	1.72945	1.78327
9.45	1.27837	1.2773	1.26834	1.26728	1.25833	1.25727	1.25622	1.24728	1.24624	1.23731	1.23628	1.22735	1.21741	1.21741	1.20849	1.20849	1.20849	1.19957	1.19957	1.20849	1.20849	1.20849	1.21741	1.22632	1.23524	1.23524	1.2452	1.2452	1.2452	1.2452	1.2452	1.25413	1.25308	1.27092	1.28876	1.31551	1.34116	1.36789	1.39347	1.43681	1.4635	1.49785	1.54231	1.57787	1.62232	1.66814	1.71263	1.74966	1.80309
9.5	1.20276	1.20276	1.19389	1.17617	1.1673	1.14958	1.14958	1.13185	1.13185	1.13278	1.13278	1.13372	1.1426	1.14354	1.15338	1.15433	1.16419	1.18298	1.1919	1.21072	1.21964	1.22958	1.24743	1.26529	1.27421	1.29207	1.29992	1.31776	1.32668	1.3345	1.34341	1.36123	1.37906	1.39574	1.41355	1.43136	1.45808	1.48479	1.51275	1.53949	1.57514	1.61211	1.64779	1.67592	1.71303	1.75019	1.77847	1.82471	1.86206
9.55	1.20371	1.18563	1.17659	1.16755	1.1595	1.1595	1.15144	1.15242	1.15242	1.15242	1.15242	1.14336	1.14336	1.14336	1.14336	1.14336	1.15144	1.15144	1.16954	1.17759	1.20371	1.21171	1.22873	1.23671	1.25368	1.26269	1.26269	1.2717	1.27063	1.2717	1.28071	1.28071	1.28972	1.30885	1.32801	1.33703	1.35623	1.38333	1.40923	1.43631	1.46338	1.49822	1.52528	1.56135	1.59742	1.63349	1.67096	1.70706	1.75365
9.6	1.21619	1.2068	1.19742	1.18804	1.18804	1.17866	1.16821	1.16821	1.15884	1.14947	1.12969	1.1193	1.10893	1.10792	1.10591	1.10591	1.11321	1.12151	1.12877	1.14631	1.15455	1.17204	1.18844	1.20586	1.22325	1.24062	1.25795	1.26717	1.27639	1.29483	1.31327	1.33171	1.35134	1.37101	1.39872	1.41844	1.4567	1.48445	1.52279	1.55982	1.59826	1.63532	1.66458	1.70167	1.731	1.76968	1.79754	1.8363	1.86582
9.65	1.27033	1.26058	1.25199	1.23247	1.23363	1.22501	1.21523	1.19568	1.1859	1.17612	1.16635	1.15657	1.14571	1.12511	1.11535	1.10559	1.10455	1.10455	1.10351	1.10351	1.11221	1.12194	1.14141	1.16088	1.18035	1.19982	1.22902	1.23991	1.26914	1.28863	1.28743	1.3069	1.32514	1.34459	1.35306	1.38222	1.41137	1.43081	1.46832	1.50716	1.54458	1.58339	1.62219	1.66099	1.6901	1.7386	1.76932	1.81786	1.84867
9.7	1.16949	1.1599	1.16103	1.15143	1.15255	1.14294	1.14294	1.13334	1.11413	1.10452	1.08531	1.07571	1.07571	1.06506	1.06506	1.06506	1.07361	1.07361	1.0832	1.10237	1.12155	1.13962	1.1492	1.16724	1.18524	1.19365	1.2116	1.22115	1.2307	1.22952	1.23906	1.24741	1.25694	1.25694	1.27601	1.3046	1.32492	1.35354	1.3917	1.42165	1.45985	1.49804	1.52811	1.5678	1.60756	1.64585	1.6857	1.73361	1.76235
9.75	1.15128	1.15028	1.14927	1.14927	1.14827	1.13914	1.13001	1.1199	1.11078	1.10262	1.08436	1.08436	1.07523	1.0661	1.05698	1.04785	1.03872	1.03963	1.04877	1.05884	1.06798	1.08722	1.08722	1.1065	1.12481	1.13397	1.14213	1.15128	1.15028	1.15841	1.16551	1.17361	1.19184	1.20095	1.2283	1.26475	1.2921	1.32855	1.35707	1.39356	1.4404	1.47692	1.52388	1.56956	1.60611	1.65321	1.68978	1.72784	1.78275
9.8	1.17787	1.17886	1.16976	1.16976	1.16066	1.15968	1.15059	1.15059	1.14053	1.13144	1.12236	1.12141	1.11139	1.11045	1.11045	1.10951	1.10857	1.10857	1.10857	1.11762	1.12667	1.13572	1.14477	1.15382	1.16287	1.17192	1.17192	1.17291	1.17291	1.17291	1.17389	1.18296	1.18396	1.19403	1.21321	1.23139	1.24956	1.2859	1.31205	1.35631	1.40049	1.4458	1.49893	1.54422	1.58817	1.63342	1.66962	1.72391	1.76916
9.85	1.12339	1.12339	1.13156	1.13156	1.13156	1.13156	1.13156	1.13156	1.1224	1.11323	1.0949	1.08573	1.07752	1.07752	1.06835	1.06835	1.0693	1.07752	1.0867	1.10504	1.1224	1.14073	1.1499	1.16823	1.17636	1.19468	1.19363	1.20278	1.21087	1.2098	1.21894	1.227	1.23505	1.25329	1.26131	1.28865	1.31715	1.33539	1.37307	1.40168	1.44862	1.48648	1.52441	1.57157	1.6174	1.66467	1.71202	1.76711	1.81302
9.9	1.2154	1.2154	1.20616	1.19693	1.18769	1.18769	1.17747	1.16824	1.15902	1.14979	1.15076	1.14152	1.13229	1.124	1.11476	1.11476	1.11476	1.11476	1.11476	1.124	1.14249	1.15173	1.16097	1.17945	1.19794	1.21642	1.22566	1.23594	1.24624	1.25656	1.26689	1.27832	1.28048	1.30129	1.32925	1.35017	1.38868	1.41791	1.4659	1.51397	1.57017	1.61699	1.68255	1.7481	1.8043	1.85891	1.91344	1.96954	2.02393
9.95	1.33929	1.32997	1.31952	1.31021	1.30089	1.29048	1.29048	1.28117	1.27079	1.27079	1.27186	1.26256	1.26256	1.25325	1.24394	1.245	1.23673	1.23673	1.22845	1.2295	1.2212	1.23159	1.23265	1.24307	1.24413	1.26289	1.28165	1.30151	1.31202	1.33195	1.35075	1.37073	1.38132	1.40958	1.42841	1.45666	1.49306	1.51999	1.56433	1.60051	1.64461	1.69934	1.7525	1.80548	1.86143	1.90483	1.94973	2.00385	2.0486
10	1.24267	1.24267	1.23318	1.23434	1.23434	1.2355	1.2355	1.226	1.22715	1.22715	1.226	1.2165	1.21536	1.20586	1.20473	1.20473	1.21422	1.2237	1.23318	1.25215	1.26164	1.27112	1.29009	1.30906	1.32679	1.33627	1.34575	1.3647	1.37418	1.39313	1.40261	1.41208	1.44051	1.4703	1.48927	1.52721	1.55566	1.60308	1.64102	1.67896	1.73587	1.80062	1.85748	1.91434	1.96942	2.02623	2.08304	2.14178	2.19864
10.05	1.22497	1.21536	1.20462	1.19502	1.17581	1.1662	1.16729	1.15767	1.15875	1.1502	1.14057	1.14164	1.13412	1.13519	1.13625	1.147	1.15668	1.15668	1.17604	1.17604	1.1954	1.20396	1.23297	1.24381	1.26317	1.28253	1.30189	1.31279	1.33217	1.35155	1.36123	1.37092	1.39999	1.42906	1.44843	1.48582	1.51486	1.56183	1.61019	1.65855	1.71658	1.77623	1.844	1.91176	1.98132	2.04914	2.10728	2.16541	2.23323
10.1	1.23248	1.23126	1.23126	1.23004	1.22007	1.21011	1.20015	1.19019	1.18022	1.1691	1.1691	1.14919	1.1381	1.12816	1.10827	1.10827	1.09832	1.10938	1.12045	1.13154	1.15264	1.17377	1.19375	1.21493	1.23739	1.24865	1.26996	1.28127	1.29131	1.3127	1.3127	1.32406	1.34552	1.37573	1.39587	1.42748	1.4678	1.50811	1.54843	1.59882	1.6593	1.70969	1.76008	1.80872	1.87921	1.92956	1.98806	2.03837	2.09672
10.15	1.2463	1.2463	1.23563	1.23696	1.22627	1.2276	1.2276	1.21822	1.21822	1.21822	1.21822	1.2169	1.2276	1.2383	1.24899	1.25833	1.26902	1.2904	1.30108	1.32246	1.33314	1.35452	1.36667	1.38806	1.39876	1.42015	1.43085	1.45379	1.46605	1.47677	1.48907	1.51373	1.5385	1.56335	1.58493	1.63155	1.65492	1.70001	1.73617	1.79044	1.83578	1.87924	1.93355	1.96614	2.00959	2.04432	2.08782	2.12044	2.16393
10.2	1.27041	1.27041	1.27041	1.25772	1.24655	1.2339	1.22274	1.22274	1.21012	1.19753	1.1864	1.17526	1.17526	1.16272	1.15298	1.15298	1.15298	1.16553	1.17668	1.18783	1.18783	1.19897	1.19897	1.20867	1.21981	1.21835	1.22948	1.25024	1.26135	1.27247	1.28207	1.30428	1.32648	1.3598	1.38201	1.41532	1.44864	1.49133	1.5357	1.59117	1.64476	1.70018	1.74451	1.811	1.85742	1.90392	1.96164	2.01059	2.06858
10.25	1.25513	1.2358	1.21527	1.19596	1.17664	1.15618	1.13689	1.12612	1.10684	1.0961	1.08647	1.07469	1.07362	1.06295	1.07148	1.07042	1.08	1.08958	1.10875	1.12792	1.14821	1.1578	1.18658	1.20576	1.21535	1.22494	1.23453	1.24412	1.25494	1.25616	1.267	1.26948	1.29001	1.30092	1.33116	1.36145	1.41115	1.44984	1.49821	1.56743	1.62397	1.68201	1.74005	1.7981	1.85614	1.91238	1.97037	2.02836	2.08441
10.3	1.28011	1.28011	1.27047	1.27047	1.26927	1.27891	1.27891	1.27771	1.27771	1.27652	1.26689	1.26689	1.25727	1.24882	1.24882	1.23919	1.23919	1.22956	1.22956	1.23919	1.23919	1.25	1.25	1.26927	1.27891	1.28976	1.30905	1.32959	1.33924	1.35855	1.36821	1.38752	1.41648	1.43579	1.47578	1.51443	1.55453	1.60288	1.64157	1.69959	1.75762	1.80598	1.8623	1.91061	1.95714	2.00358	2.04995	2.09624	2.15012
10.35	1.2104	1.19162	1.18223	1.16453	1.15513	1.14573	1.13634	1.11651	1.10712	1.08733	1.08733	1.07795	1.06758	1.05821	1.05821	1.05821	1.05821	1.06659	1.07596	1.08532	1.08432	1.09368	1.10303	1.11239	1.12175	1.13215	1.14151	1.15088	1.15194	1.15194	1.16131	1.17176	1.19053	1.2104	1.22091	1.25025	1.27846	1.31728	1.34552	1.402	1.44906	1.50554	1.5606	1.61703	1.67346	1.73774	1.80352	1.86929	1.93507
10.4	1.27934	1.26986	1.26037	1.26037	1.25089	1.24252	1.23303	1.22354	1.21514	1.20673	1.20673	1.20781	1.1983	1.18878	1.18985	1.18985	1.19093	1.20046	1.20046	1.20999	1.21952	1.23747	1.24587	1.2649	1.27327	1.28278	1.30179	1.31129	1.3208	1.3208	1.33031	1.3315	1.33269	1.35294	1.37323	1.40185	1.4222	1.47125	1.50125	1.54906	1.60788	1.65573	1.70359	1.76101	1.80887	1.8663	1.92372	1.97158	2.029
10.45	1.27006	1.25943	1.25943	1.24996	1.22989	1.22043	1.21097	1.2015	1.17311	1.16365	1.14578	1.12684	1.10892	1.09944	1.10046	1.10046	1.10046	1.10046	1.10148	1.11098	1.12047	1.13946	1.14896	1.16903	1.17853	1.19864	1.20815	1.22717	1.2283	1.23782	1.24734	1.25802	1.28778	1.29732	1.33546	1.36406	1.4022	1.43903	1.48667	1.54243	1.59002	1.64565	1.70272	1.7582	1.82472	1.88006	1.93703	1.99399	2.06046
10.5	1.24861	1.23897	1.2208	1.21115	1.2015	1.19185	1.19185	1.1822	1.17362	1.16397	1.15431	1.135	1.12637	1.12637	1.1274	1.11773	1.11875	1.12843	1.12843	1.12947	1.13916	1.15854	1.16823	1.18869	1.19949	1.2092	1.22973	1.25031	1.26118	1.27208	1.28299	1.29393	1.31464	1.3354	1.35743	1.38681	1.40768	1.44688	1.47628	1.52528	1.57428	1.62328	1.68208	1.73108	1.78988	1.83888	1.89768	1.95648	2.01346
10.55	1.25314	1.252	1.24257	1.2226	1.20266	1.19216	1.16395	1.13469	1.12427	1.10549	1.08671	1.06793	1.05855	1.05012	1.03228	1.02288	1.01441	1.01535	1.01629	1.01724	1.02858	1.03899	1.04943	1.05988	1.06935	1.07983	1.08931	1.09778	1.10624	1.11467	1.12413	1.1231	1.13991	1.14829	1.17442	1.19216	1.23918	1.2768	1.32382	1.37085	1.42856	1.48771	1.54566	1.61461	1.67282	1.73904	1.79901	1.86701	1.92563
10.6	1.21705	1.20842	1.18895	1.17055	1.16081	1.14132	1.14132	1.13158	1.12184	1.12184	1.11209	1.11209	1.10235	1.10235	1.10235	1.11209	1.11209	1.12081	1.14028	1.13923	1.15763	1.17706	1.19541	1.20512	1.23313	1.25253	1.26223	1.28047	1.29986	1.30836	1.31805	1.32773	1.33742	1.35679	1.37616	1.39553	1.42458	1.46464	1.49506	1.53664	1.58666	1.62703	1.67722	1.72593	1.77465	1.82501	1.88352	1.93402	1.99258
10.65	1.19225	1.1736	1.15492	1.1461	1.12736	1.10858	1.08875	1.07884	1.05901	1.04909	1.03819	1.02732	1.01646	1.01455	1.0136	1.0136	1.0225	1.03139	1.05009	1.06977	1.07961	1.09928	1.11896	1.13863	1.15939	1.17908	1.19989	1.2196	1.23931	1.25902	1.27873	1.29723	1.32677	1.34522	1.37474	1.41409	1.4436	1.48295	1.5223	1.56165	1.61084	1.65019	1.70093	1.76001	1.81089	1.86186	1.9228	1.98565	2.04872
10.7	1.19057	1.18021	1.15949	1.14912	1.13876	1.1284	1.11914	1.0984	1.08911	1.0694	1.07046	1.04966	1.0403	1.02049	1.01108	1.01108	1.00065	1.01108	1.01209	1.02253	1.04445	1.06641	1.07686	1.10934	1.14074	1.16168	1.19308	1.21402	1.22448	1.23495	1.25465	1.26511	1.27431	1.2952	1.30437	1.32394	1.35523	1.38516	1.42544	1.45525	1.49539	1.55622	1.60657	1.65682	1.70863	1.76909	1.81911	1.87936	1.9395
10.75	1.18026	1.17006	1.17121	1.16215	1.14171	1.12128	1.11217	1.10303	1.0928	1.08256	1.07233	1.0621	1.05186	1.04163	1.03139	1.03037	1.03037	1.02934	1.02934	1.03853	1.04873	1.05894	1.07828	1.09868	1.10888	1.14059	1.17121	1.18142	1.21322	1.24387	1.25409	1.28473	1.30517	1.33581	1.37668	1.39711	1.43797	1.46862	1.52117	1.55184	1.60451	1.65569	1.70686	1.76997	1.82118	1.88445	1.95622	2.02994	2.10177
10.8	1.09871	1.08886	1.06916	1.04946	1.02977	1.02093	1.00121	0.981492	0.961776	0.951917	0.942059	0.922342	0.912484	0.912484	0.912484	0.912484	0.932201	0.951917	0.961776	0.991351	1.02093	1.04064	1.07022	1.08993	1.12937	1.15894	1.17866	1.20823	1.22795	1.24767	1.26738	1.2871	1.30556	1.33382	1.3522	1.40136	1.44069	1.48986	1.54885	1.60937	1.66841	1.72909	1.78819	1.85713	1.91623	1.98518	2.05413	2.11323	2.1842
10.85	1.2352	1.22678	1.20881	1.19081	1.1717	1.17277	1.15365	1.13453	1.12497	1.10585	1.10585	1.08673	1.07717	1.07717	1.07618	1.07618	1.08574	1.09429	1.10383	1.11236	1.13143	1.14945	1.15793	1.16745	1.18541	1.19492	1.21394	1.22235	1.24023	1.25922	1.28655	1.30553	1.34227	1.37895	1.41684	1.47366	1.53049	1.57925	1.6456	1.70398	1.76247	1.81944	1.88757	1.95409	2.01289	2.07947	2.13653	2.20311	2.2677
10.9	1.19773	1.19773	1.18816	1.17858	1.17744	1.16788	1.16675	1.15719	1.15719	1.15719	1.15719	1.15831	1.14985	1.14985	1.14028	1.14985	1.14985	1.15831	1.16788	1.18587	1.21455	1.22411	1.25279	1.27312	1.29226	1.29349	1.31265	1.32222	1.3318	1.35224	1.36182	1.38099	1.40974	1.42756	1.45766	1.496	1.53434	1.57415	1.63323	1.69084	1.75007	1.81733	1.87673	1.95366	2.02098	2.09023	2.16723	2.23461	2.29988
10.95	1.28931	1.27842	1.27715	1.26628	1.25668	1.24708	1.23749	1.22789	1.21707	1.19789	1.1883	1.1799	1.1703	1.1607	1.15111	1.14266	1.1342	1.13535	1.14614	1.15694	1.17741	1.18945	1.21968	1.24995	1.27058	1.30934	1.32872	1.36747	1.38685	1.42561	1.45324	1.46971	1.50689	1.53436	1.57295	1.60033	1.64694	1.68546	1.72398	1.78177	1.82992	1.88771	1.93586	1.99364	2.05143	2.10921	2.17868	2.23651	2.28685
11	1.18749	1.17989	1.16383	1.15538	1.15538	1.14694	1.13849	1.13689	1.12766	1.13449	1.1329	1.14131	1.1489	1.15649	1.17327	1.19005	1.20683	1.22361	1.25718	1.27396	1.30752	1.32337	1.35594	1.38108	1.40522	1.43033	1.46278	1.48788	1.5119	1.54644	1.57153	1.60614	1.65874	1.71026	1.76314	1.81355	1.87373	1.93399	1.9929	2.05181	2.11913	2.17804	2.24537	2.31269	2.3716	2.44913	2.52493	2.61105	2.69534
11.05	1.06668	1.04953	1.0417	1.01668	1.00809	0.990917	0.983029	0.974435	0.96584	0.96584	0.96584	0.974435	0.992332	1.00093	1.02674	1.0533	1.07051	1.10574	1.12297	1.16688	1.19275	1.22723	1.25309	1.28664	1.32014	1.34596	1.38799	1.42239	1.4654	1.49981	1.54394	1.58698	1.63984	1.69152	1.74321	1.7949	1.84522	1.89686	1.95712	2.01737	2.07763	2.13788	2.217	2.28592	2.36345	2.43237	2.51851	2.60465	2.69941
11.1	1.08091	1.05621	1.03076	1.00531	0.989024	0.963552	0.946571	0.93808	0.930229	0.930229	0.930229	0.930229	0.938726	0.938726	0.95572	0.964217	0.980533	0.997514	1.00531	1.03005	1.05548	1.08016	1.11482	1.14874	1.17417	1.21741	1.25983	1.29468	1.33714	1.3711	1.41355	1.4645	1.50803	1.55901	1.61849	1.67797	1.73745	1.78843	1.84657	1.90601	1.96544	2.02488	2.09432	2.1538	2.22178	2.29142	2.36969	2.44628	2.52287
11.15	0.863468	0.845179	0.817745	0.799456	0.781167	0.772023	0.762878	0.754402	0.74525	0.754402	0.754402	0.772706	0.781858	0.781858	0.800162	0.818466	0.845922	0.864226	0.891682	0.910782	0.94742	0.974899	1.00238	1.03811	1.05642	1.09208	1.11951	1.14695	1.17438	1.21096	1.24754	1.28412	1.33898	1.37674	1.43165	1.47741	1.54147	1.60554	1.67102	1.73513	1.79925	1.86494	1.94745	2.02995	2.11245	2.19495	2.28855	2.37112	2.47204
11.2	1.07997	1.0725	1.0548	1.03565	1.01767	1.00862	0.99041	0.970802	0.951071	0.953535	0.942993	0.944219	0.945448	0.944219	0.953535	0.964054	0.972049	0.991674	1.00862	1.02797	1.05611	1.0853	1.11426	1.14575	1.17712	1.21127	1.24393	1.27957	1.31685	1.35428	1.39351	1.42148	1.45943	1.49931	1.55104	1.59145	1.64378	1.68275	1.73564	1.78676	1.84987	1.91325	1.98639	2.04785	2.13065	2.21087	2.28828	2.36537	2.45108
11.25	1.09443	1.0642	1.04308	1.01287	0.991812	0.981751	0.950691	0.940639	0.919686	0.908805	0.908805	0.908805	0.908805	0.908805	0.918839	0.928873	0.949815	0.959858	0.979943	1.00003	1.0402	1.06126	1.10147	1.13162	1.17183	1.20199	1.24219	1.27235	1.30251	1.33388	1.36406	1.40559	1.44587	1.48615	1.5351	1.5854	1.63571	1.69453	1.74479	1.81515	1.86541	1.92572	1.99608	2.06645	2.13681	2.21521	2.29556	2.36586	2.45624
11.3	1.0296	1.00273	0.984815	0.957942	0.930344	0.912442	0.893846	0.875959	0.866343	0.857407	0.856743	0.856743	0.85608	0.864333	0.873248	0.891078	0.908205	0.926021	0.952745	0.979469	1.0151	1.04183	1.08721	1.12287	1.15853	1.18528	1.22094	1.2566	1.28435	1.32896	1.36465	1.40926	1.45387	1.49848	1.55201	1.60429	1.66669	1.7291	1.7901	1.86137	1.93415	2.01438	2.09462	2.18549	2.2765	2.36766	2.46596	2.55735	2.65783
11.35	0.938476	0.920551	0.894388	0.876447	0.867477	0.859205	0.85092	0.841936	0.832951	0.832951	0.832274	0.831597	0.840567	0.848847	0.857114	0.874316	0.873608	0.899704	0.917573	0.935442	0.970395	0.997177	1.04097	1.07665	1.12126	1.16586	1.20154	1.24614	1.29074	1.32749	1.3632	1.4179	1.45364	1.50724	1.55191	1.61446	1.6694	1.73199	1.79314	1.85568	1.91822	1.9897	2.0506	2.13094	2.21129	2.2898	2.379	2.4682	2.54848
11.4	0.992662	0.974786	0.965848	0.947227	0.929365	0.910787	0.910787	0.901157	0.901157	0.901157	0.910074	0.910074	0.928635	0.937559	0.955407	0.965089	0.982951	1.00974	1.03654	1.0625	1.09819	1.13389	1.16066	1.20623	1.23302	1.26875	1.3055	1.33231	1.36915	1.39598	1.4329	1.46871	1.52363	1.56843	1.62218	1.67594	1.73866	1.79995	1.87157	1.94319	2.01481	2.08643	2.16528	2.25474	2.34419	2.43364	2.5251	2.63462	2.72639
11.45	1.00964	0.98288	0.964275	0.954605	0.94495	0.927154	0.918256	0.909358	0.91008	0.910803	0.911527	0.920446	0.930104	0.948712	0.957645	0.975512	1.00231	1.01937	1.04615	1.08185	1.10775	1.14434	1.18897	1.22565	1.26339	1.30918	1.34715	1.39199	1.43684	1.48168	1.52653	1.57908	1.6405	1.69288	1.74657	1.8092	1.87333	1.93756	2.01086	2.07531	2.15056	2.22427	2.30525	2.38623	2.46523	2.55514	2.64293	2.73955	2.82706
11.5	1.34395	1.34277	1.35157	1.35276	1.36157	1.37158	1.37158	1.38039	1.39043	1.38921	1.40684	1.42448	1.44211	1.45848	1.48491	1.51134	1.5391	1.57437	1.60963	1.6449	1.69044	1.73456	1.76834	1.82124	1.86533	1.91823	1.96946	2.01351	2.06637	2.11923	2.1809	2.23376	2.29543	2.34829	2.40115	2.46282	2.51568	2.56854	2.63021	2.68084	2.73366	2.78648	2.8481	2.90092	2.95374	3.00904	3.0619	3.11733	3.17024
11.55	1.22069	1.22069	1.22927	1.22826	1.22726	1.23583	1.23482	1.23381	1.23381	1.24236	1.25844	1.27554	1.29263	1.30224	1.3279	1.35357	1.37923	1.4123	1.44649	1.48923	1.53197	1.57344	1.61615	1.65885	1.7101	1.75281	1.79551	1.83822	1.87943	1.93917	1.98027	2.02983	2.07931	2.12872	2.18656	2.23757	2.29709	2.34995	2.41141	2.47491	2.51953	2.57276	2.61753	2.67092	2.71583	2.77794	2.83157	2.89387	2.95393
11.6	1.28465	1.28567	1.28567	1.28567	1.28669	1.28771	1.28771	1.28771	1.28771	1.29635	1.31361	1.33951	1.36541	1.39883	1.43333	1.46667	1.50739	1.5406	1.58359	1.62531	1.65838	1.70131	1.73566	1.76141	1.79576	1.8301	1.86445	1.8902	1.93313	1.96748	2.00884	2.05174	2.10321	2.16327	2.21475	2.2748	2.33486	2.38819	2.43971	2.49123	2.54274	2.59426	2.65436	2.70798	2.76813	2.82188	2.88208	2.94227	3.00246
11.65	1.33507	1.32619	1.32619	1.33507	1.33396	1.34283	1.35171	1.36059	1.36947	1.38722	1.40497	1.42273	1.44936	1.48486	1.50262	1.52798	1.55588	1.57363	1.60026	1.61047	1.63712	1.65625	1.67403	1.69182	1.71849	1.7377	1.77476	1.80147	1.84752	1.88317	1.92931	1.98283	2.02742	2.08094	2.12553	2.17013	2.22365	2.2701	2.31473	2.37023	2.42383	2.4884	2.55098	2.61571	2.67834	2.74097	2.8215	2.90203	2.98256
11.7	1.44947	1.44947	1.44813	1.44813	1.44813	1.44813	1.44813	1.44813	1.44813	1.4578	1.4578	1.4578	1.46882	1.47985	1.48953	1.51029	1.51997	1.52966	1.54904	1.56986	1.57956	1.59895	1.61013	1.62954	1.64895	1.66836	1.67807	1.70561	1.7347	1.7541	1.79288	1.82197	1.87046	1.91894	1.95595	2.00257	2.04911	2.0859	2.13422	2.18254	2.22119	2.2695	2.31782	2.36614	2.40695	2.46498	2.52528	2.57599	2.64857
11.75	1.35247	1.35748	1.3512	1.33187	1.33353	1.32217	1.32217	1.32217	1.32052	1.32856	1.33822	1.35748	1.35581	1.3654	1.37329	1.38283	1.39406	1.39236	1.40187	1.40016	1.41136	1.42256	1.42083	1.44321	1.45615	1.47855	1.50275	1.54945	1.585	1.64311	1.68809	1.74842	1.80688	1.85198	1.91283	1.98525	2.0329	2.08065	2.14873	2.19664	2.24207	2.30756	2.36428	2.42101	2.48625	2.54848	2.6247	2.70902	2.79611
11.8	1.17614	1.1661	1.16476	1.15339	1.15339	1.14337	1.14337	1.14337	1.14337	1.14337	1.14469	1.15472	1.16476	1.18483	1.2049	1.21494	1.23501	1.25508	1.28518	1.29522	1.32532	1.35543	1.36547	1.39557	1.41564	1.43571	1.45419	1.47424	1.49429	1.516	1.5461	1.56787	1.59801	1.63995	1.67011	1.71032	1.75054	1.79075	1.83096	1.87118	1.91139	1.9516	1.98384	2.03415	2.07656	2.12692	2.17728	2.22763	2.27565
11.85	1.44527	1.44527	1.44527	1.44527	1.44708	1.45915	1.45915	1.47121	1.48327	1.48327	1.49534	1.5074	1.51947	1.53153	1.53344	1.5576	1.57163	1.58372	1.60989	1.622	1.63613	1.66036	1.68459	1.70883	1.72094	1.74517	1.78152	1.79364	1.82999	1.86633	1.89287	1.93161	1.96804	2.00447	2.04337	2.07732	2.12589	2.15017	2.1961	2.23249	2.26616	2.31463	2.36309	2.41155	2.47213	2.52972	2.60233	2.67181	2.74113
11.9	1.43193	1.42002	1.42002	1.40812	1.39767	1.39767	1.39767	1.39909	1.41099	1.42146	1.43339	1.45436	1.4858	1.50676	1.53977	1.57124	1.61321	1.64468	1.67784	1.70935	1.73209	1.76363	1.78465	1.79696	1.81801	1.83905	1.87061	1.88113	1.90217	1.94231	1.96333	2.00338	2.03285	2.08324	2.11468	2.15448	2.20683	2.23825	2.29061	2.32431	2.36624	2.39768	2.43961	2.48153	2.51298	2.5549	2.60731	2.66233	2.72527
11.95	1.29692	1.28746	1.278	1.26854	1.25908	1.25077	1.24243	1.23409	1.23522	1.23635	1.23635	1.247	1.26717	1.27786	1.30762	1.3279	1.35651	1.38513	1.42199	1.45058	1.48735	1.51592	1.56212	1.57972	1.61629	1.64478	1.67178	1.69872	1.72562	1.75405	1.773	1.81089	1.85044	1.88837	1.92802	1.96773	2.02472	2.06271	2.10258	2.15202	2.19202	2.23011	2.27773	2.32534	2.37085	2.42794	2.48283	2.53763	2.60412
12	1.15941	1.14969	1.13024	1.1108	1.1108	1.10108	1.09247	1.08274	1.08274	1.08274	1.08385	1.09359	1.11421	1.12396	1.14345	1.17269	1.19219	1.22143	1.25193	1.29095	1.31178	1.35218	1.3815	1.41222	1.45135	1.47091	1.51004	1.53938	1.56872	1.59807	1.63719	1.66654	1.70566	1.74479	1.7937	1.83105	1.87811	1.92508	1.96035	2.00713	2.05383	2.11217	2.1705	2.22673	2.29472	2.36494	2.43299	2.50105	2.5691
[truncated: 1,172 more columns]

## Sheet: Fig. 4b
dμ/dn (mV cm2)
𝜈	-1.79997	-1.79891	-1.79784	-1.79678	-1.79571	-1.79465	-1.79358	-1.79251	-1.79145	-1.79038	-1.78932	-1.78825	-1.78719	-1.78612	-1.78506	-1.78399	-1.78292	-1.78186	-1.78079	-1.77973	-1.77866	-1.7776	-1.77653	-1.77546	-1.7744	-1.77333	-1.77227	-1.7712	-1.77014	-1.76907	-1.768	-1.76694	-1.76587	-1.76481	-1.76374	-1.76268	-1.76161	-1.76054	-1.75948	-1.75841	-1.75735	-1.75628	-1.75522	-1.75415	-1.75309	-1.75202	-1.75095	-1.74989	-1.74882
B (T)
7.5	2.0305	2.02204	2.02204	2.01358	2.00513	1.99667	1.98821	1.97129	1.95438	1.94592	1.93039	1.91485	1.89928	1.89217	1.8752	1.85823	1.84841	1.83861	1.82882	1.81059	1.80213	1.79238	1.7911	1.78265	1.77294	1.77294	1.76576	1.75732	1.74887	1.73322	1.72601	1.71755	1.70909	1.70063	1.68372	1.67526	1.6668	1.65834	1.65834	1.64988	1.64143	1.63297	1.62451	1.61605	1.61605	1.61605	1.61605	1.61605	1.61605
7.55	1.89347	1.87533	1.86695	1.84885	1.83781	1.81977	1.79211	1.78248	1.75746	1.7312	1.72163	1.70375	1.68711	1.67758	1.66927	1.65977	1.65858	1.65858	1.65858	1.6657	1.674	1.68229	1.69059	1.70719	1.71548	1.71548	1.71548	1.71426	1.71426	1.71304	1.71182	1.70233	1.69405	1.68458	1.67632	1.66805	1.66096	1.65269	1.65269	1.64559	1.63847	1.63019	1.62306	1.60647	1.59932	1.59932	1.59216	1.58385	1.58498
7.6	1.81766	1.80086	1.78271	1.77432	1.75621	1.73944	1.72267	1.71298	1.69494	1.6782	1.66145	1.65183	1.6351	1.61836	1.60163	1.59206	1.5837	1.56698	1.55026	1.5419	1.53354	1.53354	1.53238	1.53238	1.53122	1.53006	1.53006	1.53006	1.52891	1.52891	1.53609	1.53609	1.53493	1.54325	1.54325	1.54325	1.53493	1.53493	1.53493	1.52545	1.52431	1.52316	1.51485	1.51372	1.50542	1.49712	1.49825	1.49106	1.48387
7.65	1.81614	1.79924	1.79924	1.78104	1.77259	1.77259	1.76286	1.75314	1.74471	1.73628	1.73501	1.72659	1.71816	1.70974	1.70131	1.68447	1.67727	1.67727	1.66884	1.65198	1.64355	1.63512	1.61825	1.61707	1.60023	1.5918	1.58222	1.56425	1.55471	1.55358	1.55245	1.54294	1.54294	1.54182	1.5407	1.54908	1.54796	1.54796	1.54908	1.54908	1.5502	1.55132	1.55132	1.55245	1.55358	1.55471	1.54743	1.54014	1.53284
7.7	1.61552	1.61552	1.61552	1.61552	1.61552	1.61434	1.61315	1.6204	1.62884	1.63607	1.6445	1.64329	1.64209	1.65051	1.65051	1.64209	1.64209	1.63368	1.63368	1.62526	1.61684	1.61803	1.60961	1.60961	1.60118	1.60118	1.59393	1.59393	1.58666	1.58666	1.57823	1.57939	1.57095	1.57095	1.5625	1.5625	1.5625	1.55406	1.5552	1.5552	1.55635	1.55635	1.54789	1.53944	1.53099	1.52986	1.52141	1.50342	1.49388
7.75	1.78435	1.76622	1.75715	1.75715	1.75852	1.75988	1.76262	1.75489	1.75762	1.76037	1.76312	1.75672	1.75948	1.76086	1.76224	1.75305	1.74386	1.74523	1.7374	1.72955	1.72169	1.72441	1.72577	1.72577	1.72577	1.72441	1.72305	1.72034	1.71628	1.71359	1.70958	1.70558	1.7016	1.68986	1.67686	1.65615	1.64456	1.62647	1.62522	1.60591	1.58663	1.5764	1.56739	1.55718	1.55599	1.5458	1.5458	1.53681	1.52665
7.8	1.60694	1.59852	1.58166	1.57324	1.56599	1.54912	1.54069	1.54185	1.53571	1.52841	1.52956	1.53187	1.53187	1.53187	1.53187	1.54035	1.54035	1.54882	1.54882	1.5573	1.5573	1.5573	1.54882	1.54882	1.53918	1.52956	1.52841	1.52726	1.52611	1.52497	1.52382	1.52382	1.52382	1.52268	1.52154	1.5204	1.51199	1.50245	1.49404	1.48564	1.47723	1.46992	1.47102	1.4648	1.45636	1.45011	1.43537	1.41952	1.41212
7.85	1.66263	1.65299	1.64336	1.62532	1.60846	1.58931	1.58817	1.57023	1.56182	1.55342	1.54391	1.53551	1.52711	1.52602	1.52493	1.51654	1.51546	1.50601	1.50494	1.49551	1.49445	1.48504	1.48504	1.48398	1.47564	1.4673	1.45896	1.45061	1.43393	1.42659	1.41925	1.41189	1.40453	1.40552	1.40752	1.40752	1.40952	1.41153	1.41355	1.40613	1.3997	1.39325	1.38677	1.36984	1.36234	1.36234	1.35387	1.35484	1.35484
7.9	1.62824	1.6306	1.63178	1.63414	1.63533	1.63652	1.62914	1.63033	1.63033	1.63151	1.62293	1.60577	1.58861	1.58002	1.57144	1.56286	1.55428	1.5457	1.53712	1.53712	1.52854	1.52854	1.51996	1.51996	1.51137	1.51028	1.51028	1.50919	1.51775	1.51775	1.51885	1.52854	1.53712	1.53824	1.54682	1.54795	1.54795	1.54795	1.54795	1.53935	1.53076	1.52216	1.52216	1.51357	1.50498	1.4953	1.48671	1.47705	1.46741
7.95	1.51745	1.50768	1.49906	1.49157	1.48294	1.47431	1.47431	1.4668	1.4668	1.4668	1.4668	1.4668	1.47543	1.47543	1.47655	1.46791	1.46791	1.46038	1.46038	1.45283	1.44528	1.44528	1.42904	1.42146	1.41386	1.40625	1.39863	1.39099	1.38335	1.38335	1.38441	1.38441	1.39206	1.39099	1.39863	1.39756	1.40304	1.4009	1.39878	1.40635	1.40422	1.4021	1.40104	1.39998	1.39998	1.39034	1.39034	1.38071	1.36457
8	1.5102	1.50252	1.48472	1.47701	1.45919	1.46038	1.45146	1.45264	1.45264	1.44489	1.44489	1.43596	1.43479	1.42587	1.4158	1.40574	1.3957	1.3957	1.38568	1.37567	1.36568	1.3568	1.3568	1.34792	1.34792	1.34792	1.34012	1.34012	1.34121	1.33231	1.33339	1.33339	1.32449	1.32557	1.31666	1.31666	1.31666	1.30881	1.30881	1.2999	1.29203	1.28415	1.27522	1.26733	1.26045	1.25252	1.24559	1.23764	1.22966
8.05	1.48285	1.47522	1.46757	1.45115	1.44347	1.44347	1.43469	1.42592	1.41714	1.40836	1.39959	1.39081	1.38203	1.38203	1.38203	1.37325	1.36551	1.35776	1.34999	1.35102	1.35308	1.34529	1.34631	1.33952	1.34055	1.33169	1.33169	1.31399	1.30414	1.28546	1.26682	1.26585	1.25703	1.23843	1.22775	1.21802	1.20831	1.19861	1.1977	1.1977	1.18893	1.18803	1.17926	1.18015	1.18015	1.17137	1.17226	1.18193	1.18193
8.1	1.47029	1.46153	1.44618	1.43848	1.42306	1.40759	1.40759	1.4009	1.39418	1.39524	1.38744	1.39735	1.40621	1.41614	1.41722	1.42609	1.42609	1.42609	1.42609	1.41614	1.41507	1.40621	1.38744	1.36767	1.34897	1.33812	1.31949	1.30187	1.29209	1.28232	1.28136	1.27257	1.27257	1.27257	1.27257	1.26378	1.26378	1.25406	1.25406	1.25406	1.25406	1.26284	1.26284	1.27162	1.2804	1.28136	1.28232	1.29209	1.29209
8.15	1.37138	1.37138	1.37138	1.37242	1.37242	1.37347	1.36582	1.36582	1.36686	1.3679	1.36022	1.36022	1.35254	1.34382	1.33611	1.32738	1.31865	1.31865	1.30992	1.30119	1.30119	1.30119	1.30119	1.30119	1.3002	1.3002	1.30892	1.30793	1.30793	1.30793	1.30793	1.30793	1.31564	1.31564	1.31464	1.31364	1.30395	1.30395	1.29428	1.29428	1.28658	1.27789	1.27789	1.27016	1.26243	1.25468	1.25563	1.25563	1.24786
8.2	1.36916	1.3616	1.35298	1.35403	1.35507	1.35612	1.35717	1.35717	1.35717	1.34853	1.34853	1.33988	1.33988	1.33227	1.32362	1.31599	1.31599	1.29969	1.29102	1.2737	1.26602	1.2593	1.26028	1.26225	1.26323	1.2555	1.25648	1.25746	1.25746	1.26619	1.26619	1.2652	1.26422	1.26422	1.26323	1.26323	1.27194	1.27095	1.27866	1.28735	1.28735	1.29605	1.29706	1.28936	1.29037	1.28265	1.27592	1.27692	1.26917
8.25	1.39126	1.38252	1.36396	1.34649	1.32902	1.32028	1.3028	1.29407	1.29407	1.29407	1.3028	1.30383	1.31257	1.32131	1.33006	1.32902	1.33775	1.34649	1.35416	1.3629	1.37163	1.38036	1.38909	1.38909	1.39017	1.39017	1.39017	1.39017	1.39017	1.38909	1.37928	1.37928	1.36076	1.35205	1.34333	1.33566	1.32694	1.31821	1.31924	1.30949	1.30949	1.29975	1.29975	1.29975	1.29975	1.29873	1.29873	1.29975	1.30847
8.3	1.38623	1.38623	1.38731	1.38731	1.38839	1.38839	1.38947	1.39056	1.38182	1.38182	1.38182	1.39056	1.39056	1.39056	1.40804	1.41678	1.42552	1.44299	1.4506	1.4506	1.4506	1.4506	1.45173	1.45287	1.45287	1.44412	1.43537	1.42663	1.41788	1.40914	1.3993	1.3993	1.38947	1.38947	1.39056	1.3829	1.3829	1.37523	1.36861	1.36969	1.36198	1.36198	1.35214	1.34337	1.33251	1.33146	1.33042	1.31962	1.31859
8.35	1.38948	1.38948	1.38948	1.38948	1.38948	1.39829	1.39829	1.40822	1.41816	1.42042	1.43039	1.44153	1.46041	1.46157	1.46391	1.46509	1.46626	1.46744	1.45853	1.45079	1.44304	1.4252	1.41514	1.40623	1.4051	1.39619	1.39507	1.38506	1.38395	1.37507	1.37617	1.36728	1.35839	1.35058	1.34168	1.3406	1.33171	1.32176	1.31288	1.30295	1.29407	1.28416	1.28416	1.28416	1.28519	1.28519	1.28519	1.28519	1.27632
8.4	1.2704	1.2704	1.26151	1.26151	1.26151	1.26258	1.25368	1.25368	1.24478	1.24583	1.24583	1.23798	1.23798	1.23798	1.23903	1.23903	1.23903	1.2469	1.25581	1.26473	1.27256	1.28147	1.28147	1.28147	1.28147	1.28147	1.28147	1.28256	1.27364	1.2658	1.25688	1.25795	1.24902	1.24115	1.23221	1.23221	1.23221	1.23221	1.23221	1.23221	1.24115	1.24009	1.24796	1.2469	1.24583	1.24372	1.24266	1.24266	1.24266
8.45	1.31562	1.30677	1.30677	1.30677	1.30677	1.29792	1.29792	1.28908	1.28908	1.28023	1.28023	1.27138	1.27138	1.26358	1.26462	1.26567	1.26672	1.26778	1.26883	1.27879	1.28768	1.28768	1.29658	1.29551	1.29551	1.29443	1.29443	1.29336	1.29336	1.29443	1.28555	1.28661	1.28661	1.28768	1.29658	1.29658	1.29658	1.29766	1.29766	1.29874	1.29874	1.29766	1.28876	1.28768	1.27879	1.27772	1.26778	1.26672	1.26567
8.5	1.37212	1.36438	1.35554	1.34669	1.33676	1.32685	1.32685	1.32578	1.32578	1.32685	1.32792	1.329	1.33007	1.33115	1.32443	1.32551	1.31877	1.31094	1.30203	1.29418	1.28632	1.28737	1.27949	1.28054	1.28158	1.28263	1.27368	1.27368	1.27368	1.27368	1.28263	1.28263	1.28263	1.28263	1.28263	1.29159	1.30054	1.30949	1.31844	1.32848	1.33854	1.3475	1.34861	1.3587	1.3688	1.37779	1.37892	1.38005	1.37105
8.55	1.29311	1.29203	1.29999	1.29999	1.30795	1.30685	1.31479	1.31369	1.3126	1.3115	1.31041	1.31041	1.31041	1.30932	1.30823	1.30823	1.29924	1.29026	1.28127	1.27229	1.26435	1.25641	1.24741	1.2495	1.24256	1.2436	1.24569	1.24569	1.25579	1.25685	1.26698	1.27713	1.28729	1.29638	1.30656	1.30656	1.31566	1.31566	1.31455	1.31455	1.31345	1.31234	1.31014	1.29999	1.29782	1.29565	1.29241	1.28234	1.28021
8.6	1.23556	1.23662	1.24669	1.26471	1.27372	1.28383	1.28493	1.29506	1.29616	1.29616	1.28712	1.28602	1.27699	1.2759	1.26687	1.25677	1.2557	1.24669	1.23767	1.23767	1.22761	1.21861	1.2096	1.20162	1.19261	1.1836	1.18461	1.1766	1.1766	1.17761	1.16858	1.16858	1.16757	1.16757	1.15755	1.15656	1.15656	1.15557	1.1446	1.14362	1.14167	1.14966	1.14868	1.14672	1.1537	1.15174	1.15174	1.15077	1.15869
8.65	1.19773	1.18856	1.18856	1.18043	1.18043	1.18043	1.18147	1.18147	1.19065	1.19065	1.1917	1.2009	1.21009	1.22036	1.22036	1.23065	1.24095	1.24095	1.24205	1.25128	1.25128	1.25128	1.25128	1.2605	1.2605	1.2605	1.26973	1.26973	1.26973	1.26973	1.26973	1.26861	1.26861	1.25939	1.25939	1.25939	1.25939	1.25939	1.25828	1.25828	1.25828	1.25718	1.25718	1.25718	1.25718	1.24797	1.23877	1.23986	1.23065
8.7	1.32146	1.32146	1.32146	1.32037	1.32037	1.32037	1.32037	1.32146	1.32146	1.32255	1.33188	1.33298	1.33298	1.33409	1.33519	1.33519	1.3363	1.3363	1.34677	1.34677	1.34677	1.35727	1.35727	1.34789	1.34789	1.33852	1.32915	1.31978	1.3104	1.3104	1.3104	1.29995	1.29995	1.29887	1.29887	1.29887	1.29779	1.29779	1.29672	1.29672	1.29672	1.29672	1.29565	1.29565	1.28631	1.28738	1.28738	1.29779	1.29779
8.75	1.32798	1.32798	1.32919	1.34022	1.34022	1.34022	1.34143	1.34143	1.34265	1.34265	1.34265	1.3328	1.32296	1.32416	1.32416	1.31431	1.30564	1.30683	1.29815	1.29933	1.28944	1.29062	1.2819	1.27316	1.27432	1.26556	1.26556	1.26556	1.26556	1.27549	1.28424	1.28424	1.29298	1.2918	1.29933	1.29933	1.29696	1.30564	1.31431	1.31312	1.32176	1.32056	1.32056	1.32798	1.32678	1.33417	1.33297	1.33297	1.33177
8.8	1.23557	1.24504	1.24614	1.25674	1.25785	1.25896	1.26008	1.26008	1.2612	1.25278	1.24325	1.24325	1.23262	1.23153	1.22201	1.21034	1.19978	1.18818	1.1787	1.16819	1.1577	1.14722	1.14621	1.1452	1.15463	1.16305	1.18191	1.18191	1.19238	1.19344	1.20394	1.205	1.20607	1.20713	1.20713	1.2082	1.2082	1.20927	1.20927	1.20927	1.19978	1.19978	1.19028	1.18923	1.18923	1.18923	1.18818	1.18818	1.18818
8.85	1.201	1.21021	1.21021	1.21943	1.22965	1.23989	1.25014	1.26042	1.2625	1.27176	1.27281	1.27386	1.28314	1.28314	1.2842	1.2842	1.2842	1.2842	1.2842	1.29348	1.29455	1.29455	1.29455	1.29455	1.29455	1.29455	1.30384	1.30276	1.30168	1.30168	1.3006	1.3006	1.29027	1.29027	1.28101	1.28101	1.27176	1.27176	1.2625	1.2625	1.26355	1.27281	1.28207	1.28101	1.29027	1.29953	1.31804	1.32729	1.34581
8.9	1.10439	1.0942	1.08403	1.08307	1.08211	1.08116	1.07008	1.07925	1.0783	1.08746	1.0865	1.09566	1.10481	1.11396	1.11299	1.12213	1.13128	1.14042	1.14957	1.15872	1.16889	1.17804	1.17701	1.17701	1.18616	1.18616	1.19426	1.19426	1.19426	1.1953	1.1953	1.2055	1.21465	1.21465	1.22488	1.22595	1.22702	1.22702	1.2281	1.21891	1.21891	1.20973	1.20867	1.20867	1.20867	1.20761	1.21678	1.21572	1.22381
8.95	1.22671	1.22671	1.22671	1.22671	1.22671	1.22671	1.22671	1.22565	1.22565	1.21648	1.2073	1.20834	1.20938	1.20123	1.20123	1.19306	1.18488	1.17566	1.17668	1.17668	1.16847	1.16847	1.16948	1.1705	1.17152	1.17152	1.17152	1.18077	1.18077	1.19002	1.19002	1.19927	1.20852	1.20852	1.21777	1.21883	1.21989	1.21989	1.22095	1.23129	1.24165	1.24165	1.25203	1.26243	1.28104	1.29034	1.29034	1.29965	1.30782
9	1.33228	1.34174	1.35	1.3488	1.35704	1.35463	1.36405	1.36164	1.35103	1.34984	1.33926	1.32871	1.3088	1.29943	1.28892	1.28779	1.27731	1.25751	1.25751	1.24817	1.24928	1.24103	1.24213	1.24323	1.23386	1.23496	1.23496	1.23606	1.23606	1.23715	1.23715	1.24654	1.25705	1.26645	1.27585	1.28639	1.29579	1.29579	1.29694	1.30636	1.31694	1.32636	1.34521	1.35583	1.36526	1.37469	1.38535	1.39479	1.40423
9.05	1.23161	1.22207	1.22207	1.21433	1.21433	1.21433	1.21433	1.21433	1.21343	1.2048	1.2048	1.2048	1.19616	1.19528	1.19528	1.19528	1.19528	1.19528	1.19528	1.19528	1.19528	1.19528	1.18753	1.18753	1.1789	1.17112	1.17112	1.17112	1.17199	1.18151	1.18151	1.19104	1.20059	1.20926	1.21793	1.21793	1.2266	1.23435	1.24301	1.25075	1.25075	1.25075	1.25075	1.25075	1.25075	1.25167	1.2526	1.25353	1.26221
9.1	1.1516	1.16152	1.16152	1.16152	1.16952	1.16952	1.16952	1.17847	1.17847	1.18743	1.19639	1.19639	1.20436	1.20337	1.20337	1.19442	1.19344	1.1845	1.17459	1.16566	1.16471	1.15578	1.14686	1.13793	1.12901	1.12994	1.12994	1.13087	1.13087	1.13181	1.14169	1.15065	1.16056	1.16952	1.16952	1.17847	1.17945	1.1814	1.19137	1.19236	1.19334	1.20334	1.20334	1.21235	1.22136	1.23037	1.23938	1.2574	1.27542
9.15	1.18581	1.19269	1.19178	1.19955	1.20732	1.20639	1.20639	1.20639	1.19772	1.18904	1.18036	1.17169	1.16301	1.15522	1.14741	1.1396	1.13177	1.12393	1.12479	1.12479	1.12479	1.12566	1.12566	1.12566	1.12566	1.12566	1.12653	1.12653	1.11694	1.10821	1.09949	1.09864	1.08992	1.08909	1.08909	1.0978	1.11522	1.12479	1.13438	1.15183	1.17891	1.18856	1.21571	1.2429	1.26138	1.29641	1.32371	1.35877	1.38614
9.2	1.20915	1.20915	1.21007	1.20129	1.20129	1.19251	1.1916	1.18283	1.18193	1.17316	1.17316	1.17316	1.17316	1.17316	1.17316	1.16439	1.16439	1.16439	1.15563	1.15563	1.15563	1.16439	1.16439	1.16439	1.16439	1.16439	1.16439	1.16439	1.17316	1.18193	1.18193	1.1907	1.19946	1.20823	1.217	1.217	1.22576	1.23453	1.25207	1.25987	1.26864	1.28616	1.30368	1.32996	1.34748	1.38357	1.41864	1.45371	1.48001
9.25	1.14965	1.14965	1.14965	1.1594	1.1594	1.16825	1.16825	1.16825	1.17803	1.16917	1.16917	1.16917	1.16032	1.16032	1.15146	1.15146	1.15146	1.16032	1.16123	1.17009	1.17102	1.17989	1.17989	1.18876	1.1897	1.1897	1.1897	1.1897	1.17989	1.17896	1.17803	1.17803	1.17803	1.18595	1.19481	1.22136	1.24791	1.27446	1.30986	1.35411	1.39726	1.43263	1.48569	1.52106	1.55644	1.59056	1.6259	1.66125	1.6776
9.3	1.09299	1.08422	1.06668	1.0587	1.04992	1.04115	1.04115	1.04115	1.03237	1.03237	1.03237	1.04115	1.04115	1.04115	1.05072	1.0587	1.06748	1.06668	1.07545	1.07545	1.07464	1.07383	1.07302	1.07302	1.08096	1.08096	1.08889	1.09763	1.10553	1.12299	1.14045	1.15791	1.19284	1.21811	1.24522	1.28014	1.31506	1.34998	1.39364	1.4209	1.44711	1.46459	1.4908	1.50827	1.51701	1.53565	1.55314	1.58057	1.58932
9.35	1.11684	1.11595	1.10709	1.10798	1.09912	1.09025	1.07253	1.06452	1.05565	1.05565	1.04678	1.04763	1.04847	1.05821	1.05821	1.05906	1.06882	1.0786	1.09731	1.10623	1.11606	1.12589	1.13575	1.14469	1.15457	1.16351	1.16351	1.17246	1.18237	1.19132	1.20923	1.22714	1.24505	1.28087	1.30774	1.34356	1.36931	1.4051	1.43079	1.4475	1.47312	1.48977	1.50761	1.52422	1.5408	1.54971	1.55736	1.57516	1.60185
9.4	1.08437	1.08437	1.07546	1.06655	1.06655	1.05677	1.0559	1.0559	1.04614	1.03725	1.02837	1.02922	1.02032	1.02117	1.01311	1.01395	1.0148	1.02372	1.03264	1.0335	1.04243	1.05223	1.0701	1.07903	1.0969	1.10676	1.13359	1.16041	1.1783	1.21407	1.23195	1.26772	1.28561	1.31135	1.32922	1.34709	1.36496	1.3817	1.39062	1.39955	1.41741	1.43526	1.45312	1.47098	1.49776	1.5258	1.56282	1.5999	1.65496
9.45	1.05509	1.05509	1.05421	1.05332	1.05332	1.05244	1.04268	1.04268	1.04181	1.03294	1.03294	1.03208	1.03208	1.03208	1.04181	1.04181	1.05068	1.05955	1.06842	1.07729	1.08616	1.1039	1.1305	1.14824	1.16695	1.18471	1.21134	1.23797	1.2646	1.29122	1.30898	1.33561	1.36224	1.37111	1.39774	1.42437	1.44213	1.46876	1.49538	1.51189	1.5385	1.56511	1.59928	1.63473	1.67766	1.72194	1.76478	1.81787	1.87981
9.5	1.04063	1.04149	1.03265	1.0335	1.03435	1.02634	1.02805	1.02975	1.03147	1.03147	1.03147	1.03233	1.04125	1.04929	1.05821	1.07603	1.09295	1.11076	1.13654	1.15433	1.18005	1.20573	1.23239	1.25697	1.27366	1.30025	1.31798	1.33571	1.35343	1.37116	1.38889	1.40661	1.43437	1.4533	1.47994	1.50657	1.53445	1.57887	1.60684	1.6424	1.68686	1.73273	1.78612	1.83951	1.90335	1.97459	2.05642	2.12772	2.19902
9.55	1.02116	1.02204	1.01387	1.00657	1.00744	1.00744	1.00744	1.00744	1.0165	1.0165	1.02556	1.02556	1.03373	1.05094	1.06811	1.08526	1.11141	1.13751	1.15457	1.1816	1.20863	1.24467	1.2717	1.30774	1.32577	1.36181	1.39001	1.41826	1.44655	1.46585	1.49423	1.51233	1.52266	1.54076	1.56793	1.58604	1.62225	1.64941	1.69326	1.7385	1.78373	1.83648	1.89975	1.96467	2.03704	2.10212	2.17637	2.24886	2.31422
9.6	0.941672	0.950787	0.959902	0.979011	0.988133	0.997256	1.00638	1.01641	1.03467	1.05387	1.0731	1.09139	1.11982	1.13813	1.16662	1.1941	1.22158	1.24906	1.26626	1.29258	1.32001	1.33713	1.35421	1.3816	1.39195	1.41936	1.43889	1.45718	1.48591	1.51469	1.54351	1.58156	1.62743	1.67476	1.72216	1.77884	1.84482	1.9109	1.97539	2.05086	2.12462	2.19837	2.27213	2.34589	2.41043	2.48419	2.54873	2.63171	2.71469
9.65	1.06853	1.07807	1.08861	1.1077	1.11724	1.13633	1.14588	1.17451	1.1936	1.21268	1.24132	1.26156	1.29022	1.32008	1.3392	1.35956	1.38826	1.3991	1.40868	1.42783	1.43741	1.44699	1.45656	1.46614	1.47572	1.49487	1.51403	1.53318	1.55093	1.57821	1.60544	1.64217	1.68989	1.73606	1.79959	1.85506	1.92944	2.00547	2.07965	2.15562	2.24108	2.30552	2.38142	2.45732	2.53322	2.59964	2.67554	2.75144	2.83683
9.7	0.968138	0.987153	0.99666	1.02418	1.05268	1.08014	1.10861	1.13708	1.17392	1.19062	1.22732	1.24624	1.26396	1.28166	1.30054	1.30999	1.31943	1.33832	1.36665	1.37609	1.40442	1.42331	1.44219	1.47189	1.50024	1.53002	1.56931	1.60717	1.65604	1.71289	1.77136	1.83775	1.90413	1.97999	2.03504	2.11084	2.18665	2.26245	2.33825	2.40457	2.48038	2.55618	2.63433	2.71968	2.81702	2.92143	3.02583	3.16151	3.29742
9.75	1.02136	1.0314	1.05977	1.08818	1.11664	1.15431	1.18184	1.21042	1.24714	1.27358	1.2908	1.30913	1.32631	1.33432	1.35145	1.36974	1.39596	1.39596	1.42215	1.4404	1.45741	1.47438	1.51084	1.53819	1.5733	1.61883	1.65385	1.70699	1.77064	1.83429	1.90864	1.99054	2.07594	2.14885	2.23276	2.30574	2.38072	2.45375	2.52891	2.60201	2.6751	2.74819	2.83956	2.94253	3.05226	3.17379	3.32578	3.48453	3.65578
9.8	1.12622	1.16116	1.18708	1.22293	1.25773	1.2846	1.31932	1.33722	1.36293	1.38976	1.40764	1.4267	1.45354	1.47144	1.49056	1.51743	1.53661	1.56349	1.59038	1.62757	1.66345	1.7097	1.75603	1.80994	1.86537	1.92831	1.99289	2.06657	2.14762	2.22149	2.29359	2.37666	2.45985	2.53415	2.60857	2.68532	2.77817	2.85974	2.96187	3.08233	3.20298	3.34836	3.50569	3.66937	3.8453	4.03062	4.22536	4.43501	4.6523
9.85	1.2522	1.28865	1.32511	1.36157	1.38891	1.42537	1.4436	1.48006	1.5074	1.53343	1.56985	1.58807	1.61539	1.6336	1.67003	1.69735	1.73378	1.77173	1.82642	1.87199	1.93744	2.0013	2.07604	2.14176	2.22588	2.30818	2.39251	2.46572	2.55025	2.62352	2.71741	2.79074	2.89402	2.98828	3.11027	3.24165	3.3761	3.54192	3.71399	3.89587	4.10612	4.31342	4.53962	4.76092	5.01087	5.24301	5.48526	5.73767	5.98155
9.9	1.43018	1.45793	1.46718	1.49492	1.52267	1.54117	1.5676	1.59533	1.62306	1.65863	1.7048	1.74174	1.78791	1.8541	1.90955	1.97424	2.04988	2.11463	2.19787	2.28302	2.36634	2.46096	2.56287	2.64625	2.74816	2.8339	2.9359	3.02862	3.13062	3.23261	3.35315	3.48587	3.62809	3.78914	3.96307	4.14343	4.33343	4.5424	4.77041	4.99364	5.22259	5.4613	5.70042	5.94493	6.18504	6.4404	6.68155	6.93253	7.19001
9.95	1.67578	1.71433	1.74365	1.79162	1.82106	1.85986	1.8894	1.92669	1.95467	2.00128	2.03858	2.0852	2.13182	2.19524	2.25113	2.31635	2.38156	2.44883	2.52342	2.58869	2.67485	2.75883	2.84521	2.91992	3.01585	3.09997	3.19613	3.31397	3.4293	3.5636	3.71379	3.87089	4.05341	4.24343	4.44581	4.66197	4.86521	5.09296	5.32524	5.56265	5.79592	6.02958	6.27318	6.50765	6.74252	6.96226	7.19772	7.42401	7.66683
10	1.95115	1.99065	2.03783	2.07744	2.11712	2.18328	2.242	2.30082	2.37869	2.4545	2.52084	2.61561	2.71278	2.79814	2.89298	2.98783	3.08268	3.17752	3.27237	3.3767	3.48103	3.58536	3.70866	3.83531	3.97169	4.1237	4.29271	4.46791	4.64342	4.83831	5.03867	5.23406	5.45365	5.65947	5.88036	6.09667	6.30374	6.51687	6.72484	6.92959	7.11914	7.31868	7.49922	7.67713	7.86814	8.04715	8.22926	8.39222	8.57277
10.05	2.16922	2.2272	2.27757	2.32593	2.38396	2.44947	2.51711	2.58476	2.65969	2.72728	2.80453	2.88177	2.95901	3.03626	3.10385	3.17425	3.26123	3.35118	3.45096	3.5703	3.68984	3.8324	3.99137	4.15062	4.33347	4.51868	4.70807	4.91295	5.12237	5.34194	5.56189	5.77243	5.99313	6.21423	6.43161	6.64976	6.86867	7.08203	7.29576	7.50987	7.71447	7.91942	8.13465	8.33042	8.51891	8.69747	8.89391	9.06902	9.25636
10.1	2.10469	2.16186	2.20908	2.26817	2.33494	2.40381	2.48253	2.55888	2.64737	2.72602	2.8145	2.90031	2.9789	3.07712	3.16553	3.25393	3.36505	3.47637	3.59773	3.72916	3.88056	4.04209	4.21764	4.41363	4.62023	4.83311	5.04636	5.28471	5.52391	5.74871	5.98391	6.2152	6.45735	6.68027	6.90772	7.13859	7.37404	7.59324	7.80271	8.01993	8.22777	8.4286	8.6196	8.80283	8.9657	9.13875	9.30001	9.44265	9.58529
10.15	2.52199	2.59951	2.66645	2.74148	2.8165	2.89153	2.96955	3.04772	3.12289	3.20128	3.29058	3.38741	3.49851	3.61698	3.75698	3.90775	4.07336	4.24583	4.4443	4.63852	4.85432	5.06436	5.26957	5.48021	5.70209	5.91851	6.14102	6.35766	6.58081	6.79765	7.01059	7.2348	7.4412	7.66277	7.87429	8.08663	8.26968	8.47246	8.66506	8.83857	9.01043	9.1646	9.31708	9.46985	9.58979	9.70997	9.80825	9.88456	9.94994
10.2	2.55632	2.63397	2.72272	2.81147	2.88602	2.97468	3.05226	3.15201	3.26283	3.36258	3.48449	3.6213	3.7695	3.92213	4.09765	4.28506	4.4732	4.67825	4.88548	5.10975	5.32925	5.55555	5.78799	6.00455	6.22199	6.44491	6.66828	6.86928	7.09354	7.29539	7.50118	7.6922	7.89507	8.07837	8.27038	8.4424	8.6235	8.78421	8.93345	9.0712	9.21865	9.32039	9.42392	9.50295	9.57061	9.62687	9.66015	9.68325	9.70505
10.25	2.92846	3.00757	3.09359	3.19205	3.29067	3.40862	3.52995	3.66131	3.81238	3.96397	4.14509	4.3404	4.53829	4.75048	4.97315	5.19658	5.41593	5.63061	5.86029	6.0806	6.30695	6.52822	6.74989	6.97194	7.19438	7.41403	7.62759	7.83872	8.03611	8.24833	8.46129	8.64736	8.84174	9.02864	9.2043	9.36213	9.52887	9.65742	9.78621	9.87519	9.9543	10.0427	10.0728	10.1121	10.1222	10.1222	10.1021	10.0628	10.0135
10.3	3.27575	3.35543	3.45139	3.55696	3.68497	3.8132	3.9609	4.1281	4.30524	4.50197	4.71834	4.93945	5.17101	5.3986	5.63156	5.88026	6.10531	6.33115	6.5636	6.79123	7.00982	7.21934	7.42959	7.64058	7.85231	8.0648	8.26067	8.4569	8.64352	8.8484	9.01592	9.19373	9.36187	9.49173	9.61161	9.73028	9.82027	9.89026	9.94025	9.98025	9.99123	10.0012	10.0012	9.98224	9.96227	9.90345	9.85469	9.78611	9.71643
10.35	3.41386	3.55765	3.70168	3.87752	4.05045	4.24252	4.44819	4.66402	4.89006	5.11243	5.33518	5.57263	5.80136	6.03517	6.25985	6.50008	6.747	6.9795	7.21613	7.45003	7.69438	7.93957	8.15913	8.38639	8.61444	8.84329	9.04551	9.24648	9.43839	9.61271	9.7678	9.90359	10.0387	10.1456	10.2332	10.311	10.3595	10.3988	10.4087	10.4185	10.4185	10.3896	10.37	10.3117	10.2535	10.1947	10.1073	10.0102	9.88402
10.4	3.95061	4.12513	4.31525	4.51878	4.73625	4.95972	5.18806	5.41717	5.66156	5.89247	6.13913	6.37186	6.60147	6.836	7.07134	7.29777	7.52498	7.74618	7.97478	8.19695	8.41713	8.63808	8.84998	9.04476	9.24641	9.44073	9.59886	9.75455	9.90196	10.0298	10.138	10.2365	10.3152	10.365	10.414	10.4339	10.4538	10.4439	10.4246	10.4047	10.365	10.306	10.2373	10.1587	10.0506	9.93276	9.79534	9.63839	9.45359
10.45	4.79908	5.01541	5.22753	5.45407	5.67134	5.89348	6.12098	6.35445	6.58294	6.81782	7.04731	7.2836	7.52071	7.75573	7.97785	8.19782	8.41856	8.64007	8.84464	9.03972	9.22362	9.39979	9.5565	9.69369	9.8113	9.92808	10.0164	10.0841	10.1339	10.1728	10.2019	10.2211	10.2111	10.2011	10.1803	10.1504	10.1005	10.0505	9.99061	9.89185	9.78329	9.66497	9.517	9.34105	9.1558	8.96131	8.73787	8.50763	8.26629
10.5	5.50368	5.73701	5.97611	6.21606	6.45106	6.68647	6.92231	7.16857	7.40526	7.64238	7.88703	8.11516	8.3437	8.5626	8.78984	8.99963	9.21816	9.40867	9.5894	9.76921	9.93044	10.0716	10.2029	10.2843	10.3555	10.4261	10.477	10.4974	10.5081	10.5081	10.4878	10.4776	10.4172	10.3671	10.2968	10.2165	10.116	9.99657	9.86515	9.7148	9.54598	9.35604	9.14809	8.93892	8.7022	8.44871	8.20393	7.94009	7.68026
10.55	6.30837	6.5427	6.77188	7.00146	7.2348	7.45525	7.68582	7.9168	8.13841	8.37018	8.60777	8.82896	9.04292	9.2458	9.43953	9.62539	9.79184	9.93883	10.0663	10.1841	10.2823	10.3609	10.4197	10.4688	10.498	10.5268	10.5263	10.5064	10.4665	10.4266	10.3669	10.2971	10.2174	10.1186	10.0191	9.88078	9.7328	9.57515	9.38803	9.18311	8.95116	8.71059	8.46145	8.19402	7.93777	7.66335	7.4066	7.16045	6.90545
10.6	6.92719	7.16122	7.4028	7.63181	7.87554	8.11319	8.34153	8.56287	8.78246	8.9844	9.1867	9.36892	9.55148	9.70365	9.85609	10.0078	10.1198	10.2217	10.3033	10.3643	10.4255	10.4455	10.4558	10.4552	10.4545	10.4235	10.3821	10.3097	10.2476	10.1554	10.0727	9.96014	9.82712	9.67372	9.5103	9.32661	9.10401	8.87406	8.64308	8.38736	8.14835	7.87554	7.6116	7.35575	7.09439	6.86069	6.60183	6.36432	6.13359
10.65	8.20398	8.42682	8.63981	8.85108	9.04447	9.25707	9.42199	9.58548	9.75833	9.90189	10.0157	10.1389	10.2321	10.315	10.3771	10.4185	10.4502	10.4606	10.4606	10.4502	10.4295	10.3881	10.3468	10.2847	10.2226	10.1295	10.0364	9.91337	9.78026	9.61644	9.44261	9.2588	9.03804	8.81637	8.57504	8.32694	8.07001	7.80433	7.54334	7.28737	7.02595	6.77205	6.5232	6.28567	6.05486	5.83482	5.61556	5.41693	5.21376
10.7	8.47509	8.67427	8.87384	9.0525	9.24035	9.41824	9.58611	9.73318	9.87008	9.99565	10.0916	10.1759	10.2498	10.324	10.3457	10.3565	10.3558	10.3457	10.3132	10.2698	10.2156	10.1397	10.054	9.96735	9.84945	9.72097	9.55106	9.38181	9.21136	9.00029	8.78156	8.56163	8.31323	8.06332	7.81436	7.56634	7.30868	7.07983	6.83436	6.5898	6.35668	6.12442	5.90908	5.68877	5.47971	5.2764	5.09912	4.90215	4.73114
10.75	9.20172	9.3682	9.51553	9.65248	9.7991	9.90467	10.0104	10.1057	10.1592	10.2127	10.2547	10.2762	10.2762	10.2449	10.2127	10.1699	10.1067	10.0222	9.93785	9.83357	9.71773	9.59147	9.4458	9.28835	9.1225	8.93409	8.74379	8.52423	8.30508	8.07866	7.85002	7.60408	7.38352	7.13892	6.90569	6.66288	6.44791	6.22291	6.01349	5.79446	5.60223	5.41037	5.21885	5.04839	4.85756	4.68775	4.50369	4.33467	4.16987
10.8	9.72792	9.83045	9.91239	9.97472	10.0267	10.0682	10.0786	10.089	10.0692	10.0484	9.9965	9.9353	9.86272	9.78097	9.66964	9.55731	9.42607	9.28337	9.1034	8.93269	8.7319	8.52396	8.29679	8.06812	7.83013	7.58604	7.34662	7.12131	6.88296	6.64902	6.42178	6.205	5.99864	5.79265	5.59704	5.40178	5.21687	5.03229	4.84803	4.67836	4.49458	4.33106	4.16402	4.01116	3.85505	3.70626	3.56412	3.42224	3.29351
10.85	9.81555	9.83538	9.84529	9.82662	9.78818	9.74859	9.69048	9.62259	9.54355	9.44624	9.34753	9.23075	9.12226	8.98607	8.83826	8.67291	8.48066	8.28909	8.08572	7.84928	7.60738	7.38008	7.13761	6.89639	6.65642	6.42326	6.19091	5.96895	5.75733	5.54644	5.36001	5.17896	5.00285	4.83239	4.66653	4.51996	4.35464	4.1991	4.04381	3.9111	3.76567	3.62047	3.48498	3.35261	3.21468	3.0893	2.96413	2.84859	2.73324
10.9	9.16748	9.12803	9.08685	9.03571	8.97459	8.90157	8.80251	8.70137	8.58239	8.4535	8.29731	8.13149	7.95609	7.77111	7.56671	7.35281	7.1457	6.93236	6.70955	6.48713	6.2651	6.03803	5.83201	5.63074	5.43473	5.24411	5.06358	4.90289	4.74248	4.59209	4.44197	4.2921	4.15221	4.01256	3.88285	3.75336	3.62737	3.51107	3.37897	3.25025	3.12458	3.00586	2.89699	2.77866	2.6726	2.57384	2.48713	2.40043	2.31161
10.95	8.05903	7.99946	7.92003	7.84059	7.75123	7.65194	7.54958	7.41364	7.28456	7.13562	6.98668	6.81789	6.64303	6.46446	6.28589	6.09741	5.91884	5.73502	5.54669	5.36834	5.18549	5.00825	4.84591	4.67529	4.52932	4.38386	4.24868	4.10422	3.97975	3.86277	3.75211	3.6319	3.52486	3.41782	3.32357	3.21941	3.11218	3.0175	2.91018	2.82501	2.72015	2.62488	2.54662	2.45859	2.37055	2.29012	2.21193	2.14147	2.07113
11	7.66587	7.55008	7.42308	7.29063	7.14148	6.99255	6.84049	6.67999	6.51464	6.34954	6.17241	6.00323	5.83046	5.66637	5.51092	5.36411	5.21751	5.0879	4.96686	4.85795	4.74903	4.6485	4.56472	4.48094	4.40554	4.33533	4.26835	4.20667	4.13671	4.06984	3.9946	3.91651	3.84133	3.75506	3.66324	3.56883	3.46874	3.3662	3.26382	3.14722	3.03676	2.91814	2.80171	2.69167	2.57533	2.4673	2.35759	2.26625	2.1666
11.05	7.21423	7.05281	6.88299	6.71695	6.54778	6.38372	6.2283	6.06827	5.90848	5.76616	5.6198	5.47803	5.35366	5.23805	5.11876	5.01594	4.90942	4.81524	4.72962	4.65607	4.57039	4.50184	4.42996	4.36147	4.30153	4.22448	4.14742	4.06731	3.96465	3.87054	3.75651	3.64537	3.5316	3.40946	3.27898	3.15957	3.02938	2.90154	2.7737	2.65634	2.5284	2.41752	2.30494	2.20267	2.10039	2.01517	1.93846	1.87028	1.81062
11.1	7.04045	6.8647	6.68923	6.51402	6.34382	6.17751	6.01594	5.87138	5.72683	5.5866	5.46764	5.34868	5.22583	5.11165	5.00135	4.90438	4.81113	4.71787	4.63309	4.55679	4.4687	4.39246	4.32469	4.24845	4.16373	4.07601	3.98289	3.87845	3.77695	3.66699	3.55441	3.43608	3.30929	3.18862	3.06194	2.93311	2.80651	2.68836	2.57865	2.46893	2.35922	2.25795	2.15823	2.07377	1.99075	1.92313	1.85552	1.7879	1.73843
11.15	6.00149	5.83083	5.67435	5.52249	5.37534	5.24658	5.11782	5.0033	4.90222	4.78797	4.69615	4.60433	4.51794	4.43537	4.36197	4.28858	4.22435	4.15096	4.08674	4.01334	3.9216	3.82667	3.7319	3.6403	3.5183	3.40565	3.28677	3.16525	3.04647	2.92525	2.80423	2.67652	2.56705	2.44642	2.3442	2.23305	2.13116	2.04024	1.9584	1.87815	1.80686	1.74606	1.69132	1.63797	1.59368	1.54799	1.51144	1.47489	1.43835
11.2	5.32681	5.18058	5.02442	4.90204	4.75907	4.64424	4.5348	4.43039	4.35283	4.27527	4.20647	4.14418	4.10148	4.05425	3.99565	3.93681	3.87363	3.79506	3.71256	3.61519	3.52193	3.39931	3.27741	3.17067	3.05006	2.93326	2.8229	2.70965	2.62145	2.52223	2.42561	2.32628	2.24903	2.17178	2.09453	2.01507	1.94679	1.87452	1.81562	1.76595	1.70379	1.66747	1.61865	1.58266	1.54852	1.52523	1.49286	1.4621	1.45291
11.25	5.13513	5.01918	4.90324	4.80661	4.70033	4.61337	4.51675	4.42979	4.35249	4.2752	4.1979	4.13026	4.06263	3.98533	3.90803	3.82742	3.75019	3.65365	3.55403	3.45757	3.34182	3.23572	3.12962	3.01126	2.89562	2.78961	2.67164	2.56572	2.46943	2.37108	2.27488	2.18639	2.10766	2.03083	1.96189	1.89472	1.84514	1.79564	1.74623	1.70794	1.66966	1.63952	1.61083	1.58351	1.5548	1.52741	1.51783	1.49039	1.47122
11.3	4.52295	4.43478	4.34661	4.26725	4.19672	4.12618	4.05565	3.99705	3.92646	3.85587	3.78232	3.70297	3.60598	3.50899	3.40934	3.29224	3.18661	3.07857	2.97302	2.85866	2.75311	2.65429	2.5508	2.45213	2.36424	2.27634	2.18845	2.1165	2.04465	1.98169	1.92031	1.86626	1.81229	1.76851	1.73349	1.68972	1.6547	1.62843	1.59341	1.56715	1.55083	1.53213	1.50586	1.50586	1.48835	1.48835	1.48835	1.49826	1.50702
11.35	4.26538	4.19091	4.11656	4.04233	3.98023	3.91814	3.84717	3.77621	3.70524	3.6254	3.53669	3.44525	3.34775	3.24767	3.13253	3.0327	2.9265	2.81807	2.70312	2.597	2.49089	2.39172	2.28388	2.19559	2.10563	2.02624	1.95566	1.89391	1.83215	1.77922	1.72629	1.68218	1.6482	1.61288	1.5864	1.55867	1.53221	1.51456	1.4881	1.47045	1.47045	1.45281	1.45281	1.44514	1.45396	1.45396	1.47162	1.47279	1.49046
11.4	3.92087	3.85264	3.78131	3.70106	3.62081	3.53164	3.43974	3.34174	3.24116	3.13185	3.034	2.92494	2.81828	2.72051	2.62067	2.51409	2.41449	2.31687	2.237	2.15713	2.08777	2.01831	1.95609	1.90425	1.86124	1.81816	1.77361	1.74826	1.71124	1.69342	1.65778	1.64126	1.62342	1.60559	1.58776	1.57884	1.56992	1.56224	1.56224	1.56992	1.56992	1.57884	1.57884	1.59542	1.60433	1.61323	1.63105	1.64126	1.64126
11.45	3.51926	3.44528	3.3652	3.28252	3.19361	3.10224	3.00451	2.91337	2.80463	2.71593	2.61629	2.52367	2.43519	2.35369	2.26706	2.18915	2.11997	2.05069	1.99747	1.93538	1.89103	1.84668	1.81121	1.76686	1.74025	1.70477	1.68703	1.66042	1.64268	1.62494	1.61735	1.60847	1.59072	1.59198	1.58309	1.59198	1.59324	1.60086	1.60974	1.62622	1.62622	1.64268	1.66173	1.67193	1.69104	1.69238	1.70263	1.71153	1.72044
11.5	2.80722	2.75254	2.70018	2.64781	2.60632	2.55392	2.51024	2.45988	2.40943	2.36569	2.32388	2.28011	2.22758	2.19256	2.15573	2.11199	2.07526	2.03858	2.01069	1.9845	1.96539	1.92889	1.90985	1.90114	1.88373	1.86789	1.85202	1.85359	1.84486	1.83768	1.83924	1.8408	1.8336	1.83516	1.83672	1.8295	1.83106	1.83262	1.83418	1.84297	1.84297	1.85177	1.85898	1.86619	1.87338	1.88215	1.88933	1.89649	1.90364
11.55	2.84424	2.77575	2.71583	2.6559	2.59598	2.53605	2.46562	2.40574	2.344	2.29272	2.23966	2.17987	2.1457	2.11154	2.06719	2.04159	2.00745	1.99038	1.96478	1.94926	1.94071	1.92363	1.90655	1.89097	1.88243	1.85827	1.84263	1.83554	1.8184	1.80127	1.7927	1.78413	1.78413	1.77557	1.78413	1.78413	1.7927	1.80127	1.80984	1.8184	1.82697	1.82843	1.83701	1.83701	1.83701	1.83848	1.83848	1.83701	1.84558
11.6	2.64649	2.57167	2.49674	2.42837	2.36183	2.30374	2.25238	2.2113	2.16847	2.12564	2.08974	2.0555	2.02983	1.99559	1.97693	1.94271	1.92561	1.89139	1.87429	1.84007	1.81441	1.78875	1.76309	1.74599	1.72888	1.71177	1.70322	1.69467	1.70455	1.70455	1.72167	1.73879	1.74872	1.75728	1.77442	1.78298	1.79155	1.80011	1.80868	1.81725	1.81583	1.82439	1.83152	1.83864	1.84719	1.85573	1.86283	1.86991	1.86846
11.65	2.40505	2.34085	2.2875	2.22345	2.17015	2.12399	2.07791	2.0319	1.99645	1.961	1.91668	1.89009	1.85464	1.81919	1.78374	1.74829	1.73056	1.70398	1.67739	1.66853	1.65966	1.6508	1.6508	1.64944	1.64944	1.6583	1.66715	1.66578	1.68487	1.69372	1.71143	1.7217	1.73056	1.73943	1.74686	1.75571	1.76457	1.77197	1.78082	1.78967	1.79852	1.80736	1.81473	1.82357	1.82357	1.83091	1.83091	1.84125	1.84125
11.7	2.47465	2.40695	2.33715	2.27917	2.22119	2.17287	2.12456	2.06471	2.02609	1.98747	1.9392	1.90058	1.86027	1.82168	1.79274	1.77345	1.74451	1.73486	1.72679	1.72679	1.72679	1.72521	1.72521	1.73328	1.74292	1.75096	1.76059	1.76059	1.77022	1.77022	1.77022	1.77022	1.77022	1.77022	1.76059	1.76219	1.76219	1.7638	1.7638	1.7638	1.75415	1.75256	1.75256	1.76219	1.76219	1.76219	1.77345	1.78309	1.79274
11.75	2.01687	1.98063	1.91964	1.87234	1.82514	1.78927	1.74224	1.71978	1.68409	1.65968	1.65772	1.64652	1.63338	1.63338	1.63145	1.64262	1.64262	1.65184	1.65184	1.66301	1.66105	1.67023	1.67023	1.66827	1.66631	1.66631	1.66631	1.66631	1.66435	1.66435	1.66435	1.66435	1.66435	1.66435	1.66435	1.66435	1.66631	1.66631	1.66631	1.66827	1.67023	1.6722	1.6722	1.68336	1.69451	1.70566	1.7148	1.72595	1.72393
11.8	1.95841	1.8971	1.84799	1.80708	1.74572	1.70481	1.67413	1.63501	1.6043	1.58383	1.5514	1.54117	1.53094	1.53094	1.53094	1.52924	1.52924	1.52755	1.52755	1.53776	1.54626	1.54626	1.54626	1.54455	1.54455	1.54455	1.54455	1.54284	1.54284	1.54284	1.55132	1.55132	1.56149	1.56149	1.57339	1.57339	1.58357	1.59375	1.59375	1.61411	1.62429	1.64286	1.66321	1.6614	1.68172	1.69005	1.69837	1.69837	1.69837
11.85	1.87362	1.84985	1.82389	1.80015	1.77426	1.77426	1.76029	1.76029	1.77213	1.78184	1.79367	1.80335	1.81517	1.82481	1.82264	1.83443	1.83225	1.83225	1.83443	1.83443	1.83662	1.83882	1.84101	1.84322	1.85728	1.86174	1.86397	1.86621	1.88264	1.88264	1.89685	1.91109	1.92305	1.93734	1.93734	1.93967	1.93967	1.95166	1.94931	1.94931	1.93269	1.93038	1.92807	1.92576	1.92346	1.92116	1.91887	1.91658	1.91658
11.9	1.78638	1.75599	1.73404	1.72392	1.72225	1.72225	1.72225	1.72225	1.73236	1.75259	1.7627	1.77281	1.79478	1.79651	1.80664	1.81854	1.8203	1.83045	1.84238	1.85254	1.86451	1.87649	1.87832	1.89034	1.90053	1.92279	1.9432	1.9534	1.96361	1.97573	1.98594	1.99616	2.00637	2.00637	2.01854	2.01854	2.02877	2.02877	2.02877	2.02877	2.02877	2.02877	2.02877	2.02877	2.01854	2.0268	2.0268	2.0268	2.01659
11.95	1.79011	1.78073	1.77136	1.7698	1.76043	1.75888	1.76824	1.76824	1.76668	1.77602	1.77446	1.78223	1.78223	1.78999	1.78999	1.79931	1.80089	1.81023	1.81956	1.83984	1.84918	1.85852	1.8695	1.87885	1.8882	1.89755	1.89588	1.90522	1.91456	1.91288	1.92222	1.93155	1.93155	1.93324	1.94429	1.94429	1.946	1.95707	1.95707	1.96816	1.97753	1.97927	1.98865	1.99803	2.00741	2.00741	2.00741	2.01856	2.02795
12	1.72302	1.73103	1.74069	1.75204	1.7634	1.77478	1.77648	1.78962	1.79134	1.80106	1.80279	1.81427	1.82576	1.82576	1.83551	1.84349	1.85323	1.85145	1.85145	1.85939	1.86911	1.86911	1.87884	1.87884	1.87704	1.87704	1.87704	1.87704	1.87704	1.87704	1.87704	1.88675	1.88856	1.89828	1.89828	1.89828	1.908	1.90618	1.91589	1.91589	1.91589	1.92561	1.93532	1.94503	1.95475	1.96259	1.97042	1.98012	1.97824
[truncated: 985 more columns]

## Sheet: Fig. 4c
dμ/dn (mV cm2)
𝜈	-0.800386	-0.79932	-0.798255	-0.797189	-0.796123	-0.795058	-0.793992	-0.792926	-0.791861	-0.790795	-0.789729	-0.788664	-0.787598	-0.786532	-0.785467	-0.784401	-0.783335	-0.78227	-0.781204	-0.780138	-0.779073	-0.778007	-0.776941	-0.775876	-0.77481	-0.773744	-0.772679	-0.771613	-0.770547	-0.769482	-0.768416	-0.76735	-0.766285	-0.765219	-0.764153	-0.763088	-0.762022	-0.760956	-0.759891	-0.758825	-0.75776	-0.756694	-0.755628	-0.754563	-0.753497	-0.752431	-0.751366	-0.7503	-0.749234
B (T)
6	2.18833	2.18091	2.17468	2.16843	2.16101	2.15475	2.15475	2.15592	2.15592	2.15592	2.15592	2.16336	2.1708	2.18567	2.19311	2.20798	2.20798	2.21541	2.22285	2.23029	2.23772	2.24516	2.2526	2.26003	2.26747	2.27491	2.28234	2.29721	2.30465	2.31209	2.31824	2.3331	2.33924	2.35279	2.36022	2.36633	2.37243	2.37853	2.39334	2.39942	2.40682	2.41422	2.42902	2.45123	2.45863	2.48084	2.50304	2.51785	2.54005
6.05	2.15773	2.15773	2.15773	2.15893	2.16639	2.16639	2.1676	2.1676	2.1676	2.1676	2.1676	2.16013	2.16134	2.16134	2.16134	2.16254	2.16375	2.17124	2.17994	2.18743	2.18743	2.19369	2.20866	2.22238	2.22861	2.23483	2.24725	2.25218	2.26454	2.27071	2.27687	2.28916	2.30271	2.31625	2.32236	2.33717	2.35198	2.3742	2.39036	2.41395	2.43758	2.46866	2.49978	2.53239	2.55471	2.58596	2.60979	2.64111	2.66348
6.1	2.12097	2.12097	2.12867	2.12867	2.12867	2.13636	2.13636	2.14281	2.1505	2.15694	2.15694	2.16462	2.16462	2.17998	2.18766	2.19535	2.21071	2.21839	2.22607	2.24144	2.2568	2.27216	2.28753	2.30289	2.32594	2.33362	2.35666	2.37203	2.37971	2.39507	2.41044	2.43348	2.44116	2.46421	2.48725	2.50262	2.52716	2.54254	2.57329	2.59635	2.61172	2.63478	2.64857	2.67162	2.68698	2.70234	2.71771	2.73307	2.75612
6.15	2.18001	2.18001	2.18001	2.18774	2.19679	2.19679	2.20452	2.21226	2.21999	2.22772	2.23546	2.23546	2.25092	2.25866	2.26639	2.27275	2.28047	2.2882	2.2882	2.30366	2.31139	2.32052	2.32967	2.33883	2.34658	2.35576	2.36351	2.37901	2.39451	2.41001	2.4255	2.44875	2.46425	2.4875	2.503	2.51695	2.53706	2.55096	2.55554	2.57098	2.58324	2.59706	2.60316	2.61695	2.64002	2.6554	2.67078	2.68617	2.70155
6.2	2.20188	2.20188	2.20057	2.20823	2.20823	2.2159	2.22357	2.2249	2.24024	2.25559	2.26326	2.27861	2.28628	2.29395	2.3093	2.32464	2.33231	2.34766	2.363	2.37835	2.38602	2.40282	2.41817	2.435	2.44268	2.45954	2.47492	2.49181	2.4995	2.51489	2.53182	2.55492	2.56262	2.57644	2.59952	2.60721	2.62869	2.65175	2.65781	2.68086	2.70225	2.71761	2.73296	2.756	2.76368	2.78074	2.79611	2.80552	2.81321
6.25	2.20644	2.22211	2.23918	2.26272	2.28625	2.29552	2.31122	2.32692	2.33477	2.35048	2.34901	2.35686	2.37255	2.38039	2.39608	2.40393	2.41177	2.42746	2.44315	2.45884	2.46823	2.48394	2.50749	2.51692	2.54049	2.56567	2.5814	2.59712	2.62236	2.6381	2.6617	2.6853	2.69317	2.71677	2.7325	2.74211	2.75786	2.7736	2.78757	2.79544	2.80938	2.81545	2.82936	2.83721	2.84325	2.8511	2.85712	2.86496	2.86496
6.3	2.19442	2.20224	2.21006	2.2257	2.24134	2.25561	2.27124	2.29329	2.30751	2.32312	2.3451	2.3685	2.3841	2.40749	2.42309	2.44649	2.46209	2.47769	2.50108	2.51668	2.53228	2.55568	2.57907	2.60247	2.62587	2.64927	2.68046	2.70386	2.73506	2.75845	2.78359	2.79919	2.81656	2.82437	2.84177	2.84959	2.8574	2.85561	2.85561	2.86342	2.87123	2.87904	2.87904	2.87904	2.87724	2.87724	2.86944	2.86944	2.86944
6.35	2.16375	2.17934	2.20273	2.21832	2.23391	2.2559	2.27148	2.29484	2.326	2.34937	2.38053	2.4039	2.43505	2.46621	2.49114	2.52232	2.5457	2.5707	2.60353	2.62079	2.64756	2.66489	2.68837	2.71186	2.71968	2.73534	2.75099	2.76665	2.76665	2.7823	2.79013	2.79618	2.79618	2.80223	2.80223	2.80826	2.80826	2.81429	2.81429	2.81429	2.82209	2.82209	2.82811	2.83591	2.8419	2.8497	2.85568	2.86347	2.86166
6.4	2.25406	2.2696	2.27593	2.29146	2.30698	2.32251	2.33027	2.35506	2.37837	2.38614	2.41098	2.4343	2.44207	2.45919	2.48253	2.49191	2.51526	2.54024	2.54967	2.57306	2.59032	2.6076	2.61709	2.63442	2.65005	2.66569	2.6735	2.68914	2.70477	2.71084	2.70909	2.71514	2.72118	2.72898	2.73501	2.74103	2.74704	2.75304	2.75304	2.76681	2.77279	2.78652	2.79428	2.80204	2.80799	2.81574	2.83125	2.84083	2.85043
6.45	2.29997	2.32381	2.33969	2.35558	2.37942	2.39531	2.40965	2.42397	2.4462	2.46205	2.47632	2.50008	2.51593	2.53969	2.55389	2.57764	2.60139	2.61099	2.63476	2.66025	2.67784	2.69546	2.7131	2.73076	2.7405	2.75821	2.77594	2.78573	2.78755	2.78938	2.79736	2.80535	2.80719	2.81702	2.82502	2.83915	2.84714	2.86124	2.8772	2.88938	2.89545	2.90152	2.90757	2.90377	2.91171	2.91966	2.92569	2.92378	2.92187
6.5	2.36295	2.37903	2.39355	2.40805	2.43056	2.45463	2.46907	2.49313	2.50917	2.52521	2.54927	2.56531	2.58135	2.60541	2.62318	2.63923	2.66331	2.68113	2.69719	2.71326	2.72932	2.73554	2.7516	2.7578	2.77384	2.78186	2.78803	2.79605	2.80221	2.81022	2.81823	2.82624	2.83612	2.83612	2.85215	2.86206	2.87008	2.88612	2.89414	2.89414	2.90216	2.91018	2.91627	2.91627	2.92234	2.92041	2.9124	2.8964	2.88839
6.55	2.39342	2.41856	2.43358	2.45034	2.46709	2.49222	2.50897	2.52572	2.5443	2.56945	2.57969	2.59646	2.62352	2.63191	2.6487	2.6571	2.66549	2.67196	2.68035	2.68874	2.6868	2.70357	2.71	2.72479	2.73956	2.73956	2.75431	2.77103	2.78774	2.80446	2.82117	2.84625	2.8546	2.87968	2.89639	2.90475	2.91311	2.9152	2.9152	2.9152	2.90894	2.90894	2.8922	2.87753	2.86284	2.85446	2.83974	2.825	2.80184
6.6	2.55025	2.5741	2.58935	2.62169	2.63688	2.65865	2.68427	2.70792	2.72101	2.73605	2.75108	2.76607	2.78105	2.78955	2.79804	2.81503	2.83408	2.84258	2.85959	2.87869	2.8957	2.90633	2.92336	2.94254	2.95322	2.97245	2.97463	2.98536	2.98536	2.98756	2.98756	2.979	2.979	2.979	2.979	2.97045	2.9619	2.95552	2.94056	2.92343	2.917	2.89986	2.87414	2.86346	2.84633	2.81856	2.80794	2.78025	2.76113
6.65	2.7531	2.76784	2.78256	2.78891	2.80359	2.81192	2.81824	2.82657	2.8349	2.8412	2.8412	2.84749	2.86412	2.88281	2.89113	2.90152	2.91817	2.92859	2.93903	2.94948	2.95159	2.94535	2.94535	2.93699	2.93699	2.92863	2.92863	2.92027	2.91192	2.90983	2.90148	2.89106	2.88065	2.87231	2.85359	2.84526	2.82026	2.80359	2.78692	2.76192	2.73692	2.71192	2.685	2.66002	2.63504	2.61838	2.59525	2.57024	2.54524
6.7	2.79745	2.81338	2.82931	2.84524	2.86914	2.8771	2.901	2.92687	2.94282	2.96076	2.97672	2.98672	3.00268	3.01865	3.02663	3.04053	3.0485	3.05648	3.06446	3.06654	3.06654	3.05648	3.0485	3.04053	3.02457	3.00862	2.98469	2.96874	2.94481	2.92886	2.91488	2.89093	2.87692	2.84496	2.821	2.80503	2.77495	2.75896	2.72699	2.70118	2.66923	2.65326	2.62131	2.59734	2.56539	2.5477	2.52375	2.49183	2.48384
6.75	2.82161	2.83717	2.85274	2.86831	2.89166	2.91501	2.93836	2.94614	2.96949	2.99284	3.00062	3.01819	3.03377	3.05138	3.05917	3.06901	3.07681	3.07681	3.07681	3.07681	3.06901	3.05917	3.04359	3.028	3.00262	2.97727	2.94614	2.92085	2.88782	2.85673	2.82564	2.78678	2.75569	2.7264	2.68751	2.64862	2.61579	2.57692	2.53639	2.50532	2.45872	2.42765	2.39658	2.35775	2.32821	2.29712	2.28157	2.25825	2.24271
6.8	2.97045	2.97435	2.98822	2.99617	3.00207	3.01002	3.02384	3.03178	3.04765	3.05768	3.05768	3.05768	3.05768	3.05976	3.05768	3.04973	3.03385	3.02384	3.00003	2.99005	2.96424	2.94046	2.92461	2.90083	2.88498	2.85327	2.83141	2.81144	2.7895	2.76754	2.73758	2.71555	2.69165	2.66957	2.64565	2.62174	2.59783	2.57391	2.5403	2.5164	2.48286	2.45731	2.42549	2.39206	2.35231	2.31895	2.28718	2.23952	2.20627
6.85	3.10743	3.10531	3.11326	3.11115	3.11115	3.10904	3.10693	3.10482	3.0948	3.0827	3.06688	3.05691	3.03115	3.00745	2.99753	2.97185	2.94818	2.93438	2.90281	2.88897	2.85737	2.83558	2.81187	2.78212	2.75839	2.72675	2.70302	2.67318	2.65734	2.62745	2.6116	2.58958	2.57373	2.54373	2.52162	2.50575	2.47566	2.46142	2.42963	2.40739	2.37717	2.34533	2.31349	2.28012	2.2483	2.215	2.1832	2.14997	2.12472
6.9	3.09286	3.09071	3.08279	3.07486	3.05901	3.04897	3.03314	3.00938	2.98562	2.9519	2.92613	2.88659	2.86089	2.81749	2.77803	2.74457	2.70514	2.66571	2.63417	2.59474	2.57108	2.54742	2.5255	2.50183	2.47815	2.45448	2.43869	2.42291	2.40713	2.38182	2.37393	2.35816	2.3329	2.31714	2.2935	2.26986	2.24622	2.2147	2.19106	2.16101	2.12947	2.10725	2.07711	2.05482	2.03251	2.00087	1.9785	1.95476	1.93761
6.95	3.04091	3.04091	3.03285	3.01674	3.00868	3.00063	2.98451	2.9684	2.94423	2.92812	2.90395	2.87978	2.85561	2.83145	2.79922	2.76889	2.73664	2.7044	2.67398	2.64171	2.6175	2.58523	2.56278	2.53856	2.51434	2.49819	2.4659	2.44334	2.4191	2.38678	2.35447	2.32215	2.28828	2.25445	2.22218	2.18037	2.14006	2.10781	2.0675	2.03525	2.003	1.98688	1.96269	1.94657	1.93851	1.92238	1.91432	1.8982	1.89014
7	3.07758	3.05887	3.03191	3.005	2.97812	2.94512	2.91212	2.88737	2.84612	2.82137	2.78012	2.75732	2.72429	2.70143	2.67026	2.65372	2.6225	2.59767	2.56458	2.53975	2.50666	2.48183	2.44874	2.43219	2.39909	2.38254	2.34944	2.32462	2.30807	2.27338	2.25685	2.22222	2.20262	2.16812	2.1419	2.10748	2.08279	2.04844	2.02237	1.99771	1.97169	1.95526	1.93883	1.92241	1.91551	1.91683	1.90992	1.90992	1.91123
7.05	3.09154	3.10767	3.11573	3.1238	3.12162	3.11945	3.11729	3.11512	3.11296	3.10277	3.08457	3.0664	3.04825	3.02422	2.99217	2.96813	2.93811	2.90603	2.87595	2.83583	2.80373	2.77163	2.73151	2.69139	2.6593	2.61115	2.58083	2.54871	2.51029	2.47815	2.446	2.40748	2.37532	2.33671	2.30453	2.27234	2.22406	2.18232	2.14065	2.10047	2.05086	2.00798	1.95854	1.92649	1.87714	1.84511	1.82109	1.79027	1.76743
7.1	3.20371	3.19782	3.18163	3.17572	3.16388	3.14766	3.12548	3.10924	3.07677	3.06054	3.02807	3.00372	2.97126	2.93879	2.90832	2.87583	2.83716	2.79844	2.75966	2.72083	2.68378	2.63664	2.60398	2.56316	2.52234	2.48798	2.45367	2.40963	2.37545	2.33478	2.29255	2.25038	2.20828	2.16623	2.11615	2.08373	2.04183	1.99324	1.96084	1.93654	1.89605	1.87175	1.83247	1.81746	1.78502	1.77809	1.76302	1.74793	1.74096
7.15	3.17063	3.14445	3.12845	3.09432	3.07033	3.03035	2.99036	2.95838	2.9104	2.86242	2.82243	2.78245	2.73447	2.68467	2.64292	2.60921	2.56932	2.54366	2.51176	2.4782	2.44468	2.3953	2.35551	2.31418	2.27442	2.22671	2.179	2.14067	2.09293	2.05451	2.00674	1.96823	1.94691	1.91499	1.89356	1.87207	1.85175	1.82769	1.80603	1.78997	1.77509	1.76018	1.7533	1.74526	1.74642	1.74642	1.73952	1.73952	1.73146
7.2	2.89981	2.86729	2.84289	2.80224	2.76971	2.72906	2.7028	2.6703	2.64593	2.61343	2.58093	2.55831	2.51765	2.47869	2.43968	2.40061	2.35333	2.3044	2.26208	2.21982	2.17763	2.13549	2.09483	2.05418	2.01216	1.97832	1.93773	1.90269	1.86901	1.8366	1.81108	1.7856	1.76942	1.76133	1.75324	1.75207	1.75207	1.75091	1.75899	1.76707	1.76589	1.76589	1.76589	1.76589	1.76589	1.75782	1.74975	1.74167	1.72553
7.25	2.78159	2.73621	2.68693	2.64772	2.61301	2.57015	2.53555	2.50101	2.45832	2.42388	2.38949	2.34698	2.30453	2.2703	2.21982	2.1857	2.14349	2.10279	2.06067	2.02674	1.98474	1.95224	1.91844	1.88597	1.86974	1.84538	1.82226	1.81414	1.79911	1.79219	1.77712	1.76898	1.76203	1.76323	1.75626	1.74929	1.74349	1.73649	1.72949	1.72247	1.72364	1.72482	1.72482	1.72599	1.73421	1.73421	1.74242	1.74242	1.74242
7.3	2.68909	2.66488	2.6425	2.61021	2.57161	2.53296	2.49426	2.4538	2.40525	2.35671	2.30816	2.25961	2.21915	2.1787	2.13015	2.08969	2.05733	2.01687	1.98451	1.95081	1.92524	1.89164	1.87549	1.85808	1.8407	1.8407	1.83139	1.82334	1.81528	1.81406	1.806	1.79917	1.79111	1.78426	1.7774	1.76246	1.74749	1.74059	1.73368	1.7175	1.70246	1.68741	1.67234	1.65612	1.64101	1.62478	1.60855	1.59125	1.57397
7.35	2.55961	2.50478	2.46605	2.40944	2.36252	2.31553	2.25885	2.21836	2.17123	2.12261	2.09019	2.05916	2.02672	2.00373	1.98071	1.95634	1.94822	1.93327	1.91702	1.89949	1.89949	1.88325	1.87513	1.86701	1.86701	1.85889	1.85077	1.84142	1.8402	1.83087	1.82156	1.82156	1.81226	1.80297	1.80178	1.79252	1.78327	1.78209	1.77286	1.77286	1.76481	1.74869	1.74063	1.73258	1.71646	1.71646	1.70841	1.70035	1.6934
7.4	2.0859	2.04596	2.00597	1.9742	1.94239	1.91054	1.88563	1.85114	1.83327	1.81544	1.79762	1.78811	1.77984	1.77861	1.77739	1.78442	1.78319	1.78197	1.78775	1.78775	1.78652	1.78652	1.79475	1.79475	1.80297	1.81244	1.81244	1.81244	1.81244	1.80421	1.79475	1.7783	1.76887	1.76065	1.75243	1.73481	1.7266	1.71839	1.70901	1.70785	1.69849	1.68915	1.67982	1.67868	1.66937	1.6612	1.6612	1.65303	1.64598
7.45	1.94349	1.91155	1.88791	1.86288	1.84887	1.83482	1.82072	1.81366	1.79819	1.80081	1.7924	1.7853	1.7853	1.784	1.7924	1.7911	1.7995	1.79819	1.79819	1.79689	1.79689	1.79689	1.79558	1.79558	1.7872	1.77882	1.77044	1.76206	1.75368	1.7453	1.7453	1.73818	1.73818	1.7298	1.72141	1.71303	1.70464	1.69625	1.67948	1.67948	1.66989	1.66031	1.64356	1.63401	1.62564	1.61727	1.6089	1.60169	1.59332
7.5	1.83649	1.82807	1.80994	1.80152	1.79439	1.78597	1.78597	1.77755	1.77755	1.77755	1.78597	1.78597	1.79439	1.79439	1.79439	1.80281	1.80281	1.79439	1.79311	1.79311	1.78597	1.77755	1.76913	1.75355	1.73794	1.71386	1.6982	1.68131	1.66561	1.65834	1.65834	1.64988	1.64988	1.64988	1.65834	1.65834	1.65716	1.65597	1.66442	1.67167	1.67891	1.67771	1.67651	1.6669	1.65849	1.6489	1.64773	1.63817	1.62977
7.55	1.86885	1.86187	1.85488	1.84788	1.84087	1.83253	1.82418	1.8075	1.80046	1.78505	1.78633	1.77797	1.77089	1.75542	1.74831	1.73155	1.72318	1.7148	1.69804	1.68966	1.68008	1.6717	1.6705	1.6693	1.65975	1.6514	1.6514	1.64187	1.64187	1.63235	1.63235	1.63235	1.63235	1.63118	1.63118	1.63952	1.63952	1.63952	1.63118	1.62401	1.61567	1.60848	1.60963	1.60243	1.58685	1.57962	1.56399	1.55673	1.54835
7.6	1.68982	1.69817	1.69945	1.6911	1.69238	1.69238	1.68529	1.67693	1.6782	1.66983	1.66271	1.66397	1.66397	1.65559	1.65685	1.6581	1.65937	1.66063	1.66063	1.66063	1.65348	1.64506	1.64506	1.63664	1.63789	1.63914	1.64757	1.64757	1.64757	1.64757	1.64757	1.64757	1.64039	1.63196	1.61509	1.60788	1.59099	1.56687	1.55842	1.54997	1.54152	1.53307	1.53307	1.53425	1.54389	1.54507	1.54625	1.54625	1.54507
7.65	1.78164	1.77453	1.77453	1.77583	1.77713	1.77843	1.77	1.7713	1.77259	1.7752	1.76804	1.76087	1.76217	1.75369	1.74522	1.73674	1.72827	1.71853	1.70159	1.68466	1.67496	1.6665	1.64957	1.63145	1.623	1.623	1.61454	1.61454	1.59763	1.58801	1.57956	1.57111	1.56266	1.56381	1.56381	1.55535	1.54689	1.53844	1.52887	1.51931	1.50976	1.50023	1.49914	1.48963	1.48855	1.48855	1.48014	1.47906	1.48014
7.7	1.77604	1.77863	1.76186	1.74637	1.72959	1.7212	1.71156	1.70317	1.69355	1.67558	1.6672	1.65883	1.65046	1.63253	1.62535	1.61697	1.6086	1.6014	1.6014	1.60256	1.60256	1.60256	1.6014	1.6014	1.60023	1.60023	1.60023	1.59186	1.58234	1.57283	1.57283	1.56333	1.55385	1.5455	1.53604	1.5266	1.51826	1.50884	1.50051	1.50051	1.49218	1.49218	1.49218	1.50159	1.50159	1.51102	1.51936	1.52046	1.52992
7.75	1.7668	1.75956	1.75231	1.74378	1.74378	1.74378	1.73651	1.74633	1.7476	1.75744	1.76859	1.77978	1.78371	1.79363	1.79628	1.78898	1.78298	1.77564	1.75834	1.75098	1.74232	1.725	1.71761	1.70028	1.69161	1.68171	1.68171	1.68046	1.67181	1.66316	1.65329	1.64343	1.62495	1.61513	1.59788	1.58063	1.56452	1.55589	1.54839	1.54089	1.54089	1.54202	1.54202	1.54202	1.54202	1.54202	1.54315	1.53449	1.53337
7.8	1.65874	1.6575	1.65626	1.65502	1.65502	1.6466	1.6466	1.64537	1.63697	1.63697	1.63697	1.62856	1.62978	1.62978	1.62978	1.631	1.63222	1.6238	1.62501	1.62501	1.6178	1.61057	1.60333	1.59607	1.58762	1.58881	1.58035	1.5646	1.5646	1.5573	1.54882	1.54882	1.54035	1.54035	1.54035	1.53187	1.53187	1.52339	1.51491	1.51491	1.50644	1.50644	1.50644	1.50644	1.50644	1.50644	1.50644	1.50644	1.51491
7.85	1.71377	1.71377	1.71377	1.71377	1.70523	1.70523	1.70523	1.70523	1.70523	1.69545	1.69545	1.69545	1.68569	1.67594	1.66621	1.66621	1.66621	1.65769	1.64918	1.64067	1.64186	1.64186	1.63334	1.63215	1.63215	1.62364	1.62246	1.61278	1.60196	1.59232	1.5827	1.57422	1.56575	1.55615	1.54768	1.53921	1.53921	1.53921	1.53074	1.52964	1.52964	1.52964	1.53699	1.53699	1.54545	1.55391	1.56236	1.57082	1.57927
7.9	1.74782	1.74782	1.74655	1.74528	1.74528	1.74401	1.74147	1.73043	1.72918	1.71943	1.70845	1.69874	1.68782	1.67814	1.66967	1.66121	1.65156	1.64192	1.62502	1.61656	1.60811	1.60811	1.60811	1.60811	1.60081	1.60196	1.60196	1.60196	1.60311	1.60426	1.60426	1.60426	1.60311	1.60311	1.60196	1.60196	1.60196	1.60196	1.60196	1.60196	1.60311	1.60311	1.60426	1.60541	1.60657	1.60773	1.60888	1.61739	1.61739
7.95	1.70643	1.70512	1.70512	1.70512	1.69517	1.68651	1.68523	1.67658	1.66667	1.66667	1.6654	1.67276	1.67149	1.67022	1.66896	1.6763	1.66643	1.66517	1.65533	1.65533	1.648	1.648	1.63941	1.63205	1.63205	1.62346	1.61486	1.60748	1.59888	1.59148	1.58407	1.57546	1.57665	1.57785	1.57785	1.57905	1.57905	1.57905	1.57905	1.57785	1.57665	1.56684	1.55705	1.53867	1.52891	1.51172	1.51172	1.50312	1.49453
8	1.6476	1.64001	1.63109	1.62217	1.61324	1.60562	1.59669	1.59799	1.60823	1.60954	1.6198	1.62876	1.63772	1.64668	1.65564	1.65564	1.65564	1.66459	1.66324	1.66324	1.66324	1.66189	1.65161	1.65027	1.64134	1.62977	1.61064	1.60043	1.59025	1.5788	1.5788	1.57753	1.57626	1.57499	1.57373	1.57246	1.5712	1.56994	1.56994	1.56994	1.56994	1.56111	1.55228	1.55352	1.54593	1.53832	1.5307	1.5142	1.5142
8.05	1.6278	1.6278	1.63658	1.63658	1.64535	1.65413	1.66291	1.67169	1.68924	1.68924	1.70679	1.71557	1.72567	1.73578	1.74591	1.74724	1.74858	1.74993	1.74993	1.74111	1.73096	1.72963	1.71951	1.70941	1.69931	1.69802	1.69802	1.68795	1.68667	1.68538	1.68538	1.6841	1.6841	1.68282	1.68282	1.67407	1.66533	1.65659	1.64784	1.63036	1.62162	1.61287	1.60413	1.59539	1.5767	1.56678	1.55805	1.54932	1.54059
8.1	1.70915	1.71044	1.71173	1.70299	1.70299	1.70299	1.7017	1.7017	1.70042	1.69914	1.69787	1.69787	1.69787	1.69659	1.69532	1.69532	1.69532	1.69532	1.68662	1.68788	1.68788	1.68915	1.68044	1.6817	1.67424	1.66802	1.65303	1.64552	1.628	1.61169	1.59536	1.58658	1.579	1.56143	1.54387	1.53509	1.5263	1.51867	1.50988	1.50109	1.48351	1.47472	1.46483	1.46373	1.45386	1.45276	1.45167	1.4495	1.4386
8.15	1.71724	1.71724	1.71724	1.72471	1.72338	1.7295	1.73693	1.7356	1.73293	1.73901	1.74507	1.74373	1.74977	1.74843	1.75578	1.75445	1.74443	1.74443	1.72708	1.71841	1.70973	1.6837	1.66635	1.65768	1.649	1.63289	1.62421	1.61676	1.60807	1.6006	1.59191	1.58442	1.57692	1.5595	1.54326	1.54326	1.52583	1.5084	1.49096	1.48225	1.48338	1.48338	1.47353	1.47353	1.46482	1.45499	1.44518	1.43538	1.4256
8.2	1.63775	1.63031	1.62159	1.61413	1.60541	1.60541	1.59669	1.58796	1.58796	1.57801	1.56929	1.56807	1.56807	1.55815	1.55693	1.55572	1.55331	1.5521	1.5509	1.5509	1.54104	1.53985	1.53866	1.52884	1.52766	1.5253	1.51552	1.51435	1.50459	1.50459	1.49715	1.4983	1.49084	1.49199	1.49314	1.48566	1.47816	1.47066	1.46314	1.45449	1.45449	1.44583	1.44583	1.43717	1.43606	1.43606	1.43495	1.42631	1.42521
8.25	1.61491	1.61491	1.62496	1.62624	1.62624	1.63631	1.6451	1.6464	1.6477	1.6477	1.6477	1.65651	1.6552	1.6552	1.6451	1.64381	1.64252	1.64123	1.64123	1.63117	1.63117	1.62241	1.62241	1.61365	1.61365	1.60614	1.59863	1.58232	1.58356	1.57601	1.55965	1.55206	1.54325	1.53565	1.53687	1.52804	1.52683	1.52683	1.52563	1.51681	1.51681	1.508	1.49919	1.49038	1.48157	1.46279	1.46279	1.44403	1.4341
8.3	1.67722	1.66724	1.66724	1.66595	1.65728	1.656	1.65472	1.65472	1.66209	1.66209	1.67074	1.6781	1.67939	1.67939	1.67939	1.68804	1.68069	1.68069	1.68199	1.67462	1.66595	1.64988	1.64121	1.62511	1.61768	1.60154	1.58537	1.57789	1.5704	1.55418	1.53672	1.528	1.51809	1.50937	1.49949	1.49832	1.48846	1.47976	1.46992	1.46123	1.44385	1.44497	1.43627	1.42757	1.42868	1.42868	1.42979	1.4385	1.44721
8.35	1.71063	1.71199	1.70586	1.70722	1.69086	1.68468	1.66826	1.65181	1.64423	1.62774	1.60993	1.60102	1.59212	1.59212	1.58194	1.57179	1.56164	1.55028	1.54018	1.53895	1.53009	1.52002	1.51881	1.51881	1.50877	1.49994	1.49994	1.4911	1.48991	1.48991	1.48109	1.48109	1.47109	1.46227	1.45344	1.4546	1.4546	1.45576	1.44692	1.44692	1.44692	1.45576	1.45576	1.4546	1.47226	1.48873	1.50518	1.51279	1.53041
8.4	1.65149	1.6426	1.62618	1.60974	1.59327	1.58436	1.55895	1.54111	1.5322	1.51437	1.50545	1.49654	1.48637	1.48512	1.47622	1.47498	1.47498	1.47374	1.47374	1.47374	1.48262	1.48262	1.48262	1.47374	1.47374	1.46608	1.46608	1.45841	1.45073	1.45196	1.45318	1.45564	1.45687	1.45934	1.47079	1.47204	1.47329	1.47454	1.4758	1.4758	1.4668	1.45655	1.43734	1.42835	1.41937	1.41816	1.40798	1.40678	1.40559
8.45	1.59487	1.59356	1.58215	1.56326	1.5444	1.52557	1.51555	1.49677	1.48799	1.47045	1.46048	1.46048	1.45172	1.44413	1.44413	1.43653	1.42775	1.42892	1.42129	1.41366	1.40486	1.40601	1.40601	1.39835	1.39835	1.39835	1.3972	1.40601	1.40486	1.40486	1.40486	1.40486	1.40486	1.40371	1.40371	1.40371	1.40371	1.4125	1.41366	1.41366	1.41366	1.41366	1.41482	1.41598	1.41714	1.4183	1.42064	1.42181	1.43066
8.5	1.69579	1.68829	1.67054	1.66301	1.6568	1.64924	1.63143	1.62384	1.60603	1.58949	1.58949	1.57039	1.56021	1.54241	1.53226	1.52213	1.5209	1.51967	1.51844	1.51722	1.51599	1.50714	1.50593	1.50471	1.5035	1.5035	1.5035	1.51355	1.51477	1.51599	1.51722	1.51844	1.5209	1.52213	1.5246	1.5157	1.51693	1.51693	1.51816	1.51816	1.51693	1.52584	1.5246	1.5246	1.54241	1.55005	1.55769	1.56657	1.57546
8.55	1.57152	1.57152	1.56247	1.56247	1.56247	1.56247	1.56247	1.57152	1.57152	1.57152	1.57152	1.57152	1.56247	1.55083	1.54051	1.52894	1.50966	1.50841	1.49941	1.48141	1.47241	1.47241	1.46341	1.46341	1.46341	1.45441	1.45441	1.44541	1.44541	1.44541	1.43641	1.43641	1.43641	1.42741	1.42622	1.43403	1.43284	1.43165	1.43943	1.43824	1.45615	1.4639	1.4818	1.49075	1.4997	1.50865	1.51635	1.52529	1.54445
8.6	1.64048	1.64048	1.63148	1.62248	1.61348	1.61213	1.59281	1.57352	1.55426	1.54399	1.52479	1.50561	1.48522	1.47505	1.4649	1.45476	1.44585	1.43694	1.43694	1.43694	1.44585	1.44585	1.44585	1.45476	1.45476	1.45476	1.46367	1.46367	1.47259	1.47259	1.47259	1.47259	1.47259	1.47382	1.47505	1.47505	1.48522	1.48647	1.48772	1.49666	1.50688	1.51583	1.52479	1.53246	1.5414	1.55799	1.56694	1.58349	1.59243
8.65	1.49125	1.50173	1.51091	1.52141	1.54112	1.55032	1.55951	1.57007	1.57927	1.57927	1.58064	1.58064	1.58064	1.56222	1.55301	1.53459	1.51617	1.51485	1.50434	1.49385	1.48466	1.48337	1.48208	1.48208	1.48208	1.4808	1.47036	1.46908	1.46781	1.46527	1.46527	1.46275	1.47059	1.46932	1.47715	1.48497	1.49277	1.49277	1.51092	1.52776	1.5459	1.55364	1.57176	1.59895	1.61707	1.62752	1.64566	1.67429	1.6848
8.7	1.73432	1.71726	1.70017	1.68167	1.68167	1.68167	1.67242	1.67242	1.67242	1.66181	1.66181	1.65121	1.64198	1.63929	1.62874	1.62741	1.62608	1.62475	1.63128	1.62995	1.63912	1.63779	1.64695	1.64695	1.64561	1.65476	1.65342	1.66256	1.66256	1.66256	1.66256	1.66256	1.66256	1.66256	1.66256	1.66256	1.6717	1.69136	1.70966	1.72797	1.73712	1.75542	1.76457	1.78432	1.79494	1.79494	1.80558	1.81623	1.8269
8.75	1.65668	1.64707	1.64707	1.63889	1.63071	1.63215	1.63359	1.62538	1.62538	1.62682	1.63649	1.63794	1.63939	1.64907	1.66023	1.6714	1.67289	1.67437	1.67437	1.66466	1.66466	1.66466	1.66466	1.67437	1.67437	1.67289	1.6811	1.67961	1.67663	1.67515	1.67515	1.67367	1.67367	1.68332	1.69298	1.70264	1.71229	1.72043	1.73973	1.75903	1.76867	1.77676	1.7864	1.79446	1.81372	1.82175	1.83137	1.83137	1.85062
8.8	1.70292	1.68393	1.66495	1.65401	1.64452	1.62555	1.61465	1.61465	1.61465	1.61465	1.61465	1.61465	1.61324	1.62271	1.62271	1.62271	1.63218	1.63218	1.63218	1.64022	1.64022	1.65112	1.65112	1.66059	1.67006	1.68099	1.69047	1.70943	1.7204	1.73291	1.75345	1.76605	1.77713	1.78823	1.7898	1.80093	1.80251	1.8041	1.8041	1.81367	1.81208	1.82165	1.8296	1.83755	1.83594	1.84386	1.84225	1.85016	1.85805
8.85	1.66189	1.65263	1.64201	1.63275	1.63275	1.62349	1.61424	1.61557	1.61557	1.62618	1.62618	1.62753	1.62753	1.62753	1.63681	1.64609	1.65537	1.66465	1.67393	1.67254	1.68181	1.68968	1.69895	1.70821	1.71606	1.73457	1.74383	1.76234	1.78085	1.79936	1.80862	1.83639	1.84564	1.86416	1.87341	1.88423	1.89349	1.89349	1.90433	1.90591	1.91677	1.91677	1.91836	1.92926	1.92926	1.93856	1.93856	1.95717	1.9681
8.9	1.55067	1.55067	1.54153	1.54286	1.54286	1.54286	1.55334	1.55334	1.55334	1.5625	1.5625	1.5625	1.57165	1.5808	1.58996	1.59911	1.60827	1.60827	1.61742	1.61742	1.62657	1.62657	1.62518	1.62518	1.63292	1.64065	1.64837	1.65608	1.6652	1.682	1.682	1.6911	1.70021	1.70021	1.70932	1.71843	1.72901	1.73813	1.74874	1.74874	1.75936	1.77	1.77914	1.78981	1.79896	1.81725	1.82639	1.85383	1.87213
8.95	1.62524	1.62662	1.61746	1.61883	1.62021	1.62938	1.63077	1.63995	1.65054	1.66114	1.67034	1.67954	1.69017	1.70083	1.71004	1.72072	1.72994	1.72994	1.73768	1.75461	1.76382	1.77152	1.78992	1.7884	1.79759	1.79759	1.80678	1.80831	1.80831	1.80985	1.80985	1.8206	1.82215	1.83137	1.84059	1.84981	1.85745	1.85745	1.87429	1.8835	1.90191	1.92032	1.92953	1.94794	1.96635	1.97555	1.99228	2.01068	2.02907
9	1.61186	1.60902	1.60902	1.59819	1.58738	1.56719	1.55643	1.55506	1.54568	1.53495	1.5336	1.5336	1.54297	1.54297	1.55234	1.55234	1.55234	1.5617	1.57107	1.58182	1.60057	1.61136	1.62074	1.6395	1.65682	1.68494	1.69432	1.72094	1.74904	1.76624	1.79275	1.80988	1.83632	1.8611	1.87812	1.90606	1.93399	1.96193	1.98987	2.01955	2.04927	2.06971	2.09953	2.12005	2.14245	2.16118	2.19118	2.21184	2.24937
9.05	1.6203	1.6203	1.6203	1.6203	1.6203	1.62777	1.63645	1.64513	1.65257	1.66992	1.67859	1.68727	1.69722	1.69722	1.69722	1.7059	1.7059	1.71329	1.71329	1.72068	1.7181	1.72546	1.72288	1.72159	1.71903	1.72507	1.7225	1.72981	1.7371	1.73581	1.75295	1.77008	1.79579	1.81293	1.83006	1.85715	1.8757	1.89286	1.92004	1.93007	1.95731	1.9846	1.9947	2.02206	2.04083	2.06672	2.09417	2.12167	2.15786
9.1	1.64436	1.64436	1.65332	1.66228	1.66228	1.66228	1.66228	1.66092	1.65197	1.64301	1.64167	1.63273	1.63273	1.64167	1.64301	1.65197	1.65332	1.66228	1.66228	1.66228	1.66228	1.6726	1.67397	1.68433	1.68571	1.69748	1.7169	1.72591	1.73634	1.76339	1.78143	1.79798	1.83402	1.86105	1.87753	1.90454	1.92097	1.92996	1.95535	1.97333	1.9807	1.99866	2.02395	2.04189	2.06882	2.09574	2.13163	2.15855	2.20342
9.15	1.71547	1.7168	1.72556	1.73432	1.74443	1.7532	1.7721	1.78087	1.79842	1.79982	1.8086	1.81737	1.81737	1.82473	1.83351	1.83351	1.84228	1.84085	1.84085	1.84228	1.85105	1.85982	1.86127	1.87005	1.88907	1.90664	1.92422	1.94179	1.95936	1.98572	1.9945	2.01051	2.02649	2.03526	2.04085	2.05677	2.07267	2.09016	2.10601	2.13223	2.1497	2.17591	2.21086	2.23708	2.27203	2.29824	2.33319	2.36814	2.39436
9.2	1.75855	1.76726	1.77597	1.77597	1.78333	1.78333	1.78333	1.79203	1.79067	1.79937	1.798	1.79663	1.79527	1.80258	1.80258	1.80258	1.80258	1.81125	1.82131	1.83277	1.84286	1.85297	1.86452	1.87324	1.88196	1.8994	1.92556	1.93428	1.96043	1.98659	2.00403	2.02864	2.04606	2.0722	2.10544	2.12286	2.14897	2.17509	2.20121	2.22733	2.25517	2.28131	2.30744	2.3423	2.36843	2.40328	2.42942	2.46427	2.49041
9.25	1.79238	1.7998	1.80862	1.81745	1.82627	1.83509	1.84391	1.85273	1.85273	1.86156	1.86156	1.86156	1.87038	1.87038	1.8792	1.88802	1.90567	1.91449	1.92482	1.94248	1.96168	1.98819	1.99703	2.02353	2.04121	2.05888	2.07655	2.09422	2.10306	2.12957	2.14893	2.16662	2.18602	2.21432	2.23203	2.26746	2.29584	2.34016	2.36862	2.41298	2.45734	2.49282	2.54605	2.59927	2.64363	2.69686	2.75896	2.81883	2.88088
9.3	1.70081	1.70829	1.70829	1.71576	1.7333	1.74074	1.75827	1.76704	1.7758	1.78456	1.79333	1.80347	1.81224	1.82101	1.83119	1.83119	1.83997	1.84874	1.84874	1.85752	1.87508	1.88386	1.89263	1.90141	1.92044	1.92923	1.95708	1.96739	1.99378	2.02174	2.04815	2.07457	2.10979	2.14667	2.18192	2.20836	2.23652	2.26298	2.30182	2.33012	2.36732	2.40458	2.45266	2.497	2.54332	2.60545	2.66966	2.74072	2.81846
9.35	1.72839	1.72839	1.71953	1.71066	1.71066	1.71066	1.71066	1.71203	1.7209	1.72977	1.72977	1.73864	1.74891	1.76666	1.78585	1.79473	1.81395	1.83173	1.84804	1.85692	1.87319	1.88943	1.90717	1.91451	1.93224	1.95727	1.97498	2.01201	2.04746	2.08457	2.12005	2.15553	2.20164	2.23715	2.27447	2.31001	2.34554	2.38108	2.41662	2.46104	2.49657	2.54099	2.59223	2.65437	2.71651	2.77865	2.84966	2.92956	3.02073
9.4	1.67222	1.67222	1.67359	1.67359	1.68387	1.6928	1.6928	1.70172	1.71064	1.71064	1.71956	1.72848	1.74632	1.75524	1.77308	1.77453	1.79385	1.81172	1.83109	1.84154	1.86992	1.9073	1.93419	1.97166	1.99858	2.02549	2.07034	2.09726	2.13488	2.1708	2.20852	2.24629	2.28413	2.33104	2.37802	2.4341	2.48823	2.55138	2.61453	2.69572	2.7679	2.84909	2.93028	3.0205	3.10423	3.20354	3.29383	3.37509	3.46538
9.45	1.71309	1.72054	1.72797	1.73398	1.74139	1.75903	1.77523	1.78115	1.78995	1.80609	1.81488	1.82515	1.84275	1.85456	1.86488	1.87523	1.89596	1.92562	1.93763	1.96584	1.99573	2.02571	2.0647	2.10038	2.1378	2.18422	2.22177	2.26647	2.31117	2.37375	2.42739	2.47901	2.54154	2.60195	2.67336	2.74477	2.81617	2.90543	2.98819	3.08003	3.17201	3.26413	3.36537	3.45779	3.55935	3.66404	3.76601	3.87714	3.98845
9.5	1.82319	1.82467	1.83354	1.8439	1.85278	1.86166	1.87054	1.88829	1.88829	1.90605	1.91492	1.93111	1.94885	1.96659	1.99159	2.01818	2.05363	2.08022	2.11567	2.15113	2.18481	2.22024	2.24681	2.28223	2.31766	2.36889	2.41313	2.4554	2.50644	2.55945	2.63014	2.69415	2.77595	2.85789	2.93996	3.03989	3.12475	3.22507	3.30775	3.40838	3.50917	3.6072	3.70524	3.80328	3.9223	4.02366	4.14304	4.25367	4.37343
9.55	1.76434	1.76287	1.78084	1.78835	1.80481	1.82125	1.8287	1.84509	1.86145	1.87934	1.88673	1.91355	1.94036	1.97612	2.00459	2.04932	2.09577	2.1423	2.1871	2.23374	2.28046	2.32725	2.38114	2.42804	2.47299	2.529	2.58298	2.63696	2.70215	2.76517	2.8462	2.91823	2.9968	3.07776	3.15614	3.24603	3.32421	3.41403	3.50384	3.58468	3.68348	3.76738	3.86942	3.96585	4.07398	4.18894	4.31332	4.44716	4.57767
9.6	1.86181	1.87088	1.87996	1.87996	1.87996	1.88156	1.90134	1.92115	1.95009	1.96998	1.999	2.02635	2.06457	2.09194	2.12843	2.16492	2.20141	2.2379	2.28351	2.32714	2.38183	2.43446	2.4891	2.55286	2.6235	2.7054	2.77821	2.8668	2.96021	3.05121	3.14485	3.25687	3.35082	3.46029	3.55449	3.65798	3.77078	3.87786	3.99112	4.10457	4.2182	4.33565	4.45896	4.58631	4.71539	4.86185	5.01383	5.18455	5.36482
9.65	1.92186	1.94071	1.95185	1.97072	1.98015	1.98958	2.01965	2.03853	2.05741	2.08573	2.10461	2.14237	2.17069	2.21789	2.24818	2.29542	2.33525	2.37308	2.43194	2.46979	2.51932	2.5784	2.63528	2.704	2.77042	2.84632	2.92222	3.0171	3.093	3.18787	3.28561	3.37107	3.46603	3.56098	3.64645	3.7414	3.82686	3.92182	4.01678	4.1248	4.21984	4.34715	4.46129	4.59844	4.75487	4.91583	5.09717	5.30679	5.53628
9.7	1.80147	1.82994	1.85062	1.87912	1.91536	1.94383	1.9818	2.01976	2.05773	2.10328	2.14121	2.18665	2.23201	2.27934	2.33405	2.38134	2.43591	2.49262	2.55878	2.6226	2.69815	2.77616	2.85177	2.93943	3.01778	3.10574	3.19384	3.29158	3.37701	3.47499	3.56363	3.67145	3.76993	3.88764	3.99602	4.11412	4.23824	4.37963	4.51192	4.65837	4.83019	5.01668	5.20919	5.42166	5.65003	5.88484	6.14516	6.4224	6.72129
9.75	1.93817	1.96756	1.997	2.02475	2.0525	2.08025	2.11725	2.145	2.18013	2.22634	2.26331	2.30952	2.37421	2.4276	2.49224	2.55471	2.62629	2.70005	2.78302	2.87521	2.94897	3.04373	3.13865	3.22722	3.31327	3.40872	3.49802	3.58762	3.68683	3.77384	3.88293	3.989	4.09525	4.22039	4.34573	4.48066	4.62127	4.78468	4.95776	5.14993	5.35638	5.5682	5.79924	6.03582	6.29211	6.57385	6.85115	7.15456	7.47861
9.8	2.15116	2.17822	2.20528	2.23417	2.27028	2.29926	2.33732	2.37349	2.42069	2.45891	2.51325	2.56758	2.62408	2.69659	2.7691	2.84161	2.92318	3.00476	3.08633	3.17697	3.26122	3.361	3.45171	3.55441	3.65427	3.74505	3.85715	3.96618	4.06946	4.20021	4.31296	4.44412	4.57173	4.71621	4.87945	5.05737	5.24907	5.46895	5.70794	5.96614	6.24478	6.54762	6.86126	7.20111	7.55892	7.92913	8.31429	8.71684	9.12523
9.85	2.21324	2.25907	2.2977	2.34357	2.39147	2.4282	2.47621	2.54054	2.59788	2.66226	2.73583	2.81179	2.89463	2.9892	3.08132	3.18265	3.28398	3.38531	3.50507	3.60944	3.72007	3.84316	3.96312	4.08307	4.21579	4.34508	4.47813	4.6299	4.78192	4.94346	5.13308	5.32301	5.55048	5.78352	6.0309	6.30803	6.59592	6.89465	7.2293	7.55975	7.90812	8.27547	8.64807	9.03101	9.40761	9.79714	10.1803	10.5668	10.9371
9.9	2.47022	2.50728	2.56501	2.62283	2.68779	2.75505	2.83172	2.90852	2.99224	3.07855	3.16499	3.24886	3.34204	3.41945	3.50633	3.60269	3.68676	3.7927	3.88946	4.01111	4.13033	4.26156	4.40586	4.55423	4.71795	4.88194	5.07876	5.27675	5.484	5.72519	5.97202	6.24818	6.53084	6.82821	7.15183	7.48352	7.81366	8.16864	8.53804	8.90935	9.2826	9.65779	10.0349	10.4134	10.785	11.1586	11.5048	11.8838	12.2354
9.95	2.66625	2.7126	2.76822	2.8331	2.88872	2.95361	3.0303	3.10452	3.18802	3.28353	3.3671	3.47214	3.56506	3.67965	3.78512	3.90008	4.02456	4.14577	4.27988	4.41422	4.56748	4.72099	4.86539	5.03815	5.22058	5.4127	5.62866	5.86914	6.11511	6.38623	6.67771	6.99566	7.30952	7.65068	7.99418	8.36656	8.73457	9.10514	9.48657	9.85288	10.2308	10.5932	10.9574	11.3144	11.6537	12.0063	12.3399	12.6766	12.9838
10	3.26288	3.3417	3.43965	3.53137	3.63925	3.73779	3.85558	3.95099	4.05594	4.1741	4.28869	4.40715	4.53537	4.67339	4.81164	4.96495	5.12275	5.29042	5.46319	5.64585	5.84327	6.05066	6.26804	6.51081	6.73882	7.00239	7.27658	7.55171	7.84726	8.14129	8.44893	8.7732	9.09164	9.42859	9.76093	10.0933	10.4098	10.7377	11.0579	11.3601	11.6643	11.9599	12.2581	12.5367	12.8168	13.1004	13.3509	13.615	13.8573
10.05	3.3379	3.42413	3.52304	3.62212	3.73729	3.84624	3.95191	4.08036	4.20904	4.33794	4.47277	4.61165	4.77425	4.93208	5.11083	5.28951	5.49348	5.69816	5.92834	6.17383	6.42999	6.70284	6.99684	7.29576	7.61244	7.93361	8.27076	8.61254	8.95808	9.31164	9.64018	9.98904	10.3196	10.6519	10.986	11.3016	11.6086	11.9174	12.2186	12.5194	12.8141	13.1214	13.431	13.722	14.0178	14.3029	14.5657	14.8371	15.0821
10.1	3.61088	3.70945	3.8144	3.94243	4.06062	4.1788	4.30683	4.44874	4.59091	4.73889	4.89131	5.05388	5.23137	5.41449	5.60785	5.81148	6.02541	6.27098	6.51193	6.77375	7.07298	7.36378	7.68333	8.00796	8.35217	8.6887	9.04813	9.39993	9.75432	10.0915	10.4404	10.7713	11.0937	11.4074	11.7228	12.019	12.3275	12.6391	12.9177	13.2227	13.5064	13.7809	14.0464	14.3133	14.5568	14.8049	15.0327	15.2469	15.4662
10.15	4.24007	4.36195	4.50101	4.62481	4.76375	4.89786	5.05305	5.22372	5.38911	5.58639	5.78906	6.00827	6.24927	6.5078	6.7714	7.06006	7.36471	7.67052	7.9962	8.32377	8.65556	8.99555	9.31967	9.67523	10.0126	10.3409	10.6707	11.0032	11.3043	11.5954	11.8885	12.1721	12.4448	12.7445	13.0087	13.2875	13.5566	13.816	14.0915	14.3394	14.592	14.8192	15.0398	15.2457	15.4292	15.5855	15.7235	15.8454	15.9324
10.2	4.52274	4.65089	4.80175	4.95291	5.099	5.27311	5.44757	5.64492	5.84881	6.08747	6.31382	6.57659	6.82906	7.11671	7.40554	7.72984	8.04401	8.36212	8.69237	9.02131	9.3516	9.6717	10.0047	10.3159	10.6167	10.9304	11.2222	11.5391	11.8218	12.1188	12.4176	12.6927	12.9712	13.2252	13.4803	13.7395	13.9731	14.2112	14.4229	14.6356	14.8371	15.0274	15.2063	15.3447	15.4713	15.5737	15.6641	15.7303	15.7426
10.25	5.16502	5.35525	5.53099	5.73721	5.9493	6.18234	6.41622	6.66502	6.9271	7.22112	7.52696	7.83446	8.16417	8.50366	8.83734	9.19187	9.52963	9.84843	10.1795	10.4914	10.8154	11.11	11.417	11.7151	12.0158	12.3068	12.6011	12.9101	13.1964	13.489	13.7574	14.0193	14.2582	14.4875	14.6925	14.8873	15.0828	15.2417	15.4164	15.5495	15.6917	15.8076	15.8743	15.9459	15.9682	15.9522	15.9029	15.8092	15.7047
10.3	5.81954	6.02659	6.23864	6.48642	6.72519	7.00437	7.28772	7.57934	7.90617	8.21788	8.55909	8.88459	9.24047	9.56987	9.92032	10.2537	10.5884	10.8951	11.2134	11.5127	11.8034	12.0956	12.3676	12.6524	12.9387	13.2143	13.4826	13.7394	13.9867	14.2378	14.4766	14.6985	14.9073	15.1064	15.2848	15.4532	15.5965	15.708	15.8089	15.8886	15.9423	15.9684	15.9576	15.9254	15.8717	15.7857	15.6524	15.4722	15.2861
10.35	6.22544	6.48606	6.76311	7.05124	7.357	7.68728	8.02636	8.37758	8.74108	9.08743	9.43623	9.79741	10.1412	10.487	10.8162	11.1474	11.4609	11.7761	12.0948	12.405	12.719	13.0358	13.3224	13.6343	13.9256	14.1952	14.4694	14.7212	14.9851	15.2331	15.4534	15.6896	15.8905	16.0815	16.2518	16.3962	16.4979	16.573	16.6267	16.6482	16.6054	16.5466	16.4401	16.3126	16.1324	15.927	15.691	15.4101	15.1351
10.4	7.19759	7.49234	7.81157	8.14544	8.47873	8.81641	9.15412	9.50269	9.8555	10.2	10.528	10.8584	11.1912	11.4959	11.8238	12.1334	12.4452	12.749	13.0325	13.3301	13.6067	13.8875	14.1333	14.3935	14.648	14.8762	15.0947	15.3179	15.5171	15.7319	15.9008	16.0596	16.1975	16.3145	16.379	16.427	16.4484	16.4377	16.379	16.2989	16.1975	16.0335	15.8688	15.6531	15.4068	15.1445	14.8445	14.5427	14.1941
10.45	8.62262	8.97972	9.31323	9.66724	10.0047	10.3533	10.6846	11.0075	11.3224	11.6395	11.9376	12.2272	12.5183	12.8126	13.0847	13.3619	13.6389	13.92	14.1689	14.4329	14.6604	14.9277	15.1507	15.3457	15.5494	15.7286	15.8825	16.0153	16.127	16.1912	16.234	16.2447	16.2184	16.1708	16.0961	15.9693	15.8218	15.6281	15.4437	15.1989	14.9344	14.6399	14.3231	13.9774	13.6134	13.2398	12.861	12.4746	12.0791
10.5	9.61887	9.98188	10.3167	10.6643	11.004	11.3257	11.6502	11.9559	12.2744	12.5743	12.8764	13.1827	13.4576	13.7347	14.0139	14.2844	14.557	14.7811	15.0354	15.2767	15.4974	15.7195	15.9318	16.1122	16.2774	16.4099	16.5318	16.6041	16.6376	16.6376	16.6041	16.5318	16.3988	16.2391	16.063	15.8278	15.583	15.2767	14.9553	14.6221	14.2598	13.8928	13.5049	13.1207	12.7416	12.3654	11.9702	11.5896	11.1909
10.55	10.6325	10.9732	11.2962	11.621	11.9382	12.2465	12.5577	12.861	13.1665	13.4661	13.7531	14.0577	14.3171	14.5918	14.8826	15.1368	15.3964	15.6217	15.8483	16.0394	16.2361	16.3965	16.536	16.6115	16.7085	16.7463	16.7517	16.7355	16.6814	16.5678	16.4328	16.2499	16.0355	15.7851	15.5148	15.1742	14.851	14.4879	14.0903	13.7101	13.3125	12.8979	12.4859	12.0904	11.687	11.2772	10.8911	10.5083	10.1289
10.6	11.5355	11.863	12.1825	12.4938	12.8075	13.1235	13.4184	13.7306	14.0187	14.3223	14.5924	14.8785	15.141	15.3942	15.6268	15.8718	16.085	16.2723	16.4544	16.571	16.6768	16.7437	16.7659	16.7659	16.7437	16.6324	16.5381	16.3721	16.1847	15.9601	15.6884	15.401	15.0896	14.7193	14.3595	13.9674	13.5683	13.1731	12.7709	12.3737	11.957	11.577	11.1789	10.795	10.4242	10.0458	9.69074	9.34683	9.01501
10.65	13.0072	13.3246	13.6213	13.9095	14.2137	14.4959	14.7694	15.0489	15.29	15.537	15.7592	15.9717	16.1744	16.3398	16.4725	16.5946	16.6781	16.7228	16.7339	16.7116	16.6503	16.5669	16.4065	16.252	16.0539	15.8189	15.5676	15.2543	14.9472	14.5806	14.2236	13.831	13.4443	13.0267	12.6131	12.2033	11.7981	11.3851	10.9864	10.591	10.1889	9.80091	9.42673	9.07454	8.72712	8.3905	8.03886	7.71751	7.3951
10.7	13.7729	14.0455	14.3336	14.6011	14.8551	15.0989	15.3367	15.5488	15.7664	15.9463	16.0877	16.2347	16.3426	16.4165	16.4507	16.4507	16.4339	16.3601	16.2751	16.156	16.0096	15.8023	15.5895	15.324	15.0534	14.736	14.4133	14.0702	13.7045	13.3439	12.9506	12.5603	12.1741	11.7781	11.3752	10.997	10.611	10.2279	9.86909	9.51295	9.15951	8.82761	8.50007	8.18267	7.86705	7.54985	7.22029	6.8996	6.58681
10.75	14.8241	15.0875	15.3219	15.5662	15.7803	15.9887	16.1755	16.3183	16.4269	16.5243	16.5818	16.6047	16.5932	16.5302	16.4559	16.3527	16.1932	15.9951	15.7803	15.539	15.254	14.9746	14.6328	14.2858	13.9157	13.5397	13.1529	12.7598	12.3677	11.9677	11.5708	11.1879	10.7968	10.4086	10.0342	9.67205	9.30297	8.94736	8.61094	8.25996	7.94032	7.61919	7.29927	6.97392	6.66301	6.34066	6.0258	5.71751	5.40468
10.8	15.4166	15.5694	15.7006	15.8212	15.8928	15.9375	15.9486	15.9486	15.9152	15.8594	15.7544	15.6273	15.4628	15.2657	15.0511	14.7965	14.5103	14.2179	13.891	13.5332	13.1537	12.7664	12.3604	11.9691	11.5684	11.1717	10.7775	10.397	10.0182	9.63249	9.27942	8.91987	8.58152	8.24506	7.9134	7.59842	7.2881	6.98602	6.68908	6.38947	6.09096	5.79354	5.50227	5.20726	4.91333	4.63058	4.34483	4.08835	3.82877
10.85	15.667	15.7251	15.7511	15.7403	15.708	15.6176	15.5059	15.3327	15.1537	14.929	14.6704	14.3926	14.0614	13.7463	13.4	13.0257	12.6667	12.2783	11.9154	11.5231	11.1445	10.7479	10.384	10.0028	9.63304	9.26696	8.91152	8.56027	8.22881	7.88215	7.57431	7.26164	6.97333	6.68012	6.39974	6.11883	5.84452	5.57609	5.30813	5.05036	4.78882	4.54188	4.29159	4.0554	3.81962	3.59075	3.38195	3.17387	2.98835
10.9	14.6472	14.5626	14.4536	14.289	14.1174	13.8881	13.6754	13.4064	13.1284	12.8102	12.4822	12.1576	11.7928	11.4311	11.0611	10.7036	10.3284	9.96509	9.62396	9.28307	8.93524	8.59932	8.28277	7.96286	7.65911	7.35305	7.06191	6.77936	6.51451	6.24683	5.98454	5.74372	5.48858	5.23433	4.98097	4.74248	4.50037	4.26881	4.03197	3.80182	3.59505	3.37288	3.17398	2.97845	2.80958	2.6413	2.49276	2.35643	2.21832
10.95	13.2858	13.1467	12.9639	12.7729	12.5494	12.2837	12.01	11.7268	11.4131	11.0909	10.729	10.3898	10.0225	9.67712	9.31476	8.98369	8.6464	8.31154	7.98915	7.67611	7.35799	7.05856	6.76072	6.4843	6.22491	5.95656	5.71875	5.47691	5.24535	5.02405	4.81296	4.59242	4.38208	4.18575	3.98943	3.7798	3.59345	3.41027	3.23358	3.04707	2.8802	2.71588	2.56851	2.42114	2.28359	2.1538	2.036	1.93784	1.8495
11	11.5798	11.3533	11.11	10.8676	10.6172	10.3676	10.1188	9.87931	9.64919	9.43696	9.2168	9.02811	8.8346	8.64822	8.47067	8.28485	8.10785	7.92259	7.73179	7.54157	7.34343	7.15124	6.96783	6.77115	6.56173	6.3627	6.1594	5.94828	5.73781	5.51525	5.29751	5.08415	4.85918	4.65004	4.4409	4.24849	4.05609	3.87205	3.68801	3.5207	3.35339	3.20281	3.04386	2.89328	2.74907	2.60697	2.47322	2.35449	2.23755
11.05	10.5499	10.2411	9.95924	9.6707	9.39968	9.14	8.89724	8.67075	8.47094	8.28664	8.09605	7.92329	7.7508	7.58733	7.41838	7.26428	7.09623	6.94273	6.77557	6.60531	6.4353	6.26168	6.07938	5.88389	5.69305	5.48935	5.28132	5.06943	4.86157	4.65017	4.45639	4.25749	4.06416	3.8884	3.71571	3.55166	3.3876	3.24082	3.0854	2.93862	2.79183	2.65368	2.51553	2.38424	2.25482	2.14107	2.0361	1.9399	1.84385
11.1	10.3426	10.0532	9.77219	9.49308	9.23959	8.99708	8.77087	8.5604	8.35455	8.17312	7.99197	7.81984	7.65671	7.49383	7.33992	7.16334	7.01004	6.84306	6.66434	6.4723	6.28085	6.08999	5.88693	5.67556	5.46039	5.23264	5.01383	4.79535	4.57721	4.37125	4.16217	3.97352	3.79062	3.61068	3.43675	3.28264	3.12852	2.9722	2.83532	2.68988	2.54444	2.42466	2.29633	2.17655	2.06533	1.97123	1.8843	1.79881	1.72063
11.15	8.7597	8.51324	8.29342	8.09271	7.89478	7.70379	7.5319	7.35369	7.19485	7.02676	6.86259	6.70471	6.5376	6.37077	6.20005	6.01469	5.82965	5.64028	5.43678	5.23364	5.03083	4.81893	4.61132	4.40371	4.20194	4.00993	3.81825	3.6457	3.4764	3.32308	3.17272	3.02236	2.88832	2.74748	2.61603	2.48244	2.36048	2.22914	2.11656	2.01336	1.91016	1.81634	1.73191	1.65685	1.59118	1.52551	1.46922	1.4117	1.35427
11.2	7.60879	7.42081	7.22574	7.06115	6.88568	6.73297	6.58055	6.43508	6.28961	6.14414	5.99867	5.83596	5.67946	5.48921	5.31635	5.13269	4.94341	4.74918	4.56646	4.37755	4.19975	4.00664	3.82501	3.65866	3.50339	3.34812	3.20056	3.06436	2.91427	2.77875	2.6435	2.50852	2.39837	2.26376	2.15373	2.04147	1.94254	1.84563	1.7576	1.68058	1.60356	1.53581	1.48085	1.41329	1.36936	1.32392	1.27856	1.24568	1.1895
11.25	7.28263	7.12736	6.95635	6.79533	6.64033	6.48939	6.32905	6.17432	6.01438	5.84046	5.6713	5.48313	5.29529	5.10777	4.90133	4.70485	4.50872	4.31292	4.11745	3.92852	3.74344	3.57472	3.41242	3.24455	3.09894	2.96308	2.82036	2.69436	2.57298	2.44929	2.33511	2.23045	2.11628	2.03065	1.93384	1.84828	1.78173	1.70421	1.64722	1.58073	1.53324	1.48575	1.44775	1.40026	1.36227	1.31364	1.28517	1.24721	1.20924
11.3	6.45161	6.29969	6.1429	5.98635	5.82575	5.66067	5.47803	5.28678	5.1007	4.89746	4.69856	4.49112	4.29285	4.0949	3.90916	3.72342	3.5493	3.38112	3.22179	3.07371	2.92968	2.7969	2.66412	2.54905	2.43208	2.31709	2.20039	2.10318	2.01323	1.92492	1.84401	1.77204	1.71033	1.65742	1.60328	1.55802	1.51284	1.46772	1.43146	1.38755	1.36016	1.32505	1.28118	1.25485	1.21097	1.17587	1.14077	1.09689	1.07056
11.35	5.84875	5.69453	5.52228	5.34155	5.1614	4.97682	4.79254	4.60856	4.41587	4.22909	4.03717	3.85453	3.67512	3.50469	3.34951	3.18562	3.04233	2.89671	2.76248	2.62825	2.50096	2.38472	2.2756	2.16665	2.0506	1.96132	1.87055	1.79027	1.71891	1.64755	1.5851	1.5405	1.48579	1.44122	1.40557	1.35991	1.32429	1.28867	1.24414	1.20851	1.18179	1.13726	1.10965	1.0643	1.03763	1.00126	0.974602	0.94871	0.930926
11.4	4.97291	4.78857	4.60823	4.41887	4.22612	4.03945	3.84746	3.67375	3.50311	3.33879	3.18877	3.03609	2.90369	2.77785	2.65201	2.52618	2.41832	2.31046	2.21159	2.1144	2.02444	1.93449	1.855	1.7844	1.72133	1.65826	1.6042	1.55791	1.52069	1.47454	1.42846	1.40152	1.35554	1.31964	1.27477	1.23888	1.20298	1.15903	1.13209	1.09616	1.06024	1.03329	1.00556	0.978634	0.96966	0.942738	0.92479	0.915816	0.906128
11.45	4.26464	4.08439	3.91002	3.73892	3.58295	3.41825	3.26541	3.11906	2.97294	2.84499	2.71943	2.60075	2.48226	2.38185	2.27448	2.17606	2.08492	2.00286	1.92245	1.85099	1.78703	1.72592	1.67232	1.62765	1.57531	1.5306	1.49484	1.45014	1.42332	1.38755	1.35179	1.31498	1.27823	1.24154	1.20586	1.1791	1.14252	1.10687	1.08099	1.04531	1.01775	0.999924	0.9821	0.955363	0.955363	0.936795	0.92789	0.91008	0.909358
11.5	2.94751	2.84326	2.7477	2.64346	2.56527	2.4784	2.40022	2.33072	2.26122	2.20224	2.14138	2.09096	2.03176	1.98989	1.94959	1.90595	1.86546	1.8408	1.80734	1.78259	1.74903	1.71395	1.68765	1.6424	1.60735	1.56354	1.52718	1.49216	1.44838	1.41214	1.37595	1.33224	1.30488	1.26883	1.24264	1.20773	1.18155	1.15434	1.12818	1.10202	1.08458	1.06713	1.04097	1.02353	1.01572	0.998265	0.98081	0.963354	0.954627
11.55	2.81192	2.70942	2.61547	2.53205	2.44851	2.36297	2.29453	2.21754	2.13886	2.06883	2.0005	1.93217	1.86236	1.79265	1.73157	1.67192	1.61227	1.55261	1.51	1.46005	1.40888	1.37477	1.34174	1.29907	1.2745	1.24034	1.21471	1.18055	1.15398	1.12837	1.11131	1.0857	1.05922	1.0507	1.03364	1.01658	0.998701	0.990179	0.973136	0.9553	0.946785	0.937491	0.937491	0.928212	0.928212	0.927442	0.918946	0.918946	0.918946
11.6	2.55531	2.44352	2.34892	2.24573	2.15806	2.05494	1.97606	1.88162	1.80576	1.72842	1.65239	1.58359	1.5234	1.4718	1.42768	1.39331	1.35035	1.31598	1.28161	1.25583	1.23005	1.21191	1.18615	1.16898	1.1518	1.13373	1.10799	1.09083	1.07368	1.04794	1.04018	1.01443	0.997255	0.988669	0.971497	0.96291	0.954324	0.937152	0.927825	0.927825	0.918511	0.909938	0.909938	0.909938	0.909938	0.909938	0.918511	0.926345	0.925606
11.65	2.00793	1.9099	1.81187	1.73166	1.65145	1.58016	1.52542	1.47199	1.41856	1.37289	1.3373	1.3017	1.27501	1.24832	1.22162	1.19593	1.17812	1.15141	1.12469	1.11673	1.08999	1.06326	1.05435	1.0374	1.01064	1.00258	0.975797	0.957944	0.940092	0.930371	0.911753	0.902841	0.893164	0.884259	0.874605	0.873858	0.873858	0.873111	0.864227	0.864227	0.863489	0.863489	0.864227	0.873111	0.873858	0.883503	0.901299	0.910974	0.928784
11.7	1.91894	1.82364	1.746	1.66836	1.61162	1.56305	1.51589	1.477	1.44783	1.40895	1.3895	1.35061	1.32145	1.29228	1.26312	1.23395	1.20365	1.18423	1.154	1.13352	1.12276	1.10338	1.09266	1.08298	1.0733	1.06362	1.06362	1.05394	1.04426	1.03458	1.0249	1.0249	1.01522	1.01619	1.00746	1.00746	0.998717	0.997763	0.997763	0.996811	0.98618	0.98524	0.98524	0.994911	0.994911	0.994911	1.00458	1.01425	1.02393
11.75	1.54379	1.49877	1.45375	1.40874	1.37329	1.33956	1.29298	1.26894	1.23528	1.20011	1.1762	1.14261	1.11879	1.09502	1.07129	1.04761	1.0253	1.0017	0.990553	0.978133	0.967001	0.957126	0.957126	0.958385	0.958385	0.959646	0.960909	0.962175	0.963444	0.963444	0.974642	0.963444	0.963444	0.962175	0.962175	0.960909	0.960909	0.97081	0.972085	0.98326	0.98326	0.98326	0.98326	0.972085	0.960909	0.960909	0.959646	0.948481	0.937317
11.8	1.52374	1.46938	1.43614	1.39408	1.36095	1.31738	1.28589	1.24391	1.21098	1.17952	1.14807	1.12709	1.09564	1.07467	1.04321	1.0105	0.989544	0.968592	0.94764	0.926689	0.916213	0.895261	0.884785	0.863833	0.853357	0.853357	0.842881	0.842881	0.842881	0.832405	0.832405	0.832405	0.832405	0.832405	0.832405	0.833494	0.834586	0.834586	0.846184	0.847289	0.857804	0.857804	0.857804	0.857804	0.86832	0.867195	0.86832	0.86832	0.86832
11.85	1.38634	1.35069	1.33713	1.31338	1.27616	1.2643	1.23901	1.21531	1.19162	1.17977	1.16644	1.15313	1.12948	1.11623	1.1148	1.103	1.0898	1.0884	1.0884	1.07663	1.07663	1.06761	1.06899	1.07176	1.0613	1.07454	1.07733	1.07874	1.09347	1.10683	1.10683	1.10683	1.11876	1.1307	1.1307	1.14116	1.14116	1.12778	1.12633	1.12487	1.11155	1.11012	1.09826	1.09826	1.09826	1.0864	1.08781	1.08781	1.09968
11.9	1.25717	1.23831	1.22826	1.20816	1.19811	1.17919	1.16913	1.15907	1.15016	1.13003	1.10989	1.08976	1.07969	1.05955	1.03942	1.02935	1.01929	1.01929	1.00922	1.00922	1.0082	1.0082	1.0082	1.00922	1.01929	1.01929	1.01929	1.02032	1.03039	1.03942	1.04949	1.05955	1.06062	1.0707	1.0707	1.07178	1.08187	1.08187	1.09195	1.09195	1.09195	1.10204	1.11212	1.11212	1.12221	1.12221	1.13229	1.13229	1.13229
11.95	1.21018	1.18204	1.16328	1.14348	1.12474	1.10498	1.09562	1.07689	1.05914	1.04977	1.03197	1.03292	1.02353	1.00569	0.997213	0.988725	0.979315	0.969904	0.969005	0.969005	0.968107	0.967211	0.966316	0.965422	0.964531	0.972996	0.981447	0.990795	0.999225	1.01791	1.02725	1.03659	1.05623	1.06558	1.08427	1.09462	1.10398	1.11435	1.12371	1.12474	1.13411	1.13411	1.13411	1.13411	1.13411	1.12474	1.11435	1.10498	1.09462
12	1.10333	1.08385	1.05572	1.03623	1.01673	0.988523	0.978767	0.95825	0.938756	0.929008	0.909514	0.908553	0.908553	0.907594	0.907594	0.907594	0.906636	0.906636	0.906636	0.906636	0.916358	0.925108	0.933842	0.952258	0.960954	0.970642	0.979314	0.988995	0.998675	1.01803	1.02877	1.03846	1.03953	1.0503	1.07081	1.07081	1.08163	1.09135	1.09135	1.09247	1.1022	1.10333	1.10333	1.09359	1.09359	1.08385	1.07411	1.07411	1.06438
[truncated: 891 more columns]

## Sheet: Fig. 4d
dμ/dn (mV cm2)
𝜈	0.249931	0.250062	0.250192	0.250322	0.250453	0.250583	0.250713	0.250844	0.250974	0.251105	0.251235	0.251365	0.251496	0.251626	0.251756	0.251887	0.252017	0.252147	0.252278	0.252408	0.252539	0.252669	0.252799	0.25293	0.25306	0.25319	0.253321	0.253451	0.253582	0.253712	0.253842	0.253973	0.254103	0.254233	0.254364	0.254494	0.254624	0.254755	0.254885	0.255016	0.255146	0.255276	0.255407	0.255537	0.255667	0.255798	0.255928	0.256058	0.256189
B (T)
7	0.834395	0.833813	0.833813	0.833813	0.833813	0.833813	0.833813	0.833813	0.833813	0.833813	0.833813	0.833813	0.833813	0.833813	0.834395	0.834395	0.834395	0.834395	0.834395	0.834395	0.834395	0.834395	0.834395	0.834395	0.834395	0.834395	0.834395	0.834395	0.830448	0.830448	0.830448	0.830448	0.830448	0.830448	0.830448	0.831027	0.831027	0.827078	0.827078	0.827078	0.827078	0.827078	0.827078	0.823128	0.823128	0.823128	0.823128	0.823128	0.819178
7.05	0.865949	0.865949	0.865949	0.865949	0.869895	0.869895	0.869895	0.869895	0.869895	0.869895	0.869895	0.869895	0.869895	0.870502	0.870502	0.870502	0.870502	0.87445	0.87445	0.87445	0.87445	0.87445	0.87445	0.87445	0.87445	0.87445	0.87445	0.87445	0.87445	0.875061	0.875061	0.875061	0.875061	0.87111	0.87111	0.87111	0.87111	0.87111	0.87111	0.87111	0.87111	0.87111	0.87111	0.87111	0.871718	0.867764	0.867764	0.867764	0.867764
7.1	0.736417	0.736417	0.736417	0.736417	0.736417	0.736417	0.736417	0.736417	0.736417	0.736417	0.736417	0.736417	0.736417	0.736417	0.736417	0.736417	0.736417	0.736417	0.736417	0.736417	0.736417	0.736417	0.736417	0.736417	0.736417	0.736417	0.736417	0.736417	0.736417	0.736417	0.736417	0.736417	0.736417	0.736417	0.736417	0.736417	0.736417	0.736417	0.736923	0.736923	0.740816	0.740816	0.740816	0.740816	0.740816	0.740816	0.740816	0.740816	0.744709
7.15	0.700949	0.700949	0.700949	0.700949	0.700949	0.704851	0.704851	0.704851	0.704851	0.708752	0.708752	0.708752	0.708264	0.708264	0.712162	0.712162	0.712162	0.712162	0.712162	0.712162	0.712162	0.712162	0.712162	0.712162	0.712162	0.712162	0.712162	0.712162	0.712162	0.711672	0.711672	0.711672	0.711672	0.711672	0.711672	0.711672	0.711672	0.711672	0.711672	0.711672	0.711672	0.711672	0.711672	0.707776	0.707776	0.707776	0.707776	0.707289	0.707289
7.2	0.690176	0.690176	0.689703	0.689703	0.689703	0.689703	0.689703	0.689703	0.689703	0.689703	0.685831	0.685831	0.685831	0.685831	0.685831	0.685831	0.685362	0.685362	0.685362	0.685362	0.685362	0.685362	0.685362	0.685362	0.685362	0.685362	0.685362	0.685362	0.685362	0.685362	0.685362	0.689232	0.689232	0.689232	0.689232	0.689232	0.688761	0.688761	0.688761	0.688761	0.688761	0.688761	0.688761	0.688761	0.688761	0.688761	0.688761	0.692628	0.692155
7.25	0.71205	0.71205	0.71205	0.71205	0.71205	0.71205	0.71205	0.71205	0.71205	0.71205	0.71205	0.71205	0.71205	0.71205	0.71205	0.71205	0.712534	0.712534	0.712534	0.712534	0.712534	0.712534	0.712534	0.712534	0.712534	0.712534	0.71302	0.71302	0.71302	0.71302	0.71302	0.71302	0.71302	0.71302	0.71302	0.71302	0.71302	0.71302	0.713506	0.713506	0.713506	0.713506	0.713506	0.713506	0.713506	0.713506	0.717363	0.717363	0.717363
7.3	0.683186	0.683186	0.683186	0.683186	0.683186	0.683186	0.682721	0.682721	0.682721	0.682721	0.682721	0.682721	0.682721	0.682721	0.682721	0.682721	0.68657	0.686104	0.686104	0.686104	0.686104	0.686104	0.686104	0.686104	0.68995	0.68995	0.68995	0.689482	0.689482	0.689482	0.689482	0.689482	0.689482	0.689482	0.693326	0.693326	0.693326	0.693326	0.693326	0.692855	0.692855	0.692855	0.692855	0.692855	0.692855	0.692855	0.692855	0.692855	0.692855
7.35	0.697619	0.693741	0.693741	0.693741	0.693741	0.689863	0.689863	0.689863	0.685986	0.685986	0.685986	0.685986	0.682108	0.682108	0.682108	0.682108	0.682108	0.682108	0.67823	0.67823	0.67823	0.67823	0.674353	0.674353	0.674353	0.670475	0.670475	0.670475	0.667055	0.667055	0.667055	0.663174	0.663174	0.663174	0.663174	0.659294	0.659294	0.659294	0.655413	0.655413	0.655863	0.655863	0.655863	0.655863	0.655863	0.65198	0.65198	0.65198	0.648542
7.4	0.713047	0.713047	0.709154	0.709154	0.709154	0.709154	0.709154	0.709154	0.709154	0.709154	0.709154	0.709154	0.709154	0.709154	0.709154	0.709154	0.709154	0.709154	0.709154	0.709154	0.709154	0.709154	0.709154	0.709154	0.709154	0.709154	0.709154	0.709154	0.709154	0.709154	0.709154	0.709154	0.709154	0.709154	0.709154	0.709154	0.709154	0.709154	0.709154	0.709154	0.709154	0.709154	0.709154	0.709154	0.709154	0.709154	0.713047	0.713047	0.713047
7.45	0.623083	0.623083	0.623083	0.623083	0.623083	0.622654	0.622654	0.622654	0.622654	0.622654	0.622654	0.622654	0.622654	0.622654	0.618764	0.618764	0.618764	0.618764	0.618339	0.618339	0.618339	0.618339	0.614451	0.614451	0.614451	0.614451	0.614451	0.614451	0.614451	0.610563	0.610563	0.610563	0.610563	0.610563	0.610563	0.610144	0.606259	0.606259	0.606259	0.606259	0.606259	0.606259	0.606259	0.602374	0.602374	0.602374	0.602374	0.602374	0.602374
7.5	0.617422	0.617422	0.617422	0.617422	0.617422	0.613507	0.613507	0.613507	0.613507	0.613507	0.613507	0.613507	0.613932	0.613932	0.613932	0.613932	0.613932	0.613932	0.613932	0.613932	0.613932	0.613932	0.613932	0.613932	0.613932	0.613932	0.617849	0.617849	0.617849	0.617849	0.617849	0.617849	0.617849	0.617849	0.617849	0.617849	0.617849	0.617849	0.621766	0.621766	0.621766	0.621766	0.621766	0.621766	0.621766	0.621766	0.621766	0.621766	0.621766
7.55	0.740717	0.736828	0.736828	0.736828	0.732939	0.732939	0.732939	0.732939	0.732939	0.72905	0.72905	0.72905	0.72516	0.72516	0.72516	0.721271	0.721271	0.721271	0.717382	0.717382	0.717382	0.713493	0.713493	0.713493	0.709117	0.709117	0.709117	0.709117	0.70523	0.70523	0.70523	0.70523	0.70523	0.70523	0.70523	0.70523	0.70523	0.701344	0.700863	0.700863	0.700863	0.700863	0.696979	0.696979	0.696979	0.696979	0.696979	0.693095	0.693095
7.6	0.789755	0.789755	0.789755	0.789755	0.785881	0.785881	0.785881	0.782006	0.782006	0.781471	0.7776	0.7776	0.7776	0.7776	0.7776	0.7776	0.773728	0.773728	0.769856	0.769856	0.769856	0.765985	0.765985	0.762113	0.762113	0.762113	0.758241	0.758241	0.754369	0.754369	0.750498	0.750498	0.750498	0.750498	0.750498	0.746626	0.746626	0.742754	0.742247	0.742247	0.738377	0.738377	0.734508	0.734508	0.730639	0.730639	0.730639	0.72677	0.72677
7.65	0.770597	0.770597	0.766727	0.766727	0.762858	0.762858	0.762858	0.762858	0.762858	0.758988	0.758988	0.755118	0.755118	0.751249	0.747379	0.747379	0.74351	0.74351	0.73964	0.73964	0.735771	0.735771	0.735771	0.735771	0.731901	0.728032	0.728032	0.724162	0.724162	0.720293	0.720293	0.716423	0.716423	0.712066	0.7082	0.7082	0.7082	0.7082	0.704333	0.704333	0.700466	0.700466	0.696599	0.692732	0.692732	0.688865	0.688865	0.684998	0.684998
7.7	0.750678	0.750678	0.746812	0.746812	0.742946	0.742946	0.739079	0.739079	0.735213	0.735213	0.731347	0.731347	0.731347	0.731347	0.731347	0.72748	0.72748	0.723614	0.723614	0.719748	0.719748	0.719748	0.715881	0.715881	0.712015	0.712015	0.708149	0.707665	0.707665	0.703801	0.703801	0.703801	0.703801	0.703801	0.699938	0.699938	0.696074	0.696074	0.696074	0.69221	0.69221	0.69221	0.688347	0.688347	0.684483	0.684483	0.684483	0.680155	0.680155
7.75	0.812862	0.808999	0.808999	0.808999	0.805136	0.805136	0.801274	0.801274	0.797411	0.793548	0.793548	0.789685	0.789685	0.785822	0.781959	0.781959	0.781959	0.778097	0.778097	0.774234	0.770371	0.770371	0.766508	0.766508	0.762645	0.758782	0.758782	0.754919	0.754919	0.754919	0.751057	0.747194	0.747194	0.743331	0.739468	0.739468	0.735605	0.731243	0.727383	0.727383	0.727383	0.723523	0.723523	0.719663	0.715802	0.715802	0.711942	0.708082	0.708082
7.8	0.776289	0.776289	0.772402	0.768515	0.768515	0.764628	0.760741	0.760741	0.760741	0.756854	0.752967	0.74908	0.74908	0.744682	0.740797	0.740797	0.736913	0.733029	0.733029	0.733029	0.729145	0.72526	0.72526	0.721376	0.717492	0.717492	0.713608	0.709723	0.709236	0.705355	0.705355	0.705355	0.701473	0.701473	0.697592	0.697592	0.69371	0.69371	0.689829	0.685947	0.685947	0.685947	0.682065	0.682065	0.678184	0.678184	0.678184	0.678184	0.678184
7.85	0.792237	0.792237	0.792237	0.788335	0.787792	0.787792	0.787792	0.783893	0.783893	0.783893	0.783893	0.779995	0.779995	0.779995	0.779995	0.776096	0.776096	0.775561	0.775561	0.771665	0.771665	0.771665	0.771665	0.771134	0.771134	0.771134	0.771134	0.767241	0.766713	0.766713	0.762823	0.762823	0.762823	0.762299	0.758411	0.758411	0.758411	0.754523	0.754523	0.754004	0.750119	0.750119	0.750119	0.746234	0.746234	0.742348	0.741839	0.741839	0.741839
7.9	0.85162	0.847697	0.847697	0.843774	0.843774	0.843774	0.843774	0.839852	0.839852	0.835929	0.835929	0.832007	0.832007	0.828084	0.828084	0.828084	0.824162	0.824162	0.820239	0.820239	0.816317	0.816317	0.816317	0.816317	0.816317	0.816317	0.812394	0.812394	0.812394	0.808471	0.808471	0.808471	0.808471	0.804549	0.804549	0.804549	0.800626	0.800626	0.800626	0.800626	0.796704	0.796704	0.796704	0.796704	0.792781	0.792781	0.792781	0.792781	0.788859
7.95	0.792265	0.788314	0.788314	0.788314	0.788314	0.788314	0.784363	0.784363	0.780411	0.780411	0.780411	0.77646	0.77646	0.772509	0.772509	0.768557	0.768557	0.768557	0.764606	0.764606	0.760655	0.760655	0.760655	0.760655	0.756704	0.756704	0.752752	0.752752	0.748801	0.748801	0.74485	0.740898	0.740898	0.736947	0.736947	0.732996	0.732996	0.732996	0.732996	0.729045	0.729045	0.725093	0.721142	0.721142	0.717692	0.717692	0.713738	0.713738	0.709784
8	0.815855	0.815855	0.815855	0.815855	0.815855	0.815855	0.815855	0.815855	0.815855	0.815855	0.815855	0.811903	0.811903	0.811903	0.811903	0.811903	0.811903	0.811903	0.80795	0.80795	0.80795	0.80795	0.80795	0.80795	0.803998	0.803998	0.803998	0.803998	0.803998	0.803998	0.800045	0.800045	0.800604	0.800604	0.800604	0.796649	0.796649	0.796649	0.796649	0.796649	0.796649	0.792694	0.793248	0.793248	0.793248	0.78929	0.78929	0.78929	0.78929
8.05	0.844765	0.840806	0.840806	0.840806	0.840806	0.836847	0.836847	0.836847	0.836847	0.832888	0.832888	0.832888	0.832888	0.828929	0.828929	0.828929	0.828929	0.82497	0.82497	0.82497	0.82497	0.821011	0.821011	0.821011	0.821011	0.817052	0.817052	0.817052	0.816481	0.816481	0.816481	0.816481	0.812524	0.812524	0.812524	0.812524	0.808568	0.808568	0.808568	0.804612	0.804612	0.804612	0.800655	0.800655	0.800655	0.796143	0.796143	0.796143	0.792189
8.1	0.808545	0.804028	0.804028	0.804028	0.804028	0.800076	0.800076	0.799517	0.795568	0.795568	0.795568	0.791619	0.791619	0.791067	0.791067	0.791067	0.791067	0.78712	0.78712	0.786572	0.782628	0.782628	0.778684	0.778684	0.774201	0.774201	0.774201	0.77026	0.77026	0.766319	0.766319	0.762378	0.762378	0.762378	0.762378	0.761848	0.757909	0.757909	0.753971	0.753971	0.753971	0.749511	0.749511	0.745576	0.745576	0.74164	0.74164	0.741125	0.737192
8.15	0.836529	0.831982	0.831982	0.828021	0.828021	0.824059	0.824059	0.820098	0.820098	0.820098	0.816136	0.816136	0.816136	0.816136	0.812175	0.812175	0.808214	0.808214	0.808214	0.804252	0.804252	0.800291	0.800291	0.800291	0.796329	0.796329	0.796329	0.792368	0.792368	0.792368	0.788959	0.788959	0.788959	0.788959	0.788959	0.788959	0.788959	0.788959	0.788959	0.784994	0.784994	0.784994	0.784994	0.784994	0.784994	0.784994	0.785545	0.785545	0.785545
8.2	0.787901	0.787901	0.787901	0.787901	0.787901	0.783944	0.783944	0.783944	0.783944	0.783944	0.780532	0.780532	0.780532	0.780532	0.780532	0.780532	0.776573	0.776573	0.776573	0.776573	0.776573	0.776573	0.772613	0.772613	0.772072	0.772072	0.772072	0.772072	0.768115	0.768115	0.768115	0.768115	0.768115	0.768115	0.764158	0.764158	0.764158	0.764158	0.764158	0.760201	0.760201	0.760201	0.760201	0.75967	0.75967	0.75967	0.75967	0.75967	0.755716
8.25	0.842713	0.838744	0.838744	0.838744	0.838744	0.838744	0.838744	0.838744	0.838744	0.834775	0.834775	0.834775	0.834775	0.834775	0.834775	0.830806	0.830806	0.830806	0.830806	0.830806	0.830806	0.826837	0.826837	0.826837	0.826837	0.826837	0.826837	0.826837	0.826837	0.826837	0.826837	0.826837	0.826837	0.826837	0.826837	0.826837	0.822868	0.822868	0.822868	0.822868	0.822868	0.823445	0.823445	0.823445	0.819474	0.819474	0.819474	0.819474	0.819474
8.3	0.797479	0.797479	0.797479	0.797479	0.797479	0.793526	0.793526	0.793526	0.793526	0.793526	0.793526	0.793526	0.793526	0.793526	0.793526	0.793526	0.793526	0.793526	0.793526	0.793526	0.79408	0.79408	0.798036	0.798036	0.798036	0.798036	0.798036	0.798036	0.798036	0.798036	0.798036	0.798036	0.798036	0.798036	0.798036	0.801992	0.801992	0.801992	0.801992	0.801992	0.802553	0.802553	0.802553	0.802553	0.802553	0.806511	0.806511	0.807076	0.807076
8.35	0.792796	0.792796	0.788785	0.788785	0.784773	0.784773	0.784773	0.780762	0.780762	0.780762	0.776751	0.776751	0.77274	0.77274	0.77274	0.768728	0.768728	0.768728	0.764717	0.764717	0.764717	0.764717	0.764717	0.764717	0.764717	0.760706	0.760706	0.760706	0.756695	0.756159	0.756159	0.756159	0.75215	0.75215	0.75215	0.75215	0.748142	0.748142	0.747612	0.747612	0.743607	0.743607	0.743607	0.743607	0.743607	0.739078	0.739078	0.739078	0.739078
8.4	0.846595	0.846595	0.846595	0.842623	0.842623	0.838652	0.838652	0.838652	0.838652	0.838652	0.838652	0.83468	0.83468	0.83468	0.83468	0.830709	0.830709	0.830709	0.826737	0.826737	0.826737	0.826737	0.826737	0.823344	0.823344	0.823344	0.823344	0.823344	0.819369	0.819369	0.819369	0.819369	0.819369	0.819369	0.819369	0.815395	0.815395	0.815395	0.815395	0.815395	0.815395	0.815395	0.815395	0.815395	0.815395	0.815395	0.815395	0.815395	0.815395
8.45	0.908494	0.908494	0.908494	0.908494	0.904546	0.904546	0.904546	0.900598	0.900598	0.900598	0.896649	0.896649	0.892701	0.892701	0.892701	0.888753	0.888753	0.884805	0.884805	0.884805	0.884805	0.884805	0.880856	0.880856	0.880856	0.876908	0.876908	0.87296	0.87296	0.87296	0.869012	0.869012	0.865063	0.865063	0.865063	0.861115	0.861115	0.857167	0.857167	0.857765	0.857765	0.857765	0.857765	0.853814	0.853814	0.853814	0.849863	0.849863	0.849863
8.5	0.878763	0.878763	0.878763	0.878763	0.878145	0.878145	0.878145	0.878145	0.878145	0.878145	0.878145	0.874162	0.874162	0.874162	0.874162	0.870179	0.870179	0.870179	0.866197	0.866197	0.866197	0.866197	0.862214	0.862214	0.862214	0.862214	0.858231	0.858231	0.858231	0.854249	0.854851	0.854851	0.854851	0.850865	0.850865	0.850865	0.850865	0.850865	0.850865	0.850865	0.84688	0.847477	0.847477	0.847477	0.843488	0.843488	0.843488	0.843488	0.8395
8.55	0.929414	0.929414	0.929414	0.929414	0.929414	0.929414	0.929414	0.929414	0.929414	0.929414	0.930073	0.930073	0.930073	0.930073	0.930073	0.930073	0.930073	0.930073	0.930073	0.930073	0.930073	0.929414	0.929414	0.929414	0.929414	0.929414	0.925403	0.925403	0.925403	0.925403	0.925403	0.925403	0.925403	0.925403	0.925403	0.921392	0.921392	0.921392	0.920739	0.920739	0.920739	0.916731	0.916731	0.916731	0.916731	0.912077	0.912077	0.912077	0.912077
8.6	1.00547	1.00547	1.00547	1.00547	1.00147	1.00147	1.00147	0.99747	0.99747	0.99747	0.99347	0.99347	0.99347	0.989471	0.989471	0.989471	0.985471	0.984775	0.984775	0.984775	0.980778	0.980778	0.980778	0.976781	0.976781	0.976781	0.976781	0.976092	0.976092	0.972098	0.972098	0.972098	0.968104	0.968104	0.968104	0.96411	0.96343	0.96343	0.959438	0.959438	0.959438	0.955447	0.955447	0.951456	0.951456	0.950785	0.946797	0.946797	0.946797
8.65	0.900011	0.900011	0.900011	0.900011	0.900011	0.900011	0.895992	0.895992	0.895992	0.895992	0.895992	0.895992	0.895992	0.895992	0.895356	0.895356	0.895356	0.895356	0.895356	0.895356	0.895356	0.895356	0.89472	0.89472	0.89472	0.89472	0.89472	0.89472	0.89472	0.89472	0.894086	0.894086	0.894086	0.894086	0.894086	0.894086	0.894086	0.893453	0.893453	0.893453	0.893453	0.893453	0.889445	0.888816	0.888816	0.888816	0.888816	0.888816	0.888187
8.7	0.991617	0.991617	0.987608	0.987608	0.986909	0.986909	0.986909	0.986909	0.986909	0.986909	0.98621	0.98621	0.98621	0.98621	0.98621	0.98621	0.985513	0.985513	0.985513	0.985513	0.985513	0.985513	0.985513	0.985513	0.985513	0.985513	0.985513	0.985513	0.985513	0.985513	0.989514	0.989514	0.989514	0.989514	0.989514	0.989514	0.988815	0.988815	0.988815	0.988815	0.988815	0.988815	0.988815	0.984817	0.984817	0.984817	0.984817	0.984817	0.984817
8.75	0.982028	0.982028	0.982028	0.978038	0.978038	0.978038	0.978038	0.974047	0.974047	0.970056	0.970056	0.970056	0.966065	0.966065	0.966065	0.962074	0.962074	0.962074	0.962074	0.962074	0.958083	0.958083	0.958083	0.954092	0.954092	0.950101	0.950101	0.950101	0.94611	0.94611	0.942119	0.942119	0.942119	0.938128	0.938128	0.934138	0.934138	0.934138	0.934138	0.934138	0.934138	0.930147	0.930147	0.930147	0.926156	0.926156	0.926156	0.922165	0.922165
8.8	0.945679	0.941726	0.941726	0.941726	0.941726	0.941726	0.941726	0.941726	0.937772	0.937772	0.937772	0.933819	0.933819	0.933167	0.929217	0.929217	0.929217	0.925266	0.925266	0.921316	0.921316	0.921316	0.917365	0.917365	0.917365	0.913415	0.913415	0.913415	0.913415	0.913415	0.913415	0.9101	0.9101	0.9101	0.906147	0.906147	0.906147	0.902194	0.902194	0.89824	0.89824	0.89824	0.894287	0.894287	0.894287	0.890334	0.890334	0.890334	0.890334
8.85	0.940375	0.940375	0.940375	0.940375	0.940375	0.940375	0.940375	0.936399	0.936399	0.936399	0.936399	0.932424	0.932424	0.932424	0.933079	0.933079	0.929101	0.929101	0.929101	0.929101	0.925123	0.925123	0.925123	0.925123	0.925123	0.921144	0.921144	0.921144	0.921144	0.921792	0.917811	0.917811	0.917811	0.917811	0.91383	0.91383	0.91383	0.91383	0.91383	0.91383	0.91383	0.91383	0.91383	0.909849	0.909849	0.909849	0.909849	0.905868	0.905868
8.9	1.03616	1.03616	1.03616	1.03616	1.03616	1.03688	1.03688	1.03292	1.03292	1.03292	1.03292	1.03292	1.03292	1.03292	1.03292	1.02896	1.02896	1.02896	1.02896	1.02896	1.02896	1.02501	1.02501	1.02501	1.02501	1.02501	1.02501	1.02105	1.02105	1.02105	1.02105	1.02105	1.02105	1.02176	1.02176	1.0178	1.0178	1.0178	1.0178	1.01384	1.01384	1.01384	1.00988	1.00988	1.00988	1.00988	1.00592	1.00592	1.00266
8.95	0.989581	0.989581	0.989581	0.985631	0.985631	0.98168	0.98168	0.98168	0.977729	0.977729	0.977729	0.977729	0.977729	0.973779	0.973779	0.969828	0.969828	0.969828	0.965878	0.965878	0.961927	0.962599	0.958646	0.958646	0.954692	0.954692	0.954692	0.950739	0.950739	0.950739	0.950739	0.946786	0.946786	0.946786	0.942832	0.942832	0.938879	0.938879	0.938879	0.934926	0.934926	0.930972	0.930972	0.927019	0.927019	0.927019	0.923065	0.923065	0.923065
9	1.01386	1.01386	1.01386	1.01386	1.01386	1.01386	1.01386	1.01386	1.01386	1.01386	1.01386	1.01386	1.01386	1.01386	1.01386	1.01386	1.01386	1.01386	1.01386	1.01386	1.01315	1.01315	1.01315	1.01315	1.01315	1.01315	1.01315	1.01315	1.01315	1.01315	1.01315	1.01315	1.01315	1.01315	1.01245	1.01245	1.01245	1.01245	1.01245	1.01245	1.01245	1.01245	1.01245	1.01245	1.01245	1.01245	1.00853	1.00853	1.00853
9.05	0.961717	0.961717	0.961717	0.961717	0.961717	0.961717	0.961717	0.96566	0.96566	0.96566	0.96566	0.96566	0.96566	0.96566	0.969603	0.969603	0.969603	0.969603	0.969603	0.969603	0.969603	0.969603	0.973547	0.973547	0.973547	0.973547	0.972869	0.972869	0.972869	0.972869	0.972869	0.972869	0.976809	0.976809	0.976809	0.976809	0.976809	0.976809	0.976809	0.976809	0.976809	0.976809	0.976809	0.976809	0.976809	0.976809	0.976809	0.976809	0.976809
9.1	0.909927	0.909927	0.909927	0.909927	0.909927	0.909927	0.909927	0.909927	0.909291	0.909291	0.909291	0.909291	0.909291	0.909291	0.908655	0.908655	0.908655	0.908655	0.908655	0.904066	0.904066	0.904066	0.904066	0.904066	0.903435	0.903435	0.903435	0.903435	0.903435	0.899484	0.898856	0.898856	0.898856	0.898856	0.898856	0.898856	0.898229	0.898229	0.898229	0.898229	0.894284	0.894284	0.894284	0.894284	0.893661	0.893661	0.893661	0.893661	0.893661
9.15	0.984118	0.984118	0.984118	0.984118	0.984118	0.984118	0.988075	0.988075	0.987384	0.987384	0.987384	0.987384	0.991339	0.991339	0.991339	0.991339	0.991339	0.991339	0.995293	0.995293	0.994598	0.994598	0.994598	0.994598	0.998549	0.998549	0.998549	0.998549	0.998549	0.998549	1.0025	1.0018	1.0018	1.0018	1.0018	1.0018	1.00575	1.00575	1.00575	1.00575	1.00505	1.00899	1.00899	1.00899	1.00899	1.00899	1.00899	1.00899	1.00899
9.2	0.947563	0.947563	0.947563	0.951503	0.951503	0.955442	0.955442	0.955442	0.959382	0.959382	0.963321	0.963321	0.963321	0.967261	0.967261	0.9712	0.9712	0.97514	0.97514	0.97514	0.97514	0.979079	0.979079	0.983019	0.983019	0.986272	0.986272	0.990209	0.994145	0.994145	0.998082	0.998082	1.00202	1.00202	1.00202	1.00202	1.00596	1.00989	1.00989	1.01383	1.01383	1.01777	1.0217	1.0217	1.02564	1.02564	1.02958	1.02958	1.02958
9.25	0.949112	0.949112	0.949112	0.953072	0.953072	0.953072	0.957031	0.957701	0.957701	0.957701	0.957701	0.961663	0.961663	0.965626	0.965626	0.965626	0.969588	0.969588	0.97355	0.97355	0.977512	0.977512	0.981475	0.981475	0.985437	0.985437	0.985437	0.989399	0.989399	0.993361	0.994057	0.998022	1.00199	1.00199	1.00595	1.00992	1.01063	1.01459	1.01459	1.01459	1.01856	1.02253	1.02722	1.02722	1.03119	1.03516	1.03913	1.0431	1.04383
9.3	0.996622	1.00058	1.00455	1.00851	1.01247	1.01247	1.01643	1.02039	1.02436	1.02832	1.03228	1.03624	1.0402	1.0402	1.04417	1.04813	1.05209	1.05605	1.06001	1.06398	1.06794	1.06794	1.0719	1.07586	1.07982	1.08379	1.09171	1.09567	1.09567	1.09963	1.1036	1.10756	1.11152	1.11548	1.11944	1.12341	1.12341	1.12737	1.13133	1.13925	1.14322	1.14718	1.15114	1.15114	1.1551	1.15906	1.16303	1.17095	1.17491
9.35	1.06374	1.06374	1.06765	1.07156	1.07546	1.07863	1.08253	1.08643	1.09034	1.09034	1.09424	1.09815	1.10205	1.10595	1.10986	1.11376	1.11767	1.11767	1.12157	1.12547	1.12938	1.13328	1.13719	1.14109	1.14499	1.14499	1.1489	1.1528	1.15671	1.16061	1.16451	1.16842	1.17232	1.17623	1.18013	1.18403	1.18794	1.19102	1.19492	1.19882	1.19882	1.20272	1.21053	1.21443	1.21833	1.22223	1.22613	1.22613	1.23003
9.4	0.989346	0.993257	0.993257	0.997168	1.00499	1.0089	1.01281	1.02063	1.02063	1.02455	1.02846	1.03628	1.04019	1.0441	1.04801	1.05192	1.05583	1.05974	1.06757	1.07148	1.07539	1.07539	1.08321	1.08712	1.09103	1.09885	1.10276	1.10276	1.10668	1.11059	1.11841	1.12232	1.12623	1.13014	1.13014	1.13796	1.14187	1.14579	1.1497	1.15361	1.15752	1.16143	1.16534	1.16925	1.17316	1.18098	1.1849	1.18571	1.18963
9.45	1.20676	1.20676	1.21066	1.21066	1.21455	1.21844	1.21844	1.22234	1.22234	1.22623	1.22623	1.23013	1.23402	1.23402	1.23402	1.23402	1.23792	1.23792	1.24181	1.24181	1.2457	1.24656	1.25046	1.25436	1.25436	1.25825	1.25825	1.25825	1.25825	1.26215	1.26605	1.26605	1.26994	1.26994	1.27384	1.27774	1.27774	1.28164	1.28164	1.28642	1.28642	1.28642	1.29032	1.29422	1.29422	1.29812	1.30202	1.30592	1.30592
9.5	1.11212	1.11603	1.1168	1.12071	1.12462	1.12853	1.13244	1.13244	1.13634	1.13713	1.14104	1.14495	1.14887	1.15278	1.15669	1.1606	1.1606	1.16451	1.16843	1.17234	1.17625	1.18016	1.18407	1.18798	1.18798	1.1919	1.19972	1.20363	1.20754	1.21146	1.21537	1.21928	1.22319	1.2271	1.23102	1.23884	1.24275	1.24275	1.25057	1.25449	1.2584	1.26622	1.26622	1.27405	1.27796	1.28098	1.2888	1.29271	1.29662
9.55	1.2737	1.2776	1.2815	1.2854	1.2893	1.29231	1.29621	1.30011	1.3079	1.3118	1.3118	1.3157	1.32349	1.32739	1.33129	1.33908	1.33908	1.34206	1.34985	1.35374	1.36153	1.36543	1.36932	1.37321	1.381	1.3849	1.39269	1.39562	1.39951	1.4073	1.41508	1.41898	1.42287	1.43065	1.43844	1.44134	1.44523	1.453	1.46078	1.46856	1.47245	1.48023	1.48801	1.49579	1.49865	1.50642	1.5142	1.52197	1.52586
9.6	1.43537	1.43929	1.44713	1.45106	1.4589	1.46283	1.46675	1.47067	1.47852	1.48244	1.49028	1.49421	1.49813	1.50598	1.51382	1.51774	1.52167	1.52559	1.53344	1.54128	1.5452	1.54913	1.55697	1.5659	1.56983	1.57375	1.58161	1.58946	1.59731	1.60123	1.60516	1.61301	1.62086	1.62479	1.63264	1.64049	1.64834	1.65226	1.65619	1.66404	1.67189	1.67974	1.68367	1.69152	1.69937	1.70722	1.71115	1.719	1.72685
9.65	1.49424	1.50214	1.51004	1.51399	1.51794	1.52584	1.53374	1.54164	1.54164	1.54954	1.55744	1.56534	1.56929	1.57719	1.58398	1.59187	1.59582	1.60483	1.61273	1.62063	1.62458	1.63248	1.64038	1.64828	1.65223	1.66013	1.66803	1.67593	1.68383	1.69173	1.69963	1.70357	1.71542	1.72332	1.73122	1.73912	1.74702	1.75492	1.76405	1.77196	1.77986	1.78776	1.79567	1.80753	1.81543	1.82334	1.83519	1.8431	1.851
9.7	1.79903	1.80695	1.81488	1.8228	1.83469	1.83865	1.84657	1.85846	1.86242	1.87431	1.88223	1.89015	1.89808	1.90996	1.91789	1.92581	1.93374	1.94562	1.95095	1.96285	1.97474	1.9787	1.9906	1.99853	2.00646	2.01835	2.02628	2.03818	2.04611	2.05403	2.06593	2.07782	2.08179	2.09368	2.10558	2.11351	2.12144	2.13333	2.14276	2.15466	2.16657	2.1745	2.1864	2.19434	2.20624	2.21418	2.22211	2.23401	2.24592
9.75	1.94452	1.95646	1.96043	1.97237	1.98033	1.98969	1.99765	2.0096	2.01358	2.02553	2.03349	2.04289	2.05484	2.06281	2.07078	2.07875	2.09071	2.10016	2.10813	2.12009	2.12807	2.13604	2.14952	2.1575	2.16548	2.17745	2.18544	2.19342	2.20694	2.21493	2.22691	2.2349	2.24288	2.25486	2.26844	2.27244	2.28443	2.29641	2.30441	2.31403	2.32603	2.33403	2.34202	2.35402	2.36202	2.37402	2.37801	2.39001	2.40201
9.8	2.26219	2.27018	2.27817	2.29016	2.29815	2.31014	2.32212	2.33011	2.34375	2.35175	2.35974	2.37174	2.37973	2.39173	2.39972	2.40772	2.41971	2.4317	2.4357	2.44943	2.46143	2.46943	2.47743	2.48943	2.49744	2.50544	2.51744	2.52544	2.53344	2.54544	2.54945	2.56145	2.57345	2.57745	2.58945	2.59745	2.60546	2.61346	2.62546	2.62946	2.64146	2.64946	2.65746	2.66547	2.67347	2.68547	2.68947	2.69747	2.70947
9.85	2.52535	2.53332	2.5413	2.55327	2.55726	2.56523	2.57902	2.58301	2.59099	2.59897	2.61095	2.61494	2.62292	2.6309	2.63888	2.64687	2.65485	2.66283	2.67081	2.6788	2.68678	2.69476	2.69875	2.71073	2.71871	2.7227	2.73261	2.7406	2.74859	2.75258	2.76456	2.77255	2.77655	2.78453	2.79252	2.80051	2.8045	2.81249	2.82048	2.82847	2.83246	2.84045	2.85243	2.86042	2.86442	2.8724	2.88039	2.88838	2.89237
9.9	2.57443	2.58646	2.59048	2.5985	2.61054	2.61455	2.62258	2.6306	2.64264	2.64665	2.65468	2.66672	2.67262	2.68065	2.68868	2.70073	2.70475	2.71278	2.72081	2.72884	2.73687	2.7449	2.75293	2.75695	2.76498	2.77301	2.78104	2.78907	2.7971	2.80513	2.80915	2.81718	2.82521	2.83324	2.83726	2.84529	2.85332	2.86135	2.86536	2.86938	2.87741	2.88544	2.89347	2.89749	2.90552	2.91355	2.92158	2.9256	2.92961
9.95	2.88205	2.89006	2.89406	2.89807	2.90608	2.91409	2.92003	2.92003	2.92803	2.93603	2.94403	2.94804	2.95204	2.96004	2.96404	2.97204	2.97604	2.98405	2.98805	2.99605	3.00405	3.00405	3.01206	3.02006	3.02406	3.03206	3.03606	3.04407	3.04807	3.05607	3.06007	3.06407	3.07207	3.08226	3.08626	3.09026	3.09827	3.10628	3.11028	3.11429	3.1223	3.13031	3.13431	3.14232	3.14632	3.15656	3.16057	3.16858	3.17259
10	3.06894	3.07296	3.08101	3.08503	3.08906	3.0971	3.10113	3.10515	3.1132	3.11722	3.1275	3.13152	3.13555	3.1436	3.14763	3.15568	3.15971	3.16374	3.16776	3.17582	3.17984	3.1879	3.19192	3.19595	3.19998	3.20803	3.21206	3.22011	3.22011	3.22414	3.23219	3.23852	3.24658	3.25061	3.25061	3.25635	3.26038	3.2644	3.26843	3.27648	3.27648	3.28051	3.28454	3.28856	3.29662	3.30064	3.30467	3.30467	3.3087
10.05	3.29219	3.30021	3.30423	3.30824	3.31626	3.32028	3.3283	3.3283	3.33633	3.34034	3.34673	3.35476	3.35877	3.35877	3.3668	3.37082	3.37484	3.37885	3.38688	3.38688	3.3909	3.39732	3.40134	3.40536	3.40938	3.41742	3.41742	3.42143	3.42545	3.42947	3.43349	3.43751	3.44153	3.44153	3.44555	3.44555	3.44956	3.45358	3.4576	3.4576	3.46162	3.46564	3.46966	3.46966	3.46966	3.47367	3.47367	3.47769	3.47769
10.1	3.26963	3.27365	3.27767	3.28169	3.28169	3.28572	3.28572	3.28974	3.29376	3.29779	3.30181	3.30181	3.30583	3.30985	3.30985	3.30985	3.31388	3.3179	3.3179	3.32192	3.32594	3.32594	3.32997	3.33399	3.33399	3.33801	3.33801	3.33801	3.34204	3.34204	3.34606	3.35008	3.35008	3.3541	3.35813	3.35813	3.36215	3.36215	3.36617	3.36617	3.36617	3.37019	3.37422	3.37422	3.37824	3.37824	3.38226	3.38629	3.38629
10.15	3.29487	3.29656	3.3006	3.30465	3.3087	3.31274	3.31679	3.32084	3.32084	3.32489	3.32893	3.33298	3.33703	3.33869	3.34273	3.34273	3.34677	3.34677	3.35082	3.35486	3.35891	3.36295	3.36699	3.36863	3.37267	3.37267	3.37671	3.37671	3.38076	3.3848	3.38884	3.39288	3.39692	3.39692	3.40096	3.40096	3.405	3.405	3.40661	3.41065	3.41469	3.41469	3.41873	3.42277	3.42277	3.42436	3.42436	3.42436	3.4284
10.2	3.31894	3.31894	3.32298	3.32298	3.32702	3.32702	3.33106	3.33106	3.3351	3.3351	3.3351	3.3351	3.33676	3.33676	3.33676	3.3408	3.3408	3.34483	3.34483	3.34887	3.34887	3.35291	3.35052	3.35455	3.35455	3.35858	3.35858	3.35858	3.35858	3.36262	3.36665	3.36425	3.36828	3.36828	3.37232	3.37232	3.37635	3.37635	3.38038	3.37797	3.382	3.382	3.382	3.382	3.382	3.38603	3.38603	3.38603	3.38765
10.25	3.48578	3.48981	3.49384	3.49384	3.49787	3.5019	3.50593	3.50996	3.51246	3.51246	3.51649	3.52052	3.52456	3.52859	3.52859	3.53262	3.53665	3.53665	3.54068	3.54068	3.54068	3.54321	3.54724	3.54724	3.55128	3.55128	3.55128	3.55531	3.55531	3.55531	3.55531	3.55935	3.55935	3.55935	3.55935	3.55935	3.55935	3.55935	3.55935	3.55935	3.55935	3.55531	3.55531	3.55278	3.55278	3.55278	3.54875	3.54875	3.54875
10.3	3.44766	3.44766	3.44766	3.44921	3.44921	3.44921	3.44921	3.44921	3.44921	3.44921	3.44921	3.44679	3.44679	3.44679	3.44679	3.44679	3.44679	3.44679	3.44679	3.44679	3.44438	3.44438	3.44438	3.44042	3.44042	3.44042	3.43646	3.43646	3.43646	3.4325	3.4325	3.42854	3.42854	3.42458	3.42458	3.42062	3.41666	3.41666	3.41666	3.4127	3.4127	3.40874	3.40478	3.40478	3.40082	3.39686	3.3929	3.3929	3.3929
10.35	3.34463	3.34463	3.34227	3.34227	3.34227	3.33828	3.33828	3.33429	3.33031	3.33031	3.32632	3.32632	3.32233	3.31834	3.31834	3.31435	3.31435	3.31435	3.31037	3.30638	3.30638	3.30239	3.2984	3.2921	3.28811	3.28811	3.28413	3.28413	3.28014	3.27616	3.27217	3.26819	3.2642	3.26022	3.26022	3.25394	3.25394	3.24996	3.24598	3.24199	3.23801	3.23403	3.23005	3.22607	3.22607	3.22208	3.2181	3.20788	3.2039
10.4	3.32469	3.32069	3.32069	3.31669	3.3127	3.3127	3.3087	3.3047	3.3047	3.30071	3.29438	3.29438	3.29438	3.29039	3.2864	3.2864	3.2824	3.27841	3.27441	3.26811	3.26412	3.26412	3.26412	3.26013	3.25614	3.25215	3.24816	3.24188	3.23789	3.2339	3.2339	3.22992	3.22593	3.21967	3.21568	3.2117	3.20771	3.20373	3.20373	3.19974	3.19351	3.18953	3.18554	3.18156	3.17758	3.1736	3.1736	3.16738	3.1634
10.45	3.18189	3.17789	3.1699	3.1659	3.1659	3.1579	3.1539	3.1459	3.13968	3.13568	3.13168	3.12769	3.11969	3.11569	3.1117	3.1077	3.1037	3.09571	3.09171	3.08772	3.07972	3.07972	3.07173	3.06773	3.05974	3.05574	3.05574	3.04775	3.04375	3.03575	3.03176	3.02776	3.02376	3.01977	3.00965	3.00565	2.99766	2.99766	2.98968	2.98568	2.98169	2.9737	2.96971	2.96571	2.96172	2.95772	2.94973	2.94574	2.94175
10.5	2.92598	2.92202	2.91805	2.91805	2.91408	2.91011	2.90614	2.90614	2.90217	2.89821	2.89627	2.8923	2.8923	2.88833	2.88435	2.88038	2.87641	2.87641	2.87244	2.86847	2.8645	2.8645	2.86053	2.85656	2.85258	2.84861	2.84861	2.84464	2.84067	2.8367	2.8367	2.83273	2.82876	2.82479	2.82082	2.81684	2.81287	2.8089	2.8089	2.80493	2.80096	2.79699	2.79302	2.78905	2.78507	2.7811	2.7811	2.77713	2.77316
10.55	2.78731	2.77939	2.77543	2.77147	2.76355	2.75959	2.75563	2.75167	2.74771	2.73979	2.73583	2.73187	2.726	2.72204	2.71808	2.71017	2.70621	2.70225	2.69829	2.69433	2.69038	2.68246	2.6785	2.6785	2.67454	2.66476	2.66081	2.65685	2.6529	2.64894	2.64499	2.64103	2.63708	2.62917	2.62521	2.62126	2.62126	2.6173	2.60939	2.60544	2.60148	2.59753	2.59357	2.59357	2.58566	2.58171	2.57775	2.5738	2.56984
10.6	2.62707	2.62306	2.6172	2.61319	2.61319	2.60918	2.60517	2.60116	2.59716	2.59315	2.58914	2.58513	2.58513	2.57529	2.57129	2.56728	2.56328	2.55927	2.55527	2.55527	2.55126	2.54726	2.54325	2.53925	2.53524	2.53124	2.52723	2.52723	2.52322	2.51922	2.51344	2.50943	2.50543	2.50143	2.49743	2.49743	2.49342	2.48942	2.48542	2.48142	2.47741	2.47341	2.46941	2.46941	2.46541	2.4574	2.4534	2.4494	2.4454
10.65	2.30504	2.30108	2.29712	2.29316	2.28524	2.28128	2.27732	2.27732	2.27336	2.26544	2.26148	2.25752	2.25356	2.24959	2.24959	2.24563	2.23771	2.23375	2.22979	2.22583	2.22187	2.22187	2.21791	2.21395	2.20999	2.20603	2.20207	2.19811	2.19415	2.19415	2.19019	2.18623	2.18227	2.17831	2.17435	2.17039	2.16643	2.16643	2.16247	2.15851	2.15455	2.15059	2.14663	2.14267	2.13871	2.13871	2.13475	2.13079	2.12683
10.7	2.17259	2.16861	2.16065	2.15667	2.15269	2.14871	2.14473	2.14075	2.13677	2.13129	2.12732	2.11936	2.11936	2.11539	2.11141	2.10346	2.09948	2.0955	2.09152	2.09152	2.08608	2.07813	2.07416	2.07018	2.06621	2.06223	2.06223	2.05826	2.05031	2.04634	2.04236	2.03839	2.03441	2.03441	2.03044	2.02647	2.02249	2.01852	2.01454	2.00916	2.00519	2.00121	1.99724	1.99327	1.9893	1.98533	1.98136	1.98136	1.97738
10.75	1.91576	1.9118	1.90783	1.90783	1.89857	1.89857	1.89461	1.89065	1.89065	1.88669	1.88273	1.87877	1.8748	1.87215	1.86819	1.86423	1.86423	1.86026	1.8563	1.85233	1.84837	1.84441	1.84044	1.83648	1.83648	1.83648	1.83251	1.82983	1.82586	1.8219	1.81793	1.81396	1.81	1.81	1.81	1.80603	1.80206	1.7981	1.79413	1.79142	1.78745	1.78745	1.78348	1.78348	1.77951	1.77554	1.77554	1.77157	1.7676
10.8	1.97883	1.97483	1.97084	1.96684	1.96285	1.95885	1.95885	1.95486	1.95086	1.95086	1.94687	1.94287	1.93888	1.93352	1.92953	1.92953	1.92953	1.92553	1.92154	1.91755	1.91356	1.91356	1.90957	1.90557	1.90024	1.90024	1.90024	1.89625	1.89226	1.89226	1.88827	1.88428	1.88428	1.88029	1.8763	1.8763	1.871	1.871	1.86701	1.86701	1.86302	1.85904	1.85904	1.85505	1.85106	1.85106	1.84708	1.84309	1.84179
10.85	1.61335	1.60824	1.60426	1.60426	1.60029	1.59631	1.59631	1.59233	1.59233	1.58835	1.58437	1.58039	1.57642	1.57244	1.57133	1.56736	1.56736	1.56338	1.55941	1.55941	1.55543	1.55145	1.54748	1.5435	1.54242	1.53845	1.53845	1.53447	1.5305	1.5305	1.52653	1.52256	1.51858	1.51461	1.51355	1.50958	1.50958	1.50561	1.50561	1.50164	1.49767	1.4937	1.48973	1.48868	1.48472	1.48075	1.48075	1.48075	1.47678
10.9	1.76793	1.76392	1.75992	1.75992	1.75591	1.75191	1.74791	1.74791	1.7439	1.7399	1.73867	1.73867	1.73467	1.73066	1.73066	1.72666	1.72266	1.71866	1.71866	1.71466	1.71066	1.71066	1.71066	1.70666	1.70666	1.70266	1.69865	1.69865	1.69465	1.69065	1.68665	1.68665	1.68265	1.68265	1.68265	1.67865	1.67465	1.67065	1.67065	1.66664	1.66264	1.65864	1.65864	1.65464	1.65464	1.65464	1.65064	1.64664	1.64664
10.95	1.77585	1.77711	1.77309	1.76907	1.76505	1.76505	1.76103	1.75701	1.75299	1.75299	1.74897	1.74897	1.74495	1.74495	1.74093	1.73692	1.7329	1.7329	1.72888	1.72486	1.72084	1.72084	1.72084	1.71682	1.7128	1.70878	1.70476	1.70476	1.70074	1.69672	1.6927	1.6927	1.68868	1.68868	1.68466	1.68064	1.67781	1.67379	1.66977	1.66977	1.66575	1.66575	1.66173	1.6577	1.65888	1.65486	1.65083	1.64681	1.64278
11	1.69732	1.69328	1.68924	1.68803	1.68399	1.67995	1.67591	1.67187	1.67187	1.66782	1.66378	1.65974	1.6557	1.65166	1.64762	1.64762	1.64762	1.64358	1.63954	1.6355	1.63145	1.62741	1.62337	1.61933	1.61933	1.61414	1.6101	1.60606	1.60202	1.59798	1.59395	1.59395	1.58991	1.58991	1.58587	1.58183	1.57779	1.57375	1.56972	1.56568	1.56164	1.56164	1.5576	1.55356	1.55356	1.54952	1.54549	1.54145	1.53741
[truncated: 5,000 more columns]
